# Supplementary material for: Development of zebrafish medulloblastoma-like PNET model by TALEN-mediated somatic gene inactivation
Source: Oncotarget. 2017 Jul 21;8(33):55280–97. doi: 10.18632/oncotarget.19424 (PMC5589658; doi:10.18632/oncotarget.19424)
Supplement: Supplementary file 2 [file oncotarget-08-55280-s002.xlsx]

## Sheet: DEG_Zebrafish
Gene	FFPE_1	FFPE_2	WT
Common_up
SMC4	9.99718	9.90539	8.37069
UBE2C	10.0914	10.0021	8.48382
KIF11	9.7039	9.59526	8.10591
MYBL2	8.67419	8.59805	7.09276
PBK	8.66888	8.59059	7.08746
ASPM	9.63481	9.53916	8.0634
TYMS	8.14466	8.05528	6.57743
HMMR	9.81458	9.76072	8.2503
CDK1	8.40939	8.33539	6.84549
GTSE1	8.03892	7.9542	6.47573
MELK	8.96867	8.88111	7.40939
MAD2L1	7.15482	7.06609	5.59991
KIF2C	7.30834	7.224	5.75489
ESCO2	7.89785	7.81378	6.34873
AURKA	7.85798	7.77149	6.31288
SPC25	7.85798	7.77149	6.31288
RRM2	10.4035	10.2935	8.86109
CHEK1	7.62936	7.52356	6.08746
BIRC5	9.30606	9.20212	7.76487
KIF14	7.75822	7.68299	6.21917
HELLS	9.06878	8.97585	7.53138
RAD18	7.40939	7.33092	5.88264
NCAPH	5.47573	5.40939	3.9542
MOV10	5.26679	5.18982	3.75489
GINS4	7.67243	7.62571	6.16993
NUF2	9.88341	9.78218	8.38154
CCNB2	5.75489	5.6865	4.2854
DLGAP5	9.17493	9.16491	7.71081
CENPK	6.39232	6.32193	4.9542
DAP3	5.75489	5.6865	4.32193
NDC80	6.2854	6.22882	4.85798
AURKB	9.25148	9.27845	7.83605
NUSAP1	9.19967	9.24079	7.79116
NCAPG	9.2738	9.32305	7.87344
MKI67	10.1	10.1712	8.7039
PLK1	8.28309	8.20945	6.89482
RAD51	8.65284	8.64926	7.27146
TP53	8.00562	7.91886	6.62936
TTK	8.02237	7.93074	6.65105
NCAPD2	10.2438	10.2975	8.87652
UHRF1	7.93664	8.04439	6.56986
BRIP1	7.15482	7.15482	5.79442
TOP2A	11.03	10.9748	9.68036
CDKN2C	9.22521	9.29347	7.97154
CDC45	6.24793	6.18982	5.02237
BRCA2	7.15482	7.06609	5.96578
POLE2	8.47371	8.52943	7.32643
RNASEH2A	7.58496	7.91886	6.44294
IVNS1ABP	7.3966	7.31288	6.31288
KIF20A	7.6865	7.57365	6.70044
VEZF1	7.37504	7.28077	6.45943
EZH2	7.92184	8.02791	7.01123
RANBP1	9.75572	9.91139	8.99718
NEDD1	5.59991	5.52356	4.85798
LTV1	6.31288	6.25739	5.59991
NAP1L1	9.41045	9.40195	8.74483
FANCI	7.58496	7.68299	6.97154
Zebrafish_PNET up
CALD1	7.88264	7.79766	6.87652
CDA	6.97154	6.87652	5.45943
COX4I2	9.00562	8.91439	7.96578
EIF3M	8.90087	9.01123	7.55842
ENOSF1	7.01123	6.90689	6.33985
ERBB3	8.75822	8.67948	7.17493
GRN	7.7039	7.61102	7.03892
IFT81	6.57743	6.49985	5.10852
MYBPC2	7.84862	7.76487	6.79442
NPHP3	6.74147	6.65821	5.75489
PARVA	7.23362	7.15482	5.6865
PTPN2	8.24793	8.15987	7.55842
RPL6	12.8353	12.8693	12.1439
SOX6	8.44915	8.37287	7.14975
Zebrafish_medulloblastoma_up
AGGF1	6.2854	6.22882	4.88264
ALDH18A1	8.79766	8.80735	7.73471
ARHGAP11A	7.81698	7.74147	6.27612
ASF1B	6.62936	6.85175	5.42626
ASPN	5.53916	5.45943	4.04439
BRD7	8.72622	9.13699	8.09803
C6orf62	9.34762	9.27845	8.59432
CBX1	9.05393	9.37395	8.40939
CBX3	8.55267	8.47978	7.59991
CCNA2	9.11894	9.04303	7.65821
CCNB1	8.19229	8.10591	6.62936
CDC6	6.87036	6.8009	5.37504
CDK2	7.37504	7.28077	5.80735
CDKAL1	9.14975	9.08215	8.08746
CEP57L1	7.03342	6.94251	5.49185
CHAF1A	8.37721	8.38586	7.27146
CKS1B	6.2854	6.22882	4.85798
CKS2	9.11504	9.07012	7.61471
DCTD	6.53916	6.45943	5.06609
DDX39A	10.6795	10.6569	9.99718
DNAJC9	8.56986	8.48784	7.7039
DPH6	6.90689	6.82655	5.40939
DSCC1	5.93074	5.87036	4.49185
E2F7	5.93074	6.18982	5.20945
EIF3G	8.93811	9.05393	7.84862
EIF4A3	9.87805	9.85487	8.60177
ELAVL1	10.7924	10.9125	10.183
ERCC1	9.11894	9.04303	8.0954
FAM210B	6.97154	6.87652	5.64386
GINS2	9.02791	8.93369	7.7039
GLOD4	7.42206	7.3443	5.97728
GNL3	6.21917	6.14975	4.78136
HAUS1	6.79442	6.71425	5.32193
HEATR1	8.10066	8.01681	6.66534
HMGN2	13.4051	13.4215	12.6604
HNRNPA0	10.7478	10.7022	9.94764
INTS9	6.84549	6.76818	6.11894
KCTD5	9.86419	9.83605	8.99152
KPNA2	10.6587	10.5699	9.21067
LEPR	5.70044	5.64386	4.32193
LIG1	9.33316	9.3072	8.06878
LRRC42	6.2854	6.22882	4.85798
MAK	5.35755	5.26679	3.90689
MASTL	6.57743	6.52356	5.12928
MCM2	9.80977	9.76238	8.25503
MCM4	6.65821	7.19476	5.88264
MCM6	9.78872	9.88417	8.45738
MCM7	12.3842	12.3277	11.339
MED16	5.35755	5.26679	4.49185
MED17	6.09803	6.04439	4.64386
MFAP4	7.72451	7.62571	6.16993
MTFR2	7.52748	7.44294	5.98868
MXD3	9.04849	8.9571	7.79116
MYCL	10.7398	10.6861	9.53819
NCAPD3	6.21917	6.14975	4.78136
NCBP2	9.49085	9.51076	8.83605
NELFCD	6.82018	6.74147	5.33985
NIP7	6.21917	6.14975	5.45943
NUDT1	7.45943	7.39232	5.93074
NUFIP1	6.60733	6.52356	5.12928
NUP37	7.30834	7.224	6.18982
OIP5	6.24793	6.18982	4.80735
ORC6	6.14975	6.07682	5.35755
PDIK1L	6.53916	6.45943	5.06609
PIF1	5.47573	5.40939	3.9542
PNO1	9.35755	9.26796	8.07414
PRIM1	6.39232	6.32193	5.37504
PSMB5	9.39446	9.3072	8.55075
PSMB7	9.54206	9.50283	8.73302
RABGGTA	7.69697	7.72792	7.0607
RARS2	6.47573	6.39232	5.02237
RBMX	6.53916	6.45943	5.06609
RCOR2	8.30834	8.21917	7.56986
RFC5	7.62936	7.52356	6.76818
RNASEH2B	6.21917	6.14975	4.78136
RPS6	11.9844	12.1085	11.3194
RTKN2	7.25267	7.17991	5.70044
SAE1	7.61102	7.51175	6.70044
SEC11A	6.34873	6.2854	5.70044
SFPQ	9.34983	9.25739	8.74819
SIX3	7.60363	7.49586	6.8009
SKP2	6.47573	6.39232	5.12928
SNRPD1	10.9516	11.0895	10.3157
SNRPD2	10.3061	10.3021	9.13571
SSRP1	8.00562	8.46148	6.96578
STAT2	8.44915	8.37287	7.633
TACC3	7.35755	7.26209	5.79442
TFDP2	5.59991	5.52356	4.08746
TGIF1	9.21796	9.50283	8.36632
THOC2	9.39767	9.31175	8.60363
TIMELESS	9.41363	9.62936	8.52552
TK1	7.12928	7.10852	5.64386
TMEM173	7.08215	6.99435	5.53916
TMPO	7.97441	8.28077	6.8009
TRMT44	5.75489	5.6865	4.2854
TWF1	6.53916	6.45943	5.37504
UBE2S	9.85643	9.84078	8.90087
UBE2T	6.31288	6.25739	4.88264
WEE1	8.32193	8.23362	7.16993
WHSC1	8.51964	8.45327	7.02237
Common_down
NFIL3	6.94251	7.44294	7.55459
SNX12	9.7789	10.1523	10.4073
SYNGR3	7.61102	7.51175	8.32867
BTBD10	7.20457	7.13443	7.92481
AK1	7.56224	8.41151	8.43254
UBE2G1	7.8009	7.72792	6.89482
PENK	7.08215	6.99435	8.04166
SLC9A6	6.2854	6.22882	7.37069
GNAO1	10.9421	10.8922	12.1443
SLC2A3	8.53916	8.56415	9.74147
MYCBP2	9.10852	9.2854	10.412
PRKCB	4.20945	4.32193	5.53916
NDFIP1	8.14466	8.44501	9.53236
NDEL1	6.76818	6.69349	8.21917
GNPTAB	3.75489	3.58496	5.35755
SLC6A1	7.49185	7.41363	9.1267
DGCR2	7.23362	7.17991	8.92926
SERP2	5.65821	5.59991	7.52748
CHST2	5.93074	7.62571	8.01123
SYBU	7.27146	7.19476	9.4543
NEFM	8.99152	9.00562	11.3834
DESI1	5.65821	6.52356	8.28309
DYNC1I1	5.04439	4.93074	7.81057
CELF4	5.04439	4.93074	8.03892
ATP1B1	6.14975	6.07682	10.0105
zebrafish_PNET down
ANKH	7.79116	7.71425	8.70217
APP	12.712	12.7552	13.5671
ARPC5L	6.43463	7.13443	8.02237
ATP2B2	7.99718	7.90989	10.239
C1orf21	8.51964	8.45327	9.3015
CALM1	8.74483	8.66356	10.5191
CALM2	9.75739	9.62936	8.82814
CALM3	10.4954	10.568	11.7296
CAMK2B	9.4543	9.49285	10.8815
CDIPT	6.43463	6.35755	9.13571
CLCN4	6.24793	6.18982	7.64746
COX4I1	10.0539	10.0782	10.7185
CTNND2	7.17493	8.41151	8.71253
CYCS	7.08215	7.52356	9.53236
DVL3	4.2854	5.52356	5.93074
DYNLRB1	6.39232	7.20945	8.26209
EIF4E3	5.93074	5.87036	7.11894
ELAVL4	12.7347	12.738	14.0018
GABARAPL2	6.76818	6.69349	9.21432
GID8	4.20945	4.08746	7.18488
GNA11	5.89482	5.87036	7.19967
GRB2	6.14975	6.07682	7.66178
GRK4	5.79442	5.74147	7
HOMER1	6.31288	6.25739	7.7879
HTT	7.23362	7.26209	7.94837
KIDINS220	9.44708	9.37395	10.4336
KIF3C	4.08746	3.9542	6.73471
KLF7	9.80977	9.70908	8.72451
LETM1	6.02237	5.9542	6.82018
LGI1	3.9542	3.75489	8.18488
LYSMD2	6.57743	6.49985	9.08348
MAP1LC3A	3.52356	3.39232	8.12928
MBOAT2	6.02237	5.9542	8.68299
MEAF6	6.84549	7.29921	8.24317
MGAT4B	3	3.24793	5.02237
NPTXR	3.32193	3.24793	7.56986
NR2F1	7.17493	7.08215	8.7879
NR2F2	3.75489	3.58496	9.89178
PDXK	0.584963	0.584963	6.2384
PPP2R3C	3.52356	3.39232	5.97728
RAB15	6.90689	6.90689	7.79442
RGS7	0.584963	0.584963	9.02652
RTN1	8.74483	8.66356	11.0399
RUNDC3A	5.47573	5.40939	8.57554
SESTD1	0.584963	0.584963	5.26679
SH3GL2	9.87191	9.77314	10.6564
SNN	6.39232	6.32193	7.31741
STXBP1	4.2854	4.20945	7.71081
SULT4A1	5.79442	5.74147	9.27729
SYT4	7.62936	7.91886	9.90463
TIAL1	4.80735	4.70044	7.18488
TMEM11	6.47573	6.39232	7.07682
TUFT1	7.74147	7.65821	8.50978
UBE2N	7.56224	7.62571	8.52552
VPS28	7.42206	7.3443	8.87036
WIPI2	7.23362	7.15482	8.01123
zebrafish_medulloblastoma_down
ASIC2	2.32193	2.32193	6.98299
ATP2B3	7.64746	7.53916	9.68124
FEZ1	6.53916	7.10852	7.70736
GAD1	6.47573	6.39232	9.86109
GFAP	6.53916	6.45943	8.26209
GNG3	9.13827	9.1472	9.92184
GPM6B	9.21067	9.13699	10.4289
KLF6	5.65821	5.59991	7.67243
PARVB	6.17991	7.08215	7.19967
PPP1R2	6.39232	6.32193	7.50779
RNF175	5.59991	5.52356	7.35755
SNX3	6.02237	5.9542	7.20945
SQSTM1	6.67948	6.61471	8.81218
STX12	4.20945	4.08746	6.42626
ZDHHC2	5.35755	5.26679	6.52356

## Sheet: DEG_HUMAN
	GSM1214914	GSM1214915	GSM1214916	GSM1214917	GSM1214918	GSM1214919	GSM1214920	GSM1214921	GSM1214922	GSM1214923	GSM1214924	GSM1214925	GSM1214926	GSM1214927	GSM1214928	GSM1214929	GSM1214930	GSM1214931	GSM1214932	GSM1214933	GSM1214934	GSM1214935	GSM482090	GSM482091	GSM482092	GSM482093	GSM482094	GSM482095	GSM482096	GSM482097	GSM482075	GSM482076	GSM482077	GSM482078	GSM482079	GSM482080	GSM482081	GSM482082	GSM482083	GSM482084	GSM482085	GSM482086	GSM482087	GSM482098	GSM1214936	GSM1214938	GSM1214944
Type	medulloblastoma	medulloblastoma	medulloblastoma	medulloblastoma	medulloblastoma	medulloblastoma	medulloblastoma	medulloblastoma	medulloblastoma	medulloblastoma	medulloblastoma	medulloblastoma	medulloblastoma	medulloblastoma	medulloblastoma	medulloblastoma	medulloblastoma	medulloblastoma	medulloblastoma	medulloblastoma	medulloblastoma	medulloblastoma	medulloblastoma	medulloblastoma	medulloblastoma	medulloblastoma	medulloblastoma	medulloblastoma	medulloblastoma	medulloblastoma	pnet	pnet	pnet	pnet	pnet	pnet	pnet	pnet	pnet	pnet	pnet	pnet	pnet	normal	normal	normal	normal
Common_up
SMC4	8.70917	8.32647	9.22876	10.3786	8.78624	8.45016	10.6366	7.72938	8.54658	8.61378	9.21785	9.22411	8.67467	9.05259	9.21354	9.00877	10.0308	10.2944	9.26455	8.53964	9.8529	8.71921	8.23079	8.92044	9.12183	7.81534	8.61914	8.29277	7.78636	7.4422	8.32634	9.91255	9.71946	8.65277	6.9785	7.7263	7.49082	6.24371	8.38625	9.42464	9.5914	6.99053	9.33851	5.87732	6.90365	6.2262	5.61499
UBE2C	10.9476	9.38975	9.43048	11.1395	9.13707	9.62526	10.8012	9.08907	8.53939	9.39062	10.3146	10.9797	9.76044	9.94376	10.4381	9.97724	11.9337	11.6364	11.5368	10.3848	11.0919	9.10949	9.51009	10.7547	11.3765	9.00881	10.2577	10.1864	10.4003	9.55802	9.07194	9.7069	10.1643	9.79801	7.90216	8.69148	9.19809	6.87881	9.63878	10.2695	10.8694	7.65645	9.95723	6.74638	5.90017	6.12291	6.97363
KIF11	7.60233	7.57075	7.31078	7.71796	8.06566	7.98141	8.61821	7.37343	7.58851	7.96984	8.56593	9.45497	8.46295	8.3967	9.13229	8.08235	8.84641	8.95391	9.02984	8.67199	9.18618	6.65157	7.21476	8.38674	8.76712	7.20676	8.7765	8.56188	8.39303	7.94353	7.08189	9.37375	9.10162	8.5735	6.33643	7.73472	7.12365	4.32544	8.22586	8.31837	9.76446	5.30095	8.56556	3.65817	4.2411	4.589	3.55054
MYBL2	8.97153	7.30777	7.833	9.01099	7.39487	7.18079	7.88272	7.46865	6.35693	7.83074	7.84312	8.3786	7.686	6.81585	8.31373	7.99748	9.4805	9.30769	8.69961	8.02284	8.56963	7.97943	7.71885	7.863	9.11166	7.59794	8.33707	7.69189	7.863	7.63052	7.62128	8.33671	8.33149	7.863	7.21382	7.8625	7.53912	7.57449	7.90536	8.85313	8.13001	7.62589	8.4692	7.24494	6.89131	7.32152	7.16992
PBK	10.0788	6.48472	8.08189	8.14774	7.41321	8.32949	8.35066	6.50934	7.19004	9.63901	8.68438	9.61677	9.09671	8.74244	8.78301	7.84593	11.0369	11.0177	10.756	9.15921	10.3777	8.77049	7.25679	8.78176	11.1044	7.40763	7.83791	8.27778	8.69423	7.8237	8.25245	9.24657	9.18667	9.18944	5.47281	7.8422	8.57549	4.25892	8.57153	10.5819	11.307	6.33112	9.86437	5.18816	3.77754	4.67611	4.61513
ASPM	10.5274	8.35136	8.53997	9.46138	8.05899	8.96433	9.69834	6.97224	7.58301	8.19511	9.16917	9.44975	9.24826	9.01792	9.88301	8.93666	10.7052	10.8495	10.1947	9.22595	10.4915	8.25407	8.89137	10.0333	10.4008	7.09014	9.93833	9.30881	8.66827	8.83277	10.8988	10.0128	9.48763	9.04898	5.2699	6.95428	8.09677	5.00105	8.31686	9.91129	10.3262	5.18139	10.0539	4.30556	3.87312	4.21263	4.71068
TYMS	10.3748	8.66358	9.6155	9.9004	9.1696	8.60087	9.21405	8.1861	8.48384	9.97836	9.02448	9.74789	8.91511	8.02233	9.40138	9.23404	10.5613	10.3804	9.88965	9.11931	10.4138	7.88469	8.49266	9.44527	10.287	8.15433	9.80073	9.13464	8.31841	7.52579	7.34806	9.71384	10.2653	8.88119	6.71735	7.74429	8.62023	8.96663	8.98443	9.4934	10.1237	6.39103	10.2401	5.67962	6.10295	6.02388	5.71926
HMMR	7.47469	5.91594	6.31767	7.59367	6.12997	7.06478	6.78787	5.34506	5.81192	7.86703	7.2018	8.15674	7.17496	6.56749	6.838	6.69061	8.64841	8.82092	8.90694	7.43651	7.97367	7.08026	6.56951	7.922	8.71288	6.27494	6.72295	7.38419	8.59291	6.20419	6.3484	7.69377	8.20652	6.38647	5.15887	5.78194	7.75013	3.77488	5.86722	6.39984	7.95583	5.63859	7.75363	4.30457	3.83748	5.11027	4.37948
CDK1	10.0154	8.56308	9.35315	9.43524	8.43638	9.44521	9.48693	8.25124	8.57508	9.92073	9.55867	10.6047	9.94095	9.57509	10.375	9.51478	10.8838	11.168	10.5372	9.75167	10.5394	8.98428	8.74182	10.1085	10.623	8.03287	9.76002	10.1434	9.91668	9.26311	9.06686	10.7921	10.7694	10.1107	6.69574	8.10302	9.40734	5.17735	9.58726	9.99743	11.718	7.37528	9.96434	6.03955	4.12303	5.69894	5.73146
GTSE1	8.77316	7.45334	7.64845	8.6813	7.34556	8.62909	8.47624	6.77914	7.05384	6.93841	7.98821	8.5063	7.53207	7.44339	8.77583	7.91362	9.18996	9.3526	8.95326	7.78841	8.91492	7.61656	7.1542	8.51756	9.3373	6.46323	8.37081	7.54365	9.15465	8.55437	7.08495	8.31067	8.73319	8.56942	6.00448	6.85886	7.58123	4.83358	7.79758	8.88751	9.8366	6.24339	8.86347	5.50904	4.82904	4.99115	4.69852
MELK	9.82415	8.08514	8.61107	9.13893	7.55821	8.43676	8.17978	7.25709	7.35478	8.95205	8.58659	9.34922	8.7624	7.73095	9.66847	8.67	10.5204	10.5902	10.2944	9.04698	10.0351	8.13921	7.38062	8.30589	9.52307	6.85742	9.16301	8.39858	8.83692	8.22744	7.46831	9.43566	9.4634	9.34133	6.5991	7.3433	7.70732	4.74703	8.47487	9.89441	10.3933	6.77595	8.90504	5.56711	5.57954	5.83484	5.29553
MAD2L1	8.34358	8.99526	9.66482	10.4159	9.35435	9.01631	9.54005	8.79537	8.37075	8.87152	9.84008	10.1738	9.46711	8.93711	9.77003	9.45789	10.5446	10.9393	10.6407	9.00372	10.1782	8.47657	8.12211	9.37158	10.2388	7.81273	9.79927	9.61807	9.10608	9.06683	8.05979	10.2398	10.1864	10.1196	6.59	7.827	8.64308	4.0753	9.13372	10.3219	10.9889	6.67016	10.5556	5.68994	5.33396	5.67517	6.32668
KIF2C	8.77358	6.95322	7.01523	7.86006	6.83282	6.77289	7.67486	6.47056	6.27213	7.15305	7.4222	7.47987	6.9875	6.14069	7.66222	7.05495	8.81955	8.38301	8.06081	7.1372	8.33679	6.26151	6.5142	7.44655	7.80703	6.14535	7.48078	6.90281	6.85899	6.78434	6.43944	6.74292	7.43433	7.22562	6.23406	5.96811	6.33915	5.50362	6.78362	7.86569	8.28034	5.85882	6.81839	5.76494	4.83417	5.09813	5.26086
ESCO2	3.67488	3.7292	4.87827	4.09427	4.26208	3.79666	4.19987	4.14852	3.95937	3.20392	4.81424	5.01832	3.76078	3.35636	3.66286	3.18556	4.20415	4.68896	3.96073	3.63066	4.57753	3.59587	3.67299	4.16333	5.72247	3.83663	3.94324	4.43917	4.38924	4.21443	3.67371	5.03051	4.00033	4.04364	3.06782	3.43158	3.60458	4.1227	4.29835	5.01355	6.38248	3.52553	4.76244	3.2795	3.0877	2.94232	3.10361
AURKA	9.011	6.33247	6.78547	8.21291	6.26978	7.62623	7.4957	6.03717	6.48218	7.97562	7.49961	8.02611	7.74094	7.90835	8.9003	8.0859	9.20545	9.51797	9.37689	8.06542	9.31725	6.9994	8.28503	8.54791	9.25607	6.46647	7.66987	7.34569	8.10412	7.51181	7.25029	8.05939	7.82631	7.44337	5.70339	6.31493	7.01695	5.39341	6.51142	7.91504	8.7521	5.97349	8.54622	5.10836	4.98001	5.80479	6.01261
SPC25	6.74075	5.01038	5.42988	6.74091	4.98117	5.67266	7.22167	4.59678	5.1208	6.04766	5.31599	6.8053	6.83984	5.64656	7.0342	5.39789	8.38842	8.1336	7.84112	5.82497	7.64814	5.77146	5.19265	5.53635	7.34901	5.25794	5.75204	6.17099	6.86813	4.70229	4.9322	6.34821	6.43247	5.08829	3.85781	4.76801	4.52297	4.0753	5.30267	7.07091	7.70547	3.63791	8.34545	3.15762	3.08687	3.18165	3.29581
RRM2	10.9741	8.91189	10.8278	9.70729	9.27869	10.1212	9.29229	9.13015	9.00913	8.75877	8.98372	9.83645	10.4667	7.5645	10.5573	10.1386	11.268	11.1303	10.6758	9.84594	10.937	8.54254	7.3208	9.47055	10.7112	7.3106	10.2241	9.16409	9.42722	10.0442	8.1267	9.7442	10.1689	9.67404	6.07925	7.68963	8.62718	4.1678	9.66343	10.3344	10.8863	7.47891	9.61135	5.209	3.51922	5.18436	5.21452
CHEK1	7.67158	6.62646	7.30766	7.8298	6.18735	5.5703	7.01152	6.60497	6.22698	6.44298	7.94694	7.87861	7.30189	6.8705	8.26183	5.43295	8.26492	8.96474	8.0239	6.93744	8.78548	5.72642	5.94505	6.76343	7.63374	4.98939	7.43931	6.65397	5.94659	5.05435	5.35736	8.58859	6.91056	6.91459	4.71968	6.30034	5.80428	4.22602	6.21054	7.24011	8.46677	4.95142	7.15146	4.79618	3.92652	4.53931	4.15756
BIRC5	10.3618	7.45073	9.36051	8.76374	7.75046	8.62511	8.66009	7.05766	7.14845	8.75396	8.26719	9.67752	8.76657	8.18886	8.93109	9.21433	10.417	10.0126	9.65631	8.4461	10.4113	7.83167	7.35715	8.76031	11.0941	6.83846	9.93704	8.77381	9.25317	8.67451	7.35769	8.71975	8.90212	9.11964	6.14373	6.75769	7.86598	5.77596	7.33356	9.3351	9.49536	6.33938	9.7849	6.0388	5.14369	4.78326	5.20876
KIF14	8.49918	6.19383	6.83617	7.06884	6.31573	7.18392	7.13289	5.86216	5.96598	7.07058	7.17308	8.06342	7.33462	6.85227	8.32994	6.44334	8.91657	9.1115	8.50983	7.45464	8.85286	6.41693	6.14706	7.8901	7.98352	4.0221	6.34918	7.01206	6.87439	6.29606	5.81123	7.39253	6.51868	6.17554	4.09074	5.02737	6.39061	4.37353	6.19507	7.88757	8.70685	4.81535	7.9377	3.85819	3.59194	3.632	3.69274
HELLS	7.05307	6.08329	6.31012	7.25348	6.17544	5.55614	6.43136	6.17614	6.59646	6.64171	7.43622	8.17865	6.26188	6.65881	7.97012	6.5822	7.39999	8.12701	7.55026	7.58533	7.79056	5.6483	7.24399	5.85927	7.54308	5.27143	7.22967	6.65856	7.65681	6.56359	5.83641	8.19554	6.94955	6.5879	5.74827	6.34038	5.83781	5.15452	6.65952	6.36692	7.98796	4.86492	6.74089	4.56778	4.65161	4.27512	4.75187
RAD18	5.11806	4.8772	5.42339	5.67429	5.3226	4.17777	5.87417	4.45582	5.37103	6.39007	6.20949	7.20122	5.45304	5.95106	6.00735	5.13163	6.43767	6.38146	5.54503	5.55471	5.70992	5.35431	4.85381	3.88902	5.33113	4.28548	6.30631	5.40323	6.015	5.06779	4.3256	6.54464	5.37909	4.64834	4.14004	4.45264	4.81553	4.62742	5.60917	6.79013	6.35595	4.51975	5.68757	3.74973	3.907	3.56545	3.49333
NCAPH	8.53822	6.79048	7.23494	8.26068	6.66476	6.99694	7.88078	6.54703	6.58583	7.19394	7.3728	7.59671	7.1052	6.32375	8.10757	7.28692	8.89063	8.32276	8.35732	7.13686	8.47155	7.0672	6.16856	6.65022	7.53697	5.73742	7.41624	7.00798	7.21472	6.83307	6.28791	7.40798	7.56595	7.22338	6.06131	6.54042	6.73543	5.63385	7.11502	7.75246	7.74872	5.98339	8.13956	5.90704	5.13086	5.10006	5.78747
MOV10	5.20962	5.83546	5.77797	5.57061	6.50866	7.22988	6.01022	6.38386	6.56559	7.07198	5.27088	5.90022	5.43595	6.46697	6.28345	6.61	5.46597	5.59705	6.05763	6.50764	5.71521	5.92199	6.23576	6.2639	5.38916	4.96917	4.63887	4.85132	5.82207	5.43416	5.37484	7.15962	7.3218	6.60322	7.1124	7.7005	7.6664	5.63116	6.12271	6.0717	6.39209	6.54797	4.621	5.47186	5.14136	5.3966	5.21204
GINS4	6.01584	5.15403	5.72658	5.61446	5.37705	5.71639	5.55352	5.32106	5.40474	7.78089	6.07226	5.69811	5.75983	5.48458	5.10504	5.91655	7.20955	7.02408	7.50477	6.28474	6.92673	5.41875	7.04979	5.92505	7.16963	6.42126	5.31899	6.32229	6.10941	5.56316	5.30521	7.16549	6.84788	5.54585	6.06988	6.82438	6.69465	5.61499	6.87901	6.47658	6.3226	5.93304	6.95263	5.5816	5.04179	4.8973	4.9669
NUF2	9.83464	7.51895	7.92474	8.12234	7.60734	8.67892	8.05717	6.81045	7.14482	8.15552	8.43326	8.5584	8.47631	8.55938	9.22763	7.89582	10.1344	10.1449	9.88006	8.27418	10.0802	7.81197	7.70713	8.78915	10.0853	5.19836	8.47333	7.7794	7.4884	8.03745	7.16288	8.96007	8.24189	8.06391	4.37462	5.91609	7.38522	4.25178	7.12408	8.66691	9.9558	4.8125	9.739	3.88625	3.45753	3.99745	4.34717
CCNB2	10.788	8.61319	9.09091	10.2402	8.12803	9.06038	10.0195	8.29198	7.93504	8.98863	9.55765	9.81687	9.40096	9.10852	9.84498	9.19584	10.9528	10.801	10.8863	9.5147	10.3492	8.57982	8.15385	9.78963	10.4676	8.18753	10.2142	9.5468	9.2175	8.88678	8.07935	8.54602	9.50168	9.36407	6.74296	7.78084	8.54126	5.95232	8.81706	9.01545	10.436	6.90948	9.86937	5.99986	4.97178	5.24608	4.7721
DLGAP5	9.1399	6.88361	7.89018	9.04241	7.20367	7.30205	8.39674	6.73744	6.54174	8.19565	8.38933	8.50528	7.99475	7.39461	9.24994	7.64664	9.5743	9.34202	9.71142	8.31385	9.33761	6.93517	6.53328	8.21456	8.68699	6.2935	7.64036	7.84369	8.07852	7.55675	6.10738	9.30082	8.29283	8.01961	4.92959	5.7016	7.44886	4.64621	7.46375	9.00913	10.2047	5.54714	8.07119	4.08954	3.32453	3.65232	3.95372
CENPK	5.28051	6.61004	6.59399	7.2996	6.41137	6.63707	6.95395	6.10176	6.41996	7.28414	7.00181	7.96566	7.17291	7.40635	7.78	6.18865	8.2081	9.26525	8.49968	7.07937	7.87975	6.09861	5.9959	7.34153	8.0478	6.09856	7.04605	7.16024	7.72177	6.81105	6.5773	8.79373	9.12504	7.38044	4.25583	6.10232	7.25295	3.09148	6.91811	7.46111	8.83129	4.67857	8.20326	3.58721	3.55236	3.6423	4.49048
DAP3	10.9159	9.12324	9.08504	9.66079	8.39385	9.94881	9.29167	8.43069	8.55706	10.1645	9.5046	9.46151	9.50356	9.46919	9.51811	9.05197	10.3658	10.2039	9.85506	9.83872	10.4933	9.63477	10.3603	9.85159	9.39254	8.4255	8.76769	9.53045	9.12356	8.78607	9.27716	9.96708	9.81675	9.5489	9.2558	9.40067	9.32793	8.9316	9.27809	9.74939	9.75389	9.31821	10.508	8.84213	8.78744	8.93498	9.09487
NDC80	9.20621	6.61127	7.85373	8.41681	6.81547	7.57271	7.82378	5.96384	6.5765	8.1258	7.85095	7.95494	8.10719	8.05976	8.86239	7.75888	10.1318	9.89581	9.84564	8.49568	9.62927	6.98235	7.16274	9.55543	9.39543	6.80637	8.81314	8.03392	7.56045	7.97688	6.15156	7.64517	8.17448	7.59766	4.16899	5.75193	7.83734	4.45852	7.07148	8.72883	8.28013	5.3356	9.36281	3.44132	3.38772	4.19897	4.13759
AURKB	8.55449	6.33225	6.86064	7.36195	5.12223	8.23886	7.9794	6.20341	5.24258	6.94783	6.89212	7.64839	7.25652	6.77849	7.21227	6.35741	8.55485	8.10809	8.63513	6.92234	8.11815	6.51676	6.50094	7.83929	7.925	5.29459	6.04405	7.0545	7.59892	5.87957	5.98067	8.00961	7.69955	6.67602	5.56665	6.35177	6.48185	4.83225	6.64657	7.12586	8.13134	6.05771	8.12423	5.24977	4.43567	4.83955	4.89428
NUSAP1	10.4703	9.30433	9.7728	10.5659	9.35307	9.38483	10.2412	9.01202	8.77763	9.84025	10.0595	10.4981	9.47748	9.72059	9.8336	10.0709	10.8104	10.9532	11.0231	10.0331	10.5645	8.93683	9.26562	9.94982	10.5961	9.1847	10.7521	10.0044	9.91887	9.70536	9.14218	9.73877	10.2126	9.60974	7.22218	8.89719	9.50295	5.06191	9.97038	9.92549	10.7149	7.23245	10.1871	5.70277	5.57242	6.31321	5.42771
NCAPG	8.47737	6.45015	7.27427	8.42214	6.1071	6.92926	7.55662	5.87376	6.57733	7.03905	7.10681	8.11773	7.2429	8.20186	7.94391	7.40962	8.29578	8.4129	9.07018	7.97645	8.79556	6.82383	8.28089	7.60452	8.56136	5.44606	8.49937	7.71193	7.57567	6.33917	5.78149	8.0052	7.98472	7.77087	4.13185	5.55339	6.75081	4.67247	8.01594	7.20876	7.9749	4.51975	8.50837	3.29353	3.27218	3.77395	3.99848
MKI67	8.85749	7.59232	7.85233	8.50172	7.98924	7.86934	9.03474	7.55879	7.38795	8.03636	8.68727	8.93311	7.60456	7.40559	9.03514	7.8461	8.263	8.96362	8.35225	7.77744	8.48414	8.08043	6.91315	7.95354	8.7561	7.44521	8.55377	8.00265	8.362	7.83617	7.50647	8.42402	8.48692	8.17822	6.36798	7.2033	7.30438	5.852	8.07134	8.14784	9.03581	6.43271	8.82469	6.44886	5.5116	5.26676	5.44196
PLK1	7.1708	6.49993	6.84188	8.51026	6.66095	5.80161	7.57191	6.46978	6.57105	5.93526	7.12708	7.15375	5.89421	6.1401	6.75982	7.27871	7.13214	7.03237	7.2271	6.04547	7.00971	6.55022	6.53121	6.73119	8.12375	6.56401	7.1261	6.92572	7.55986	7.02366	6.51183	6.76681	7.1328	6.92669	6.45981	6.24401	6.85084	6.50264	6.71785	7.55796	7.69145	6.22916	7.04665	6.109	5.98217	5.74348	5.64563
RAD51	9.43239	7.44286	8.09794	8.38999	7.31494	7.2115	7.38604	7.18721	7.02837	8.08758	7.77693	8.62909	8.16233	6.75289	8.15006	7.87941	9.44008	9.48372	8.73585	8.13674	8.80444	7.22484	6.86046	7.17962	8.78466	6.63003	8.63354	7.74013	8.13123	7.92812	7.21863	7.7191	9.21909	7.31466	6.46611	6.51883	7.32328	6.56228	7.49221	7.89359	8.29211	6.58258	7.67761	6.68299	5.93191	6.03245	6.07985
TP53	6.60177	6.96757	7.2037	9.52397	6.2754	6.38478	7.94513	7.03093	6.27422	6.94615	8.70264	8.37716	6.34988	6.8623	5.97842	6.25087	6.5528	6.53095	6.85753	6.50615	6.76033	7.32203	6.74497	6.64218	6.39404	6.5271	6.27467	7.10695	6.02624	5.27879	5.41054	6.67696	6.41013	5.55037	5.68788	6.28893	5.6353	5.24159	6.11292	6.40882	5.82971	5.77726	6.9507	5.16159	5.39744	4.76956	5.02651
TTK	8.78633	7.13027	7.81505	8.59567	7.29636	7.88752	8.59073	7.10987	7.0212	8.03863	8.60626	7.80774	8.16443	7.79827	9.15305	7.72949	9.66122	9.77053	9.70274	8.40809	9.53802	7.65219	6.86206	8.82959	8.55776	6.62508	8.37615	6.87183	7.42404	8.25302	7.6946	7.72369	8.10925	7.96744	4.56823	5.97727	7.44083	4.83404	7.35374	8.70701	10.426	5.30017	8.68091	4.39055	3.29022	4.09422	4.1289
NCAPD2	8.82945	7.90152	7.94767	9.14697	7.68122	8.03543	8.5168	7.47146	6.92341	8.03699	8.16109	8.26237	7.56647	6.90097	7.72601	8.12123	8.85945	8.78571	8.35282	7.57147	8.09598	7.19977	7.40175	8.42228	8.72622	6.89532	7.93689	7.91832	7.59331	7.22501	7.2381	8.43116	8.12628	7.88707	6.336	7.45117	7.54169	7.51879	8.04172	7.16449	8.45832	6.96471	8.41893	6.43204	5.98072	6.32568	6.04549
UHRF1	9.78215	9.25438	9.29939	10.3699	8.31184	9.74111	9.86169	8.6024	8.50015	8.93291	8.92259	9.82197	9.9951	8.11827	10.5631	9.36461	10.595	10.7702	10.3894	9.26064	10.1732	8.41273	8.38941	9.83787	10.3168	8.09884	10.342	10.0406	9.58126	8.97235	7.2006	10.4104	9.32028	8.02016	7.65564	8.73383	8.1479	6.95077	9.19642	10.1119	9.19588	6.38557	9.71896	6.52591	6.55003	6.48916	6.21192
BRIP1	8.58934	7.17824	8.76688	7.5818	7.85111	8.37351	7.27932	7.19451	7.88331	8.09785	7.57371	8.32468	8.707	7.28619	9.32979	8.70957	9.87084	9.84329	9.24803	8.61182	9.42556	6.64211	7.00893	8.18451	8.21501	5.42805	9.36533	7.08575	7.38351	8.1563	6.09051	8.43172	7.99887	6.89259	4.79654	6.2413	6.17631	4.04766	6.72106	8.21246	8.26551	5.30484	8.52206	4.15199	4.22043	4.58159	4.27447
TOP2A	10.5682	9.71804	10.7764	10.5083	10.519	10.0065	10.3561	9.47585	9.6478	9.67894	10.4858	10.6681	9.71606	9.38642	10.6946	10.0427	10.9293	10.828	11.0396	9.55882	10.8912	8.45285	9.04473	10.8316	10.9995	9.01168	11.2723	9.8159	9.81237	10.3197	9.61276	10.9497	10.7229	9.92712	7.05017	8.60635	9.19957	3.38097	9.65199	10.8603	11.2421	7.05751	10.7616	5.37381	3.54386	3.4588	3.69262
CDKN2C	9.04408	7.16341	6.93442	7.42722	6.791	8.85356	8.21584	6.49725	7.0803	8.34874	7.66533	7.44567	8.23001	8.2784	8.22275	7.33707	9.73806	9.52845	8.89744	8.57795	8.82973	7.76587	7.77372	8.33424	8.42513	7.8593	8.54199	8.16691	7.87813	7.15109	6.9731	7.51702	8.80243	7.37581	7.11434	7.15405	7.3268	7.40072	7.66298	8.27752	8.06368	7.03651	8.42965	6.3726	6.57944	6.54277	6.97708
CDC45	8.85644	7.14314	7.36497	7.75185	6.44263	7.03971	6.8721	6.7544	6.53655	7.28158	6.80049	7.66009	7.49791	6.32466	8.05849	7.4143	9.01654	8.62105	8.3348	7.73597	8.46023	6.86298	6.29526	6.76838	8.52508	6.39964	7.98507	6.73668	7.40292	7.08008	6.46318	6.79507	7.42611	7.19488	6.46097	6.1276	6.28083	6.18234	6.92875	7.8937	7.95172	5.76543	7.83454	5.81624	4.95719	5.41903	5.20249
BRCA2	4.81601	5.74902	6.13992	6.42613	5.09081	5.14682	5.49247	5.61316	5.43918	5.49921	6.50471	6.24594	6.1822	4.8566	6.57603	5.75389	7.03033	7.42005	6.06155	5.86235	5.80282	4.8772	4.51704	6.05627	5.59826	4.69879	5.70372	5.15778	4.79941	4.94719	4.30868	6.09938	5.04686	4.33965	3.8037	4.87131	4.01891	4.67006	4.13204	5.44487	6.02212	4.30871	6.02723	4.10823	3.68276	4.41789	3.87027
POLE2	8.55505	7.88312	7.83909	9.39596	7.59872	7.38583	7.74684	7.48929	7.89547	7.15647	8.17865	8.49192	8.54746	7.3237	9.0708	7.65605	9.3792	9.54383	9.27309	8.82767	8.77081	7.08629	8.07194	8.13366	9.24789	7.4225	8.0388	8.27005	7.69356	6.99823	7.41188	8.87441	8.94175	7.31854	5.80359	6.76973	7.04528	5.35747	7.77811	8.87447	9.1972	6.12632	8.59111	5.74281	5.79032	5.67006	5.74674
RNASEH2A	10.2603	9.31492	8.82951	9.21663	8.43628	8.8775	9.50859	8.71329	8.7513	9.61396	9.21039	9.98646	9.3188	8.66744	9.76471	9.58123	10.5017	9.96918	10.2966	9.68075	10.2652	8.76832	9.29254	9.94377	10.4483	8.80542	9.84563	10.2429	9.79091	8.92734	8.9385	9.40274	9.48138	8.90701	8.1161	7.57978	8.30204	7.91647	9.13118	9.92298	9.90427	7.85583	9.5986	7.77234	7.55301	7.53318	6.92849
IVNS1ABP	12.0785	11.3859	10.8445	10.9631	10.4639	10.2691	10.7082	11.4228	10.1791	10.6868	10.8356	10.8217	10.9728	10.7939	10.7314	10.4944	10.5995	10.7656	10.7081	10.7011	10.6388	10.5024	11.0435	11.2684	10.8759	9.36003	10.7686	10.6494	9.82661	9.75543	9.8934	10.1453	9.83239	10.0396	9.14245	9.57218	10.6297	9.60997	10.5468	10.2221	9.6456	9.03578	9.99663	8.92043	9.25903	8.57843	8.7409
KIF20A	9.35415	6.86944	7.71336	8.52085	6.99119	8.43778	8.63959	6.46917	6.67475	8.1737	8.51308	8.54803	7.92891	7.85012	9.03996	7.69128	9.9389	9.95578	9.69178	8.31128	9.69317	7.51259	6.44805	9.05789	9.26794	6.49501	7.83604	7.56418	7.89663	7.60524	7.10785	8.06402	8.8647	6.95501	6.13792	6.87854	7.19999	4.74335	7.5081	7.66144	9.02931	5.80699	8.23741	5.389	4.69814	4.42598	4.7999
VEZF1	10.2755	10.6404	10.3922	10.0863	10.386	11.1332	10.283	10.0351	10.457	10.1409	10.6924	10.6421	10.5618	10.4715	10.7609	10.3407	10.5198	10.4024	10.5311	10.3499	11.0029	9.95337	10.4693	10.5235	10.5059	9.29219	11.3547	10.3133	9.86702	10.4202	11.6035	9.08077	9.25471	9.9443	9.03753	9.70672	10.7282	10.569	10.3699	10.9497	11.1225	9.10214	10.9113	8.86205	8.78916	9.02784	9.06426
EZH2	10.0414	9.56856	9.71472	9.48075	9.07092	9.65703	9.18361	9.57703	9.04907	9.4126	9.19343	8.71591	9.56245	9.3742	10.034	9.37886	9.46922	10.2163	9.7511	9.47159	9.27535	7.99006	9.1513	10.6869	9.39719	7.33807	9.40828	8.23213	8.70897	10.2977	7.3228	8.87959	8.88391	9.16714	5.92691	6.96229	7.67492	4.66514	8.49232	9.00999	9.27561	5.25137	8.87664	6.29311	5.39366	5.33385	5.87926
RANBP1	6.97411	5.0367	5.2588	5.93523	5.18978	5.73309	5.19593	5.1711	4.84331	6.05063	6.00785	5.03485	5.96933	5.27094	5.23921	5.47708	6.92532	6.29252	5.90003	6.03329	6.73504	5.07473	5.94207	5.90163	6.32057	7.0377	5.99593	6.02135	6.49111	5.5676	5.41352	5.50834	5.8698	5.85153	6.14693	5.34482	5.72825	6.33799	6.04335	5.94561	5.90627	5.62416	5.63986	5.22802	5.19934	5.27374	5.25167
NEDD1	4.60125	5.51987	5.38988	6.36247	5.47642	4.64175	5.77891	5.61967	6.05002	6.48448	6.7578	6.93306	5.93066	4.98718	6.24737	6.1326	5.52587	6.40492	5.38456	4.96352	5.57159	5.57724	5.28922	5.46614	4.14288	4.25748	4.72879	5.32299	3.78213	3.60783	4.49865	5.72543	5.32603	4.72408	4.43776	5.07447	4.57578	4.8045	4.9132	4.84159	6.01621	4.33347	5.72323	4.02878	3.99379	3.87779	3.94098
LTV1	8.30087	7.43382	7.37258	8.33946	6.85496	8.5035	7.91405	6.8239	6.98457	7.86489	7.78215	7.63354	7.99747	8.33464	8.70926	7.94419	8.88537	8.94634	8.26237	7.81719	9.15351	7.92806	8.41083	8.0816	8.1072	7.93615	7.72237	6.84754	7.26354	7.52934	7.42429	8.23698	8.43855	8.08839	7.85435	8.07226	7.62699	7.2602	7.6569	8.2584	8.66981	7.71739	8.61704	7.08978	7.28281	7.19074	7.39268
NAP1L1	9.56165	9.29586	9.65319	10.9917	10.0197	9.56897	10.634	9.94249	10.2777	9.74543	10.8563	10.2012	9.48656	10.3516	9.33562	9.56926	10.0204	10.383	10.2849	10.0172	10.234	9.21552	11.2126	11.5066	10.967	9.85906	9.99605	10.7413	10.3515	10.0949	10.2797	10.7345	10.5902	10.388	11.3576	11.4731	10.6069	9.57649	11.6173	10.6648	11.0365	10.2482	11.2625	9.20309	9.01591	9.16564	9.39776
FANCI	9.77404	7.03169	7.68311	8.25556	7.00218	7.60194	7.6602	6.57558	7.17023	9.07383	7.94431	8.29686	8.80052	7.68048	8.90771	8.21026	10.0242	9.91973	9.67318	8.88006	9.192	7.70552	7.21131	7.57738	8.69028	6.57577	9.29105	7.84744	8.20324	7.9456	6.86838	9.10664	8.24856	8.1069	6.16242	7.01745	7.93861	5.69414	7.68717	8.86126	9.02619	5.5478	9.74984	5.45119	4.94306	5.50885	5.78455
Zebrafish_PNET up
CALD1	4.53375	4.62068	4.79343	4.89589	4.99028	4.68235	5.46251	4.87535	4.73072	4.87446	6.16262	4.87349	4.57302	5.85102	4.6933	4.26349	5.59397	6.15826	5.28436	5.57569	5.00398	5.66425	5.24248	5.07455	5.50051	4.8294	5.05696	5.23109	5.17493	4.73906	5.35202	6.7075	5.68435	6.0817	6.88186	6.75961	6.06845	4.51788	5.68238	5.2301	4.77282	5.30119	4.89094	4.87955	4.61362	4.45998	4.59679
CDA	6.24425	5.40422	5.79817	6.03679	6.07057	5.57041	5.2324	5.85506	5.6632	5.74094	5.7848	5.58043	5.0695	5.20321	6.0429	5.73564	5.2861	4.32998	4.937	5.19021	5.31218	6.09639	5.62976	5.96418	6.3212	6.77991	5.92624	5.84514	6.01971	5.50906	5.74135	5.89173	6.19894	6.18366	6.51725	5.81337	6.48998	6.8669	6.59067	5.7848	5.98514	6.00785	5.96869	5.48965	5.34409	5.68592	5.55602
COX4I2	6.33166	6.01246	6.7256	6.08605	6.39821	6.42709	6.24999	6.52765	6.22603	6.60637	6.23181	6.23566	5.83972	6.18942	6.18349	6.65885	6.5901	5.96057	6.85037	5.71278	6.25639	6.01694	6.22716	6.47766	6.90221	7.2464	6.58265	6.96094	6.43644	6.76698	6.96829	6.58016	7.19327	7.42697	7.41663	6.95502	7.10137	6.73566	7.48103	6.74494	6.65836	7.16819	6.35981	6.45593	6.19103	6.55317	6.2639
EIF3M	9.87891	10.164	9.44211	11.5031	9.62417	9.92918	10.764	9.49845	10.0374	10.6369	10.4146	10.6615	10.3075	10.9089	10.3439	9.019	10.8081	11.0362	11.0111	10.3586	10.9249	9.96977	11.5269	10.8668	11.294	10.1373	10.0153	11.0359	10.6115	9.06918	11.2075	11.2853	11.8341	10.9461	10.8223	11.3164	10.789	9.7039	11.2924	10.7075	11.4006	10.4854	11.6768	9.5819	9.19917	9.73414	10.0233
ENOSF1	5.93495	6.07134	5.7086	6.3574	5.45294	6.35232	5.83625	5.16169	5.72361	6.42646	5.4259	5.34593	5.13398	5.29259	5.55001	5.79144	4.94225	5.64413	6.13649	6.29702	5.5218	5.28394	6.4194	6.92572	6.38423	6.22919	6.759	6.02976	5.86309	5.62101	6.36787	6.03317	6.71747	5.57905	5.94825	6.24757	6.0452	8.07231	6.06641	6.20223	6.5866	6.10637	7.84692	5.33443	5.30463	5.75807	5.31892
ERBB3	5.28238	5.12693	5.43439	4.97242	5.3641	4.37811	4.9052	5.30247	4.78083	5.03287	5.09134	4.83174	4.52699	4.26065	3.88499	4.81259	4.72571	4.52256	5.03715	4.6438	4.77615	4.66925	4.58975	4.77402	5.2035	5.36061	5.34088	5.06701	5.48438	5.00342	5.44414	5.01536	5.59039	5.68304	5.45738	5.24749	5.10484	5.01039	5.51835	5.20751	5.19821	5.2191	5.01998	4.91983	4.76914	4.65861	4.6978
GRN	8.53043	7.68698	8.08281	9.07885	8.62493	8.61966	8.64793	7.56481	8.872	9.63747	8.42946	8.42146	8.06519	8.66879	8.11321	8.82673	8.25006	7.63802	8.70451	8.24343	8.366	8.47371	9.16258	8.5891	9.26476	9.12209	9.10043	8.43417	7.93176	8.49805	8.4867	9.35705	9.75683	7.9736	8.66259	8.98749	9.11838	9.75388	7.97066	9.06172	8.90549	9.49069	7.89216	7.80124	7.71716	8.25293	7.57704
IFT81	5.78494	5.171	5.1693	4.95594	5.34084	4.56097	5.08483	5.40738	5.06108	5.13459	5.14096	5.46116	5.23513	4.88598	4.4493	4.92678	5.46451	5.02233	5.68491	5.10596	5.23486	5.07535	5.0337	5.31481	6.08524	5.91026	5.20388	5.02148	5.74025	4.56861	5.19539	5.27043	5.15493	5.31152	5.59072	5.37828	5.43053	5.16893	5.74674	5.23318	4.95742	5.3083	4.91511	4.80369	5.03872	4.77362	4.76362
MYBPC2	4.52563	4.4934	4.774	4.78419	5.00213	4.41303	5.18548	5.09937	4.29285	4.76469	4.65457	4.95943	4.62388	4.52189	4.27526	4.74576	4.59398	4.42441	4.33995	4.37119	4.80445	4.17097	4.68925	4.94129	5.74885	4.83402	5.20138	4.80064	4.16222	4.31995	5.00229	5.29401	5.95023	5.59157	5.38122	5.36608	4.63271	5.01039	5.37254	5.11377	5.28267	5.07089	4.7036	4.84784	4.71825	4.67321	4.73737
NPHP3	4.87056	5.11766	4.64873	4.26813	4.98111	6.94738	6.28576	5.06025	7.31168	7.1164	6.59124	6.91297	7.27622	7.45699	6.61012	6.27467	5.77639	6.5675	7.07608	6.45208	5.59816	7.5397	7.04379	7.05615	5.38334	5.67925	4.79736	7.23682	6.78935	6.49131	5.36037	8.74454	8.55155	7.3176	5.938	8.35882	7.61033	7.03536	7.3498	7.04708	7.67651	6.98091	7.92428	5.93637	5.89397	6.04249	6.42687
PARVA	6.71346	6.56152	6.50592	6.08013	6.63574	7.16225	6.60431	6.7035	6.4267	7.67735	7.71977	6.71926	7.20162	6.83319	6.94743	6.61673	6.73323	6.66752	6.57261	6.76923	7.06559	7.07878	6.62909	7.07187	7.24666	7.20072	6.70289	6.84691	6.61564	6.47629	6.60425	7.33615	7.6634	7.49294	8.02923	7.81116	7.14599	6.64495	7.83452	6.81298	7.37528	7.38662	7.78268	6.39447	6.411	6.65964	6.17273
PTPN2	4.52386	4.08745	4.41226	4.43267	4.26152	4.25588	4.14865	4.28452	4.23384	4.03816	3.98588	3.91607	4.17222	4.01305	3.59515	4.10666	4.0879	4.1857	4.39254	3.87896	4.10835	3.64112	4.20611	4.44209	4.33586	4.87854	4.34514	4.4593	4.55244	4.57869	4.67395	4.15996	4.43659	4.78488	4.16645	4.59451	4.66079	4.4565	4.62513	4.00914	4.28196	4.32453	4.68616	4.15325	4.17032	4.05465	4.1754
RPL6	12.5501	12.5495	12.1162	13.2878	12.5599	13.0851	13.2264	12.7307	12.7726	12.7626	13.2521	13.4044	12.8383	13.1549	12.4898	12.5129	13.1541	13.2779	13.0959	13.1259	13.0385	12.7653	13.3495	13.4938	13.1736	12.938	13.0034	13.3332	13.0814	12.5243	13.3107	13.1264	13.2136	13.2068	13.4364	13.492	12.3877	12.2222	13.3068	12.5554	13.0491	12.601	13.4568	12.4064	12.2699	12.1145	12.594
SOX6	4.12865	3.90997	3.78938	3.87831	4.0806	3.97482	4.0134	4.11975	3.76204	4.12696	3.95256	4.28526	3.83848	4.01831	4.33198	4.0747	3.98235	3.82616	4.24917	3.77964	4.05323	4.25219	3.87359	3.97976	4.17674	4.71045	4.12865	3.94434	4.57489	4.22527	4.08768	4.10589	4.2404	4.66558	4.20063	4.12983	4.18727	4.31517	4.36528	4.38079	4.3442	4.23753	4.37073	4.09335	3.93977	4.07098	3.97028
Zebrafish_medulloblastoma_up
AGGF1	6.58131	5.58457	5.45168	5.72479	5.40781	6.44999	5.57944	5.7368	5.6822	5.99143	5.87211	5.76927	6.0534	5.6248	6.84314	6.17895	5.77931	6.71346	5.90342	6.15266	6.29778	5.03097	5.67694	5.8824	5.13633	4.96434	5.82644	4.96222	5.17184	4.97728	5.57576	5.39515	5.16867	5.34979	5.35046	5.68224	5.50799	5.67078	5.59402	5.19777	5.52819	4.8926	5.62601	5.21102	5.22012	5.23302	5.18245
ALDH18A1	9.75456	9.12773	8.48421	9.65469	8.87604	8.37698	9.18014	8.89447	8.90475	9.43275	9.46639	9.75707	9.06822	8.69784	9.33552	9.63582	9.34314	9.07383	8.52754	9.50153	9.56293	8.48329	8.76834	8.37462	7.92961	7.87758	8.99451	8.94593	8.20811	8.21023	7.65992	9.43128	8.90991	8.80599	7.86892	8.81364	7.99273	6.98072	8.87277	8.60711	8.90608	7.43636	8.01781	7.7767	8.10102	7.62696	7.77183
ARHGAP11A	5.61556	4.48075	4.76062	5.74754	4.41866	5.00812	5.32688	4.2367	4.40855	5.34546	5.26062	5.81384	5.68897	6.34717	6.81069	5.72424	7.22336	7.07556	8.12794	7.44937	6.50074	5.46517	5.71545	4.75986	5.94593	4.09433	4.95801	4.89677	5.21245	4.76801	4.64985	4.31576	5.24257	4.15109	4.05919	3.91505	4.16912	4.04103	4.47712	3.99166	6.06772	3.81478	5.62355	4.17501	3.50732	4.09134	3.73607
ASF1B	8.76561	7.89486	8.3352	8.05438	7.95605	8.17584	8.20554	7.80628	7.80268	8.14116	7.87063	8.77573	7.49986	6.74329	8.41488	8.33845	9.0083	8.68475	8.39098	7.74797	8.16814	7.24247	6.73849	7.99381	8.46351	7.14314	7.76122	7.78407	8.2552	7.46508	7.49283	7.97011	8.2781	7.71798	6.96916	7.2171	7.10043	6.8594	7.60983	8.2325	8.2648	7.05551	7.27964	6.91952	6.55093	6.08763	6.19138
ASPN	4.50395	4.1877	4.45168	7.0663	4.29731	6.29419	8.33006	4.48623	4.18413	5.17162	3.80255	4.6203	4.0761	6.14295	4.41684	4.42684	6.11236	6.41684	6.61551	5.90382	4.33038	4.67249	5.75238	4.94219	7.72043	7.18719	5.2209	4.6955	4.01101	3.90591	4.13804	5.10493	3.7872	4.14354	4.36338	4.11837	4.39171	3.95137	4.41945	4.37075	4.07619	4.61885	4.15624	4.43884	4.18996	4.4853	4.36439
BRD7	6.70992	5.51653	6.15788	5.4975	6.68072	8.16329	5.88654	6.317	6.84316	6.66897	6.55643	8.21092	7.4835	7.53868	7.09769	7.26661	7.33018	7.48564	7.6542	8.39822	6.08949	6.2901	7.3157	7.68828	6.9943	4.91987	6.74892	7.10282	8.0541	7.25428	5.9708	5.5918	5.77408	5.07607	5.67423	5.59784	5.5306	5.86809	5.88812	6.62242	5.60602	5.59196	4.60855	5.68787	6.04315	6.18886	6.23892
C6orf62	9.37133	7.25289	7.37113	7.46062	8.67738	8.06047	7.22443	8.52391	7.65197	8.90848	7.93362	6.31328	9.80942	7.64666	8.52708	9.11593	8.97659	8.64669	7.88731	8.49305	9.89723	7.57004	7.50091	8.36474	8.58826	8.34541	11.0505	7.61535	5.78062	8.5253	8.05345	6.64129	6.91185	8.069	5.76009	5.94484	6.75054	7.77819	7.22176	8.09762	7.28967	7.59046	8.57633	7.20124	7.09834	6.79051	6.65474
CBX1	11.5245	11.7744	12.0948	11.1342	12.3849	12.3824	10.7853	11.926	12.3246	11.4101	11.4967	11.3267	12.0654	11.1496	11.9551	12.075	11.4542	11.8986	11.5281	11.4735	11.9507	11.226	11.3284	11.864	11.5385	10.437	12.5941	11.0584	10.3537	12.1846	10.9676	11.4202	10.4588	11.2099	9.91024	10.418	10.0881	9.93391	10.9299	10.8499	10.2395	9.90374	11.5349	10.532	10.37	10.3853	10.8516
CBX3	9.49879	11.216	10.6681	10.6509	10.7892	9.65562	11.1034	11.0332	10.8477	9.52088	11.1189	10.551	10.2857	9.88061	10.2777	10.1566	10.1509	10.3253	10.0751	9.33105	10.4627	9.37561	10.5565	10.2353	10.4534	9.40278	10.5907	10.5073	9.64789	10.1552	10.2329	10.67	10.6025	10.961	7.78856	8.83333	9.39823	8.86375	9.69917	10.5062	10.5664	8.53176	10.7486	8.94278	8.08426	7.92861	8.51279
CCNA2	8.72673	7.18816	7.41389	9.33738	6.99884	7.13469	8.32438	6.78934	7.0446	6.86709	7.78168	7.24879	7.39717	6.63407	8.21869	8.73779	9.56316	9.26968	8.30249	7.28049	8.79309	6.7786	6.68225	7.71989	7.58264	6.19713	7.49002	6.15802	5.90812	5.7454	6.12888	7.81804	7.45881	6.48157	5.40331	6.07969	6.37818	4.52732	6.37248	7.42793	7.81339	5.65871	7.41791	5.3246	5.80912	4.80044	5.25935
CCNB1	10.3736	8.06412	8.43564	9.38832	7.98755	8.60556	9.41384	7.58874	7.52198	9.11086	9.06139	9.48945	8.77305	8.91024	9.48422	8.43894	10.4423	10.2772	10.644	8.89526	10.1243	8.57517	8.4221	10.0554	10.0255	7.71338	8.72239	9.03744	8.91133	7.96026	7.86263	9.09807	9.01323	8.74641	5.83954	7.12402	8.22287	5.25397	7.90975	8.72239	10.3531	6.68214	9.29131	5.82235	6.65273	6.19363	7.14246
CDC6	7.44973	6.25132	7.14901	7.25282	6.18049	6.58857	5.74588	5.73763	6.31064	7.4524	5.87723	7.24554	6.60844	4.84043	7.89501	7.01941	8.31744	8.25571	7.2684	6.93335	8.16458	5.45936	4.82482	5.93108	8.20506	4.89961	7.29402	6.0865	6.47496	6.27919	4.671	7.077	7.18041	5.11508	4.71425	4.59594	4.99753	4.26744	5.06219	6.85439	7.57177	4.31101	6.24362	4.12463	4.64501	4.6702	4.73846
CDK2	7.52199	6.88851	7.63723	7.43415	6.64825	5.88552	7.18441	6.88389	6.47169	7.78372	7.723	6.5159	7.14198	5.18503	5.62266	7.74756	8.76764	8.53129	5.87487	7.57271	8.20894	7.09026	5.67544	5.70791	6.50184	5.774	6.67425	6.32313	6.02487	5.29958	5.2689	6.13124	6.12586	6.05035	5.87107	6.09098	5.47255	6.36951	6.24788	6.05279	6.39989	5.65411	5.8336	5.02783	5.42159	4.7268	5.00156
CDKAL1	4.51847	6.50598	5.70122	5.65506	4.99759	3.93077	5.43628	6.56349	5.42068	4.61031	6.60861	5.45927	5.68332	4.24074	5.69943	4.20563	5.18937	5.2259	4.41012	5.2693	6.90169	4.31738	4.30618	4.86745	4.85191	4.05069	5.48706	4.22751	3.36676	4.28609	4.41591	4.26342	4.13483	5.58056	4.06222	3.94424	4.22498	4.45767	6.74916	4.71583	4.20235	4.23142	3.91762	3.37973	3.4391	3.15426	4.09252
CEP57L1	6.02411	4.76899	4.72632	5.0315	4.77289	4.72134	5.41068	4.40399	5.33748	4.40011	4.96328	3.9742	5.28104	4.67261	5.09727	5.18799	5.42312	5.5368	5.22615	5.31383	5.62298	4.56107	5.67386	5.60377	4.88799	4.49996	6.19257	5.01822	4.70026	4.5447	4.52997	4.48333	4.26176	4.93333	4.29277	4.56519	4.38472	5.53326	5.00829	4.2073	4.41738	4.82124	5.86803	4.76459	4.71608	4.64547	4.68029
CHAF1A	9.09559	6.99142	7.03275	7.86485	6.85367	7.61908	7.62871	6.6407	6.92867	7.84418	6.68435	7.84619	7.59511	7.18957	8.11895	7.87736	8.84115	8.91828	8.13399	7.70053	8.13517	6.75473	7.1024	7.49197	8.19449	6.86869	8.03033	7.26025	7.60845	7.16963	6.56627	7.23555	7.47609	6.43315	6.74587	6.62674	6.46432	6.19116	6.9379	7.85703	7.26025	6.0284	6.97605	6.41171	6.2972	6.53054	6.1597
CKS1B	10.8403	7.76506	8.66111	9.96501	8.12876	9.31661	9.51808	8.05185	8.2302	9.81427	9.24411	10.3605	9.14599	9.47097	9.20064	9.04632	10.8433	10.6744	10.7096	9.59206	10.6103	8.97363	9.35515	9.47787	10.1821	8.41084	9.14763	9.79691	9.94435	8.82975	7.69074	9.47449	10.2182	9.69723	7.76332	8.67544	9.04275	7.26667	8.79335	10.2928	10.206	8.2325	9.51905	7.72484	7.73355	8.54671	7.69539
CKS2	10.6986	8.39675	8.83111	10.4685	8.45835	10.1874	10.2007	7.60471	8.0606	10.9792	9.70932	10.7574	10.1068	10.5488	10.8246	9.84095	11.259	11.4429	11.0054	9.85163	11.1751	9.68734	8.66673	10.7209	11.3851	9.20537	9.68186	10.5781	10.8722	9.68065	8.61982	10.394	10.7277	9.32614	7.25897	8.47184	8.67594	5.63102	10.0348	10.3637	11.6515	7.24977	10.5915	7.36754	7.81867	8.44118	8.40951
DCTD	7.82597	7.38571	7.08844	9.0221	6.90996	7.66275	8.37737	6.90801	7.43185	8.76915	7.72747	8.72655	7.34398	8.41326	7.5909	8.49779	8.9606	8.61265	8.32557	8.4997	8.75488	8.38773	8.31023	7.12821	6.62115	6.6703	7.38738	8.69917	7.63382	6.3962	6.13926	7.29752	7.751	6.75116	6.1518	7.90474	6.92892	6.65704	7.66353	6.86641	6.86911	6.68565	8.47876	6.73786	6.83562	6.57902	6.50757
DDX39A	10.6331	9.28661	9.16375	10.4835	8.76759	9.99955	10.6657	8.74787	8.75873	9.56524	9.97316	9.63196	9.62992	10.0321	10.3629	9.68656	10.9589	10.7075	10.5932	10.1051	10.2663	10.0038	10.5476	10.516	10.5	9.46873	10.2908	10.4263	9.80624	9.49298	9.22399	10.2783	10.4615	9.82999	8.53947	8.82971	9.73084	9.39626	9.56323	10.8277	10.5877	9.09753	10.8818	8.91589	9.30149	8.90288	9.08521
DNAJC9	10.7535	9.49436	9.94841	9.31205	9.49914	9.86637	9.79364	9.7668	9.81489	10.1001	9.94164	10.6667	10.4107	10.0678	10.6504	10.2629	11.1222	10.9741	9.92922	10.4819	10.9429	9.39823	9.71953	9.89085	10.0842	9.17737	10.3602	9.75535	9.48073	9.97151	9.39445	10.8605	9.92015	9.62993	8.22617	9.02125	8.98125	8.05082	9.90155	9.66734	10.401	8.72594	10.2731	9.19158	9.40513	8.95836	9.45031
DPH6	6.47254	6.76313	5.89651	6.92124	5.56048	6.64754	6.04747	5.91608	6.42489	8.08629	7.25095	7.96814	6.3816	6.69107	6.76736	5.65226	7.3056	7.56622	7.70464	7.10118	7.2094	7.09767	6.36065	5.62732	6.55014	5.04109	6.17302	6.57357	7.40209	5.59853	6.80854	5.88817	6.24719	8.39167	5.38161	5.86199	6.10554	6.19286	5.67717	6.0171	6.75774	5.38403	6.35905	5.13011	5.86227	5.79695	5.61555
DSCC1	8.20202	5.88045	7.39466	6.81988	6.72482	7.2803	7.20093	6.80957	7.19475	7.76977	7.49968	8.33719	7.98052	8.05964	7.97117	6.75459	8.75411	8.70151	7.68316	7.94916	8.8426	7.38256	7.347	7.01556	8.32847	6.56464	7.21639	7.67015	7.54415	7.63418	6.1239	7.85513	7.45578	6.8258	6.32372	6.22223	6.7802	6.17492	6.87298	7.54805	8.08154	6.80254	8.28768	6.79065	7.08247	6.6914	6.62994
E2F7	7.30615	6.0807	6.60475	8.09353	5.8556	7.52462	7.30053	5.78085	6.09204	9.56095	7.45308	8.93912	6.96488	6.65562	8.02272	7.03616	9.27436	9.63648	9.23094	8.38324	7.25249	7.31221	7.79067	6.68305	6.15415	6.00987	5.9612	7.07951	8.43644	5.96122	4.45653	7.3709	7.2629	4.95542	4.67364	5.78397	8.24086	4.0753	7.83781	6.91389	7.61412	4.16897	6.49351	4.64967	4.15275	4.44449	4.74263
EIF3G	10.5458	9.32916	8.898	10.854	9.07475	10.2482	10.6949	8.80488	9.02377	10.805	9.99282	10.1326	9.82846	10.2408	9.77958	10.2818	10.8735	10.7142	10.6084	10.7698	10.4593	10.3282	10.4583	11.0099	10.7444	10.3152	9.91714	10.8932	10.3798	9.95557	10.0498	10.208	10.6103	9.77457	9.86149	10.0435	10.2482	10.3049	9.73091	9.9171	9.39561	9.46727	11.5109	9.24881	9.30233	9.35108	9.7134
EIF4A3	10.6705	9.78016	10.4248	10.1078	10.5162	10.4637	9.94014	9.77469	10.1202	10.8095	9.88298	10.3619	10.12	9.80709	10.8594	11.0355	10.3076	9.98787	10.1374	10.1193	10.7749	10.0506	9.98482	9.93327	10.7367	9.92139	10.7415	10.1398	9.80147	10.2495	10.153	10.3407	10.2972	10.026	9.85771	10.0628	9.98699	9.36768	9.50992	10.1486	10.4451	9.57593	10.0902	9.6282	9.72744	9.68944	9.41174
ELAVL1	8.77365	8.3484	7.67809	8.50065	7.21978	8.03052	8.267	7.28626	7.58439	8.86331	8.14133	8.74217	7.99258	7.43601	8.3145	8.30751	8.58837	8.11072	8.42241	8.09864	8.68673	7.87902	7.62738	7.96707	8.18129	7.10807	7.77977	8.22975	8.25691	6.98474	7.07829	7.4338	8.00522	7.9135	6.55715	6.88508	6.98721	7.49187	7.21879	8.60499	8.12435	6.2212	7.8478	7.08005	6.74377	6.62896	6.50421
ERCC1	9.81715	8.96775	8.74632	9.50993	8.56116	9.26951	9.49412	8.63823	8.6935	9.54569	8.99353	9.98035	9.0355	9.91473	10.0334	10.0457	10.0413	9.48269	9.93247	10.1627	9.5868	9.05135	9.84905	9.44804	9.72036	8.86841	9.11112	10.3771	9.71445	8.7744	8.54013	8.42089	8.53782	8.68007	8.99123	9.0185	8.75466	8.94442	8.56226	9.34735	8.68899	8.6917	9.7981	8.22821	8.17225	8.7586	8.45208
FAM210B	8.26535	8.24126	7.57508	10.7323	8.10174	7.63421	11.2863	8.15752	9.30997	10.3587	9.28785	7.2496	9.3762	9.71846	7.98538	10.1384	9.86015	9.22356	9.69535	10.4322	8.49435	9.32914	11.0423	9.3549	7.33163	8.47501	8.36576	7.73256	7.12838	8.16132	7.48042	8.29549	8.41901	8.70463	6.63647	7.95815	8.00138	7.12514	7.10065	8.53137	6.84045	7.34606	9.51389	7.42335	8.21437	7.51083	7.61843
GINS2	9.4754	8.54821	9.00882	9.30345	8.54612	8.75112	8.21741	8.56867	8.5613	8.00913	7.31351	9.46182	9.71526	7.44853	9.51949	9.24459	10.1646	9.90949	10.366	9.51361	8.9615	7.52832	8.67517	8.1496	9.43276	8.09775	9.64956	9.09184	9.30362	8.88648	7.30156	8.59494	8.7675	8.82083	6.25808	6.9893	7.81502	6.30916	8.66801	7.84982	9.33702	6.38621	7.91714	5.85861	6.67685	6.69932	6.24764
GLOD4	10.8391	10.1771	10.1042	8.54921	9.2023	9.98079	8.89234	10.5107	9.12923	9.26575	9.72714	10.0459	10.0464	9.80126	9.62774	9.31485	9.15306	9.0395	9.84969	9.08734	9.61259	9.01695	9.40648	9.4585	8.2981	8.52972	9.37198	9.79909	8.91234	8.62698	8.14747	8.61621	8.9102	8.51326	7.84652	8.06425	8.69976	7.26633	7.68003	8.56266	9.08734	7.93996	9.45229	8.81167	9.05783	8.57359	8.74081
GNL3	7.25937	6.13284	6.57501	5.68718	6.38056	7.85357	5.96607	6.82286	6.51123	6.67034	5.67203	7.40246	7.4717	7.96256	7.42992	6.47147	7.40609	7.02259	7.15248	7.49658	7.1675	6.53462	8.16807	7.82029	7.20389	6.2648	7.80017	7.59988	7.0121	8.44233	7.13724	6.97485	7.08479	6.82836	5.5094	6.67049	6.08927	5.69709	6.19698	6.69679	6.31736	6.39069	7.17297	6.06916	6.37265	5.9938	6.24138
HAUS1	10.258	9.26502	9.75817	9.46818	8.691	9.3682	8.65851	8.88988	8.8226	9.7428	9.50083	9.57189	9.61934	9.63613	9.6691	9.17185	10.1344	10.0841	10.3508	9.86103	9.85534	8.75201	9.34504	10.6817	10.0227	7.73258	9.86394	9.71505	8.72601	8.68358	8.73628	9.95415	9.35235	9.29005	6.5322	7.91694	8.09603	6.73211	8.99698	9.53849	10.153	7.6688	10.5248	7.58251	7.03741	7.36054	7.8738
HEATR1	9.00588	7.60223	7.43708	8.58248	6.72555	7.70644	8.16889	6.64143	7.41862	8.92077	8.33021	8.4561	8.1669	8.3946	8.71814	8.06053	9.10233	9.09156	8.97318	8.68439	9.34733	8.60977	9.36638	8.35309	8.85654	7.43773	7.61054	8.20075	8.08483	7.23561	7.46507	8.71129	8.56092	7.88394	7.22608	7.76877	7.57064	7.34066	7.04461	8.57355	8.46518	7.28166	9.96689	7.42967	7.60717	7.65718	7.20525
HMGN2	13.3162	13.3083	12.8563	12.5675	12.9944	13.3716	12.5975	12.7975	13.1547	13.243	13.0039	12.6328	13.0705	12.9461	12.9921	13.4015	13.094	13.065	13.2787	12.9049	13.0179	12.8674	12.9032	13.0057	12.9361	12.782	13.1936	12.5514	12.3637	12.8592	13.0546	12.6124	12.8185	12.5605	12.2398	12.2095	12.6647	12.1899	12.6711	13.2893	13.1594	12.2241	12.6559	12.079	12.1424	12.3099	11.934
HNRNPA0	10.1575	9.45925	9.59966	9.92005	8.87184	10.0854	10.0847	9.14188	9.21787	9.41152	9.21613	9.56203	10.0635	10.3703	10.4594	9.90459	10.133	9.98257	10.2338	10.1832	10.3646	8.29727	9.76308	9.84931	9.03318	8.6962	9.65089	9.12817	8.0543	7.93653	8.85169	8.10712	7.82257	9.07224	7.60669	7.74938	7.37803	7.90527	8.4713	7.98622	7.94415	7.05789	9.22083	8.45706	8.36459	8.23608	8.75208
INTS9	8.88791	7.12018	7.50485	7.54373	7.72776	8.59355	7.87704	7.84786	7.92158	7.95143	8.39676	7.99987	8.22606	8.48283	8.16429	7.79314	9.15503	8.98471	8.6494	9.18788	9.09541	9.16731	8.35967	7.64915	8.17361	7.36125	6.6946	7.64931	7.91248	8.22627	7.3878	8.00973	7.55992	7.22464	6.72992	7.29973	7.15968	6.54966	7.51284	8.03451	7.93706	7.2132	8.14634	7.4448	7.47198	7.79731	7.66531
KCTD5	9.34311	9.13211	9.23648	10.0653	9.2834	8.68107	9.18944	9.46039	8.9839	9.6081	9.35861	9.74415	9.14963	9.41422	9.96307	9.52127	9.15593	9.13369	9.23192	9.46104	9.16799	9.59997	8.49754	8.66955	8.27889	8.43839	9.13488	9.22502	8.73495	8.84095	7.45095	8.66767	8.00755	7.93852	8.10509	8.82414	8.85687	8.44298	9.11268	8.87552	8.81339	8.19598	8.53852	8.67545	8.73205	8.77725	8.59066
KPNA2	11.6351	10.2572	11.8501	11.1411	10.5555	10.7725	10.8831	9.50058	10.0977	10.1722	11.0779	10.7601	10.3285	9.90972	11.4609	10.9077	11.4247	11.4325	11.1237	10.0195	11.926	10.1122	9.7011	10.7897	11.1825	9.35996	11.5904	10.7339	10.4141	10.5818	9.84015	11.2672	10.7656	11.1365	8.15829	8.71294	10.022	8.83655	9.03911	11.4068	11.8118	9.73047	11.2311	9.47229	9.22994	9.09789	8.74982
LEPR	6.10292	7.9878	6.2543	5.94779	6.5541	6.16206	6.55507	6.95624	6.63261	5.90767	6.80185	6.28028	6.729	7.08668	7.06426	7.52249	6.70102	6.4197	6.0252	5.87846	4.43236	6.28607	6.70702	6.29874	5.73704	5.99174	5.2918	5.60679	4.52603	5.01393	5.63639	7.04298	5.42277	5.29811	5.22833	5.01761	5.08904	4.59873	9.55038	5.37104	5.42183	5.72997	4.88897	5.4998	5.70821	5.38949	5.62524
LIG1	9.7239	8.18017	7.70228	7.47284	7.56484	9.06112	8.362	7.6562	8.34774	8.51623	8.1589	8.3799	8.73952	8.92224	8.99953	9.04288	9.17382	9.32695	9.18448	8.75254	9.04117	7.80977	8.59133	9.19591	8.36129	7.90373	8.72239	8.13958	8.42572	8.36276	7.49203	7.92772	8.23109	7.96654	7.74072	7.04185	7.52522	6.57047	7.92828	8.09006	7.67294	6.79558	8.24697	7.26171	7.47041	7.29452	7.82919
LRRC42	9.03872	7.87095	7.54242	8.62287	7.24796	8.5949	7.73586	7.56358	7.64262	8.25587	8.38955	8.23599	8.62465	8.85095	9.42058	8.8016	9.50613	9.16463	8.91256	8.63196	9.08049	8.01952	8.045	8.00735	8.04175	7.73048	7.77104	7.65337	8.66827	8.20731	7.60923	8.3776	7.64323	8.10798	7.82413	8.04175	8.32853	7.177	8.27733	7.75413	8.27424	7.37312	7.25267	7.88551	7.61913	7.89272	7.78632
MAK	5.75592	8.48752	5.51159	4.3741	5.76691	5.84893	4.20908	6.55148	5.47255	4.61876	4.29354	4.65378	6.55674	4.14084	6.71315	7.4526	4.83768	4.27731	4.30751	4.40572	5.49413	4.26121	4.95018	5.20164	5.72247	4.75755	5.78517	3.94316	4.49996	4.5081	5.47754	4.24929	4.11136	4.56671	4.61397	4.30061	4.20712	5.06727	4.62196	3.99599	4.21905	4.22354	4.51642	4.20221	4.27921	4.10557	4.58495
MASTL	6.83761	6.30807	7.46637	6.4708	6.6076	6.694	6.69508	6.27397	6.47555	7.23606	6.81763	7.09394	7.04239	6.77243	8.17043	6.71405	8.55811	8.85407	7.7095	7.02444	7.80862	6.81827	5.61848	6.8939	6.77749	5.5638	7.0322	5.91499	6.36467	6.70944	6.06635	8.4044	7.66862	6.82123	4.33536	5.34412	6.11881	5.41708	6.30811	7.6265	8.41969	5.94957	7.63039	4.45516	4.99119	5.37153	5.27069
MCM2	10.6422	9.71696	10.1677	10.6201	9.82682	9.65422	10.7525	9.63046	9.488	9.18715	10.2355	10.5379	9.73466	9.12072	10.4849	10.5688	11.1532	10.8029	10.7232	10.5367	10.2141	10.2841	10.2943	9.43688	9.99404	9.00738	10.2254	9.59118	9.50478	9.56915	8.59911	10.2047	9.83319	9.40912	7.46608	8.71927	8.35764	6.38671	9.69805	9.92359	9.89999	7.06916	10.0769	7.52396	8.1854	7.2232	8.01307
MCM4	9.69381	8.01402	8.15509	8.86397	7.55774	8.01311	8.8715	7.99864	7.9625	8.90967	8.53111	8.34417	8.75629	7.36175	8.43237	8.88508	9.60877	9.34932	8.96114	8.65882	9.45437	7.47301	8.35001	8.40705	9.563	8.11013	8.9999	8.06622	7.46779	7.78757	7.43089	8.50437	8.53881	7.62444	7.10795	7.6354	7.1718	7.43972	7.64765	8.74046	8.67398	7.02404	8.78934	7.11189	7.44753	6.57182	7.09105
MCM6	10.8945	10.2652	10.4816	10.0323	10.3963	10.5776	10.7423	10.3585	10.6264	10.5562	10.8226	10.9241	10.8395	10.2586	11.2557	10.8462	11.2808	11.2798	11.3738	10.6844	10.9469	10.0792	10.4798	10.0864	11.5015	9.49052	11.0297	9.98906	10.1223	10.2942	8.92324	11.0706	10.7301	10.195	9.03568	9.67084	10.0523	7.66374	10.5066	10.5832	10.8847	9.25325	10.216	9.06595	9.29316	9.19604	9.4504
MCM7	11.1766	10.3786	9.87159	11.2884	9.38065	10.6255	11.3319	10.101	9.5959	9.62931	10.5322	10.1949	10.1516	10.2802	10.2247	9.70494	11.3402	11.0584	10.4472	10.6695	10.5866	9.89033	10.8803	10.2102	10.7588	9.4272	10.3696	10.0316	9.59181	10.1866	9.46782	9.85796	9.87399	10.0331	7.86909	8.97132	8.59404	8.12762	9.89523	9.70948	9.91442	7.49189	11.0677	8.49013	8.68442	8.11451	8.44605
MED16	8.45786	7.58896	7.55901	8.37063	7.73738	8.60615	8.19171	7.69513	7.752	7.90397	7.51668	7.95315	8.14249	8.11538	8.64881	9.06464	8.01789	7.57571	8.43803	8.55382	8.17446	8.24012	8.25312	8.29395	8.27447	7.81276	7.73435	8.16417	8.12739	7.93497	7.95315	7.72262	7.94939	7.18792	8.06807	8.11234	7.95167	7.659	7.28356	7.90354	7.73468	7.60046	7.66744	7.91641	7.74839	7.68479	7.68302
MED17	8.24829	7.46242	7.76413	7.74524	7.85563	8.09321	7.63733	7.90932	8.0606	8.58069	8.00716	7.9716	8.7725	9.09433	8.99999	6.85709	8.2543	8.52536	8.1378	8.47449	8.85803	7.50643	8.46383	7.5863	7.09886	7.04004	7.61333	7.69819	7.48916	7.3829	7.35727	7.50325	7.44388	6.86614	6.44952	7.08408	7.09805	6.63128	7.47255	6.9967	7.50915	6.22787	7.56762	6.73524	6.91547	7.15514	7.21001
MFAP4	9.22907	5.31519	5.9655	7.7831	5.47264	10.3115	8.21521	5.56048	5.27194	5.68345	10.9753	9.62743	5.81573	7.2371	4.75581	5.12332	8.07639	7.89333	8.56712	7.25176	6.43453	9.02272	7.32626	10.0432	8.39737	8.92251	6.00159	9.97197	9.53394	5.23945	5.76606	11.9996	6.19821	6.36854	9.01797	10.7329	7.88725	5.60332	7.53119	5.71683	5.95798	6.47895	4.79211	6.03121	5.14697	5.55246	5.13781
MTFR2	6.68719	5.66134	6.18563	6.12672	5.70372	5.70372	5.81132	5.86825	5.52119	6.51406	5.84335	5.70497	6.03086	5.35046	6.37678	5.53617	6.66143	6.64945	6.60456	5.59928	7.13754	5.49207	5.30001	5.52514	5.571	5.91557	5.75319	5.70372	5.5878	5.70372	5.49547	5.29749	5.64937	5.65114	5.64222	5.12287	5.57201	5.67647	5.60599	5.70372	7.16628	5.39196	5.70145	5.36283	5.42925	5.36389	5.59832
MXD3	7.82906	7.90841	7.90104	8.18277	7.97047	7.35914	9.05846	8.11287	8.2029	7.67569	8.30648	8.90579	7.60456	7.92297	7.68699	8.03463	8.53469	8.26073	8.4483	8.37207	8.07751	8.10787	7.21387	8.28987	8.40461	7.46115	7.95001	7.47426	8.15199	7.49512	7.83173	7.91296	7.97433	7.96191	7.86899	7.39271	7.74256	6.94813	8.04988	7.77756	8.31741	7.43011	7.679	7.39979	7.49967	7.35661	7.09752
MYCL	7.88895	8.38458	6.76278	8.44747	7.49348	6.40706	9.40804	6.834	6.86823	8.06311	8.66208	10.1439	6.31791	8.4507	6.46341	7.55253	7.84617	7.70467	10.6781	10.6329	7.34969	8.88782	9.71409	7.04843	6.621	7.25189	6.09064	7.37859	7.68644	6.95113	6.94069	6.44264	6.15791	6.58021	6.11544	6.05262	6.18349	6.0858	6.65773	7.10934	6.92329	6.51822	6.31996	6.77359	6.20281	6.45946	6.18641
NCAPD3	9.68126	9.58001	9.38099	9.40318	8.95367	8.38347	8.92674	9.2306	8.28994	8.74839	9.20642	9.37543	9.26332	8.76782	9.45038	7.76443	9.64731	9.79563	9.05925	8.76611	10.0985	8.72649	8.64792	8.86684	9.14477	7.91886	9.35688	8.62035	8.83709	7.73447	8.82299	9.32623	9.17249	8.69787	8.01875	8.21011	8.56865	7.50261	8.53495	8.704	9.29389	7.69884	8.82181	7.47956	8.14847	8.07223	7.948
NCBP2	10.0978	9.01982	9.74132	9.71224	9.66473	9.79796	9.73143	9.38758	9.59296	10.2944	9.82269	10.0103	10.3222	9.65858	9.79601	9.57244	10.0645	10.0955	10.1007	10.2668	10.6218	10.6379	9.57858	9.34993	9.83191	9.09462	9.02288	9.97243	9.26616	9.48198	9.70752	9.72404	9.18635	9.77916	8.80098	9.16751	8.82866	8.67705	9.66253	9.89065	9.80114	8.50651	10.5182	8.63473	8.90709	9.21738	9.01552
NELFCD	10.8462	9.87684	9.1139	10.0114	9.46162	9.90017	10.1211	9.8649	9.59683	9.56173	10.2756	9.97636	10.4663	10.5342	9.79983	10.443	10.44	10.3697	10.6161	10.3287	10.3845	10.1626	10.9776	9.80516	10.3259	9.82271	9.50311	9.66357	9.66779	9.57469	9.99227	10.6028	9.76913	9.16714	10.1443	10.3226	9.82935	9.67523	10.266	10.1534	10.3192	9.57254	9.66729	9.39425	9.39192	9.58608	9.6476
NIP7	6.80335	6.88293	7.29833	8.06516	6.53213	6.68954	6.95398	6.41641	7.40314	7.37459	7.57734	8.54415	7.46091	7.04732	7.71829	6.67796	8.24688	7.74819	7.84058	7.64573	7.54059	7.44556	8.03357	6.87821	7.57877	6.74287	6.69671	7.54257	7.85509	7.07118	6.76885	7.78554	8.08645	6.31725	5.51065	7.55639	7.64423	6.36951	7.17427	8.32682	8.04894	6.87615	8.95186	6.43195	6.53973	6.61834	6.68187
NUDT1	9.57952	7.40342	7.46199	8.08948	7.2365	8.43934	8.19527	7.38697	7.46529	9.2113	7.80863	8.33615	8.29019	7.85271	8.04405	8.30529	9.02989	8.80253	8.97989	8.66758	8.891	8.17424	7.93814	7.3022	8.80641	6.74337	7.83183	8.39596	8.65634	8.53915	6.71325	6.8795	8.07787	7.30095	6.71356	6.39883	7.34584	7.50435	7.35032	8.0459	8.2413	6.7958	8.59794	7.11069	6.58603	7.0942	6.77868
NUFIP1	8.25448	6.1509	6.57016	7.6664	6.05801	7.31438	6.70544	5.95245	6.5005	7.56904	6.82966	7.31532	7.33722	7.64732	7.99481	7.10017	8.21452	8.07033	8.04395	7.9167	8.01602	7.33518	6.8961	7.11194	6.70296	5.13764	6.73427	6.59042	7.13637	5.81277	5.92542	7.19695	6.96439	5.99008	7.02562	7.50202	6.52373	5.68048	5.96531	5.67108	7.35136	5.53906	7.45182	5.5623	5.99466	6.17345	5.30978
NUP37	7.01216	7.0307	6.89577	6.60394	7.19044	7.38611	6.58896	7.09487	7.13159	7.43461	6.61329	7.12828	7.44717	6.21431	7.44202	6.86269	6.64037	7.46508	6.57626	6.86491	6.22846	6.18433	6.24301	6.75165	6.50714	6.37318	6.4106	6.4438	5.94675	6.35541	6.33655	6.67291	6.55817	6.49661	6.27999	6.61836	5.94349	5.67123	6.78083	6.31805	6.55817	6.02271	6.39454	5.7691	5.63109	5.72999	6.11094
OIP5	8.31066	6.72124	7.3162	8.22297	7.1915	6.69645	7.33313	6.23655	6.74214	8.54467	7.18255	8.58028	7.80023	7.00356	8.40667	7.53377	9.26886	9.28967	9.3431	8.08429	9.18969	6.61626	5.49969	6.07881	7.57129	6.08949	7.67245	7.2265	7.43944	6.85373	6.37253	7.6558	7.35972	7.24904	5.34553	6.05855	6.96654	5.10688	6.90346	7.03167	9.25172	5.67473	7.68052	5.65185	4.16581	4.58093	5.33942
ORC6	8.33622	7.62821	8.68788	8.64271	8.32012	8.92523	7.89422	8.06723	8.68422	8.59806	8.76193	8.97065	9.16527	8.54018	9.42369	8.62543	9.90574	10.6252	9.76442	8.8166	8.40589	8.36298	8.51483	8.85657	9.46999	7.93222	8.94053	8.66629	8.89345	8.73341	7.80122	9.48437	9.72035	9.37021	7.49725	7.68858	8.81037	6.99361	8.65783	9.17041	9.58478	7.54166	8.41706	8.31032	7.76441	7.87048	8.00685
PDIK1L	8.68645	9.04192	9.05948	6.81599	9.09238	8.61327	7.24237	9.01433	8.98265	7.54191	8.9896	8.52961	9.20362	8.92373	9.75552	9.26397	8.80619	9.01877	8.81321	8.92398	9.12017	7.93718	8.76259	8.56953	7.58533	7.29146	8.98885	8.24229	7.72901	8.87614	8.28185	6.59339	7.84593	7.59559	5.79829	7.01745	7.2263	5.90006	8.32517	8.07737	8.31232	6.74915	7.81983	7.36419	7.49899	7.30497	7.92799
PIF1	8.49659	6.02097	6.32804	7.7737	6.17451	7.19778	7.81141	5.59079	6.09395	6.11952	7.54895	6.87607	6.79973	7.59151	7.88462	6.48731	7.43392	8.31357	8.3485	7.33927	6.98871	7.06619	6.51282	6.78922	7.74839	6.55131	6.79724	6.76834	7.14515	6.5015	6.5497	6.7312	7.25123	6.46746	6.39412	6.76723	6.7917	6.16195	6.60387	6.16295	7.13644	6.44396	7.5795	6.03293	4.97501	5.57248	5.33001
PNO1	8.5588	8.3081	9.2292	8.53147	7.60456	8.60444	8.27876	7.62494	7.87142	8.37172	8.66989	8.65043	8.42211	7.87596	9.11284	8.40265	9.26807	9.10154	8.34224	8.41825	9.16232	8.35253	7.89556	7.82417	8.39737	7.55322	7.36706	8.49324	8.05446	7.60261	8.12809	8.81308	8.48766	8.60556	7.48834	8.09775	8.24642	7.84613	7.59889	8.83906	9.06645	7.77874	8.48566	7.81404	7.87382	7.96789	7.92088
PRIM1	10.0103	8.01011	8.17684	8.5234	7.88309	8.93647	8.326	8.23439	8.19918	8.13086	8.12962	8.27539	9.61482	8.96815	9.23574	8.9108	10.4419	10.1861	9.88961	9.77856	10.1406	7.00109	8.52356	8.42466	9.61902	7.17866	9.23652	8.32682	8.02205	8.23439	8.19453	7.90849	8.17284	7.76372	7.08486	7.10144	6.95795	6.15546	8.25636	7.77901	8.84439	6.58592	8.88142	7.27886	7.43671	6.70261	7.72201
PSMB5	11.6382	10.1032	10.1552	11.1682	9.92764	11.2469	10.825	10.2222	9.73584	10.5872	9.90694	11.3139	11.0669	10.3868	10.5053	10.0464	10.8302	10.275	10.4984	10.601	11.0304	10.2221	10.1575	10.8562	11.0208	9.74074	9.97785	10.4895	9.87141	9.94064	9.96243	10.2443	9.83298	9.55604	9.31598	9.39763	9.5607	9.83014	9.26116	10.595	10.535	9.47444	9.88467	9.96124	9.77537	10.0873	9.96432
PSMB7	11.6511	10.514	10.4394	11.1715	10.1317	11.106	10.9522	10.1812	10.3175	11.1215	10.9193	10.7144	10.8618	11.1248	11.0159	11.041	11.5465	11.4151	10.7756	10.8282	11.3973	10.6236	10.1644	11.1276	11.0025	10.2922	10.8603	10.8668	10.7196	10.8101	10.7959	10.6592	10.9259	10.6565	10.1107	10.5696	9.71795	10.1462	10.575	11.2444	11.3139	10.3113	11.4825	10.558	10.3971	10.4985	10.4243
RABGGTA	8.2445	7.78574	7.64001	7.16112	7.5599	7.60572	7.45986	7.85611	7.70653	7.47059	7.47781	7.83325	8.24961	7.76205	8.26781	8.48938	7.40632	7.47059	7.55518	7.87584	7.98173	7.20957	7.65681	7.47059	7.43128	6.52632	7.28896	7.28439	7.24214	7.3599	7.72454	7.0983	7.48257	6.77426	6.56589	6.5971	7.39656	6.78431	6.82545	7.20404	7.32531	6.83198	7.4119	7.38947	7.25698	7.2496	7.38593
RARS2	10.1315	9.11412	8.75769	9.52929	8.16064	10.1315	9.61058	8.66327	8.79163	10.2993	9.65011	8.22791	10.1997	9.94975	9.7754	9.52596	10.1321	9.9828	9.82055	9.88088	10.5685	10.1778	9.39282	9.536	9.242	8.7859	9.40273	8.58117	8.00141	9.06983	9.72811	8.62241	9.52578	9.28186	8.73238	9.28283	9.04239	8.21634	9.34672	9.15157	9.34672	8.20748	9.96979	8.54244	8.86737	8.55995	8.62775
RBMX	11.725	11.1767	10.9645	11.5817	10.7506	11.7875	10.9225	11.0978	10.3844	10.3867	11.1967	11.0225	11.76	11.7094	11.6188	11.0418	11.8418	12.0377	11.5198	11.5368	11.4661	10.6873	11.2862	11.6396	11.5384	10.2467	11.3039	10.654	10.1761	10.621	10.3172	10.9241	10.8035	10.334	9.01342	10.0106	10.1752	8.69334	10.4988	11.3583	9.50764	8.19319	11.5168	9.3215	9.64205	9.10685	10.0268
RCOR2	9.96609	8.0239	8.12326	9.84511	7.80874	8.68282	9.89077	8.32445	7.55845	7.36449	9.49108	9.71467	8.3679	9.82698	9.22441	7.50809	8.97662	8.82307	8.82143	9.76463	9.12051	8.44988	9.0831	8.70757	8.87504	8.40124	8.66563	8.15723	8.58964	7.74521	6.97489	8.43079	7.09503	7.00085	7.55709	7.32956	10.2937	8.10007	8.54342	7.40364	7.5296	7.32581	7.55835	7.07789	6.81498	6.56975	7.09752
RFC5	7.8956	6.9324	6.76959	7.03956	6.62255	6.47678	6.81918	6.65289	6.40316	7.63254	7.08171	6.8239	7.46465	6.95186	7.52521	6.69574	8.00406	7.92373	6.93341	6.94987	7.76472	5.93544	6.7591	6.91255	6.78569	5.76445	8.04336	6.46683	6.05039	5.72106	6.0435	6.42976	6.82504	6.74122	5.23186	5.83898	5.43934	6.20594	7.04209	6.14775	7.4954	5.1457	7.10494	5.76754	6.0056	5.68731	5.51371
RNASEH2B	7.2365	6.8215	7.14742	7.44925	6.46125	6.48786	6.61903	7.54705	6.38724	7.21186	7.04677	7.76985	9.1972	7.33645	8.08056	5.73396	7.98453	8.16113	7.96414	7.78922	8.13373	6.61903	6.51822	6.55499	6.49492	4.80843	7.48676	6.20813	6.42067	7.3972	6.23532	6.45527	5.99225	4.0711	5.44145	6.02623	6.41661	4.51791	4.9858	5.84798	6.1484	5.68277	6.97077	5.66394	6.10463	6.44152	5.72755
RPS6	12.8062	12.8392	12.2151	13.4741	12.7506	12.8721	13.4218	13.1791	12.872	13.1444	13.3876	13.6065	12.8846	13.5535	12.8114	12.5909	13.3977	13.6304	13.2844	13.2546	13.0192	12.7532	13.3475	13.0231	13.1025	12.7527	12.7292	13.2853	13.4286	11.8951	13.3438	12.9922	13.3536	12.886	13.2044	13.4211	12.4373	12.3975	13.1492	12.8921	13.0192	12.6109	13.2138	12.4607	12.6329	12.6553	12.7347
RTKN2	4.38705	4.40076	5.21133	3.72754	4.53619	4.52029	4.90476	4.26336	4.1729	3.17569	5.28948	4.95224	3.98255	4.92335	6.25436	4.18014	4.93548	6.31068	4.6871	4.16247	6.05458	3.97828	4.3532	5.18189	5.96149	3.91657	5.0656	5.0048	4.5748	5.30536	4.28415	4.04235	3.27017	4.23698	3.05898	3.378	3.02803	3.3867	4.39619	5.89051	5.6394	3.09545	5.60775	3.08563	2.96326	3.36116	2.88579
SAE1	10.8126	9.47114	9.57144	9.95969	9.07483	9.97576	9.41613	9.16239	9.19186	10.3003	9.58801	10.0704	10.1446	9.32773	10.1877	10.5171	10.7635	10.4184	10.2662	10.0869	10.7244	9.50715	9.26363	9.95883	10.0397	8.59459	9.83783	10.0517	9.72679	9.53879	8.74571	9.98562	9.8738	9.86322	8.45505	8.86174	9.40113	8.29648	9.16361	9.84872	10.2941	8.97333	9.59386	9.36035	9.2141	9.31065	9.24264
SEC11A	11.1812	9.87346	9.60999	11.0184	9.58602	10.4611	10.6109	9.86672	9.79989	10.5841	10.7177	10.7691	10.7725	10.7575	10.9791	10.4393	11.1609	10.9322	11.1306	11.0188	10.9199	10.1845	10.474	10.6614	9.90298	9.76459	10.6701	10.931	9.94143	9.18795	9.35085	10.8456	11.0315	10.3009	8.34807	9.60559	9.83273	9.96055	9.62947	9.98489	10.4026	9.61877	10.5027	9.38393	8.97571	9.41285	9.41035
SFPQ	10.2282	9.20018	9.13741	9.74847	9.21193	9.61551	9.5897	9.37375	9.46591	9.27873	9.67351	9.76075	10.2401	9.30988	10.0082	9.82245	10.3932	10.4021	10.2242	9.63781	10.3147	8.86924	8.86552	8.76122	9.63095	8.97351	9.71277	9.48758	9.10907	9.40534	8.62012	8.47117	8.50921	8.31316	6.73018	8.02404	7.66714	7.79963	8.28063	8.66693	8.22224	7.33946	8.84633	8.28378	8.68819	8.65809	8.70077
SIX3	9.00642	6.87567	4.86313	4.46827	6.94984	8.3709	3.65036	9.7998	8.42199	5.47566	4.07075	9.01057	8.44304	5.23784	4.83701	8.08698	6.96562	6.89384	6.35098	6.5824	6.99759	5.61395	6.57615	8.91949	5.08613	6.11991	8.72348	6.71078	9.02063	7.79597	6.85091	8.7296	7.20112	3.79609	4.44336	3.74365	8.06955	4.87092	3.92227	3.98003	3.88196	3.87929	5.37686	5.09793	4.50956	5.13956	4.64558
SKP2	7.21783	5.66885	4.91397	7.16613	5.11097	5.32529	6.83109	5.57378	5.44374	5.12363	8.19745	7.75292	6.34462	5.3966	5.97913	5.11957	7.13111	7.11383	5.86537	5.30655	6.36319	5.36521	4.06111	5.48944	6.05004	5.03087	5.16227	6.21664	5.9695	4.18355	5.00809	5.07856	5.35295	4.56608	4.68272	5.15221	3.8008	4.93091	4.52169	5.73841	4.55412	4.16215	4.65899	4.19121	4.28194	4.35055	4.56348
SNRPD1	10.6695	9.95527	10.4373	10.977	10.19	10.1355	9.68904	10.1134	9.58623	10.0031	10.2582	10.2181	10.2588	10.0532	10.4496	9.77503	10.9727	10.8952	10.8877	10.7915	10.8043	10.2299	10.6464	11.2942	11.3744	8.84923	11.0545	10.2765	9.83073	9.97349	9.9011	10.8692	10.6925	10.5962	9.52502	9.80782	9.90481	8.73401	9.82542	10.671	10.6604	8.8482	11.8047	9.01101	9.15609	8.81262	9.42487
SNRPD2	12.1339	10.8166	10.6289	12.3675	10.5645	12.0716	12.4151	10.6339	10.4445	12.1305	11.7701	11.8558	11.382	12.4272	11.8049	11.6943	12.7003	12.4311	12.4668	12.7343	12.3278	11.6935	12.1744	12.6176	12.1642	11.7732	11.5147	12.4794	12.079	11.5186	11.6368	11.6189	12.1764	11.9283	12.079	11.9139	11.7045	10.9027	11.9286	11.9978	11.9608	11.1358	12.6415	11.3897	10.7953	11.1445	11.0382
SSRP1	10.4436	9.48676	8.97878	10.2092	9.02638	9.41343	9.51653	9.08787	8.67831	9.6843	9.39584	9.67739	9.74342	9.78646	10.0231	9.08304	10.1754	9.95465	10.171	10.1262	10.5548	9.56562	10.0601	9.67908	10.4099	8.96904	9.70367	9.52634	9.52674	9.45931	9.38866	9.64845	9.58744	9.6167	9.20133	9.32615	9.6684	8.63027	9.27895	9.50195	9.6891	8.51221	10.1879	8.83393	8.61384	8.94604	8.9325
STAT2	7.6108	6.97966	6.81034	7.24945	7.07217	6.53467	7.05617	7.03414	7.35621	6.68878	6.47001	6.81939	6.97797	6.40218	6.85394	6.94234	6.71514	6.5103	6.60713	6.844	7.01445	6.31705	6.99851	6.87699	7.29359	7.15939	7.50168	7.18174	7.16232	6.89379	6.5641	6.83174	6.65242	6.75687	7.03782	7.02654	7.14075	7.05375	6.89123	6.51665	6.77475	6.95996	6.81314	6.512	6.60798	6.6835	6.60666
TACC3	9.46097	7.39918	7.46495	9.09633	7.11879	8.66269	8.40569	6.53346	7.04814	7.92623	8.08914	8.67268	7.83763	7.60807	8.62178	8.54763	8.42255	8.43593	9.3828	8.09823	8.58654	7.8329	7.00893	8.10757	9.11972	7.1491	9.16628	8.25399	8.76736	7.90173	6.66242	8.13372	8.55423	7.77088	6.35502	7.05495	7.62366	5.24257	7.32673	8.03774	8.63099	6.53913	8.52308	5.65215	6.1096	5.85979	6.69387
TFDP2	8.54244	6.74637	7.11708	9.55509	7.11565	7.43469	8.56564	7.10497	7.41147	7.97166	8.30439	7.89225	8.13655	9.04939	8.18071	8.24986	9.21235	9.06477	10.1018	8.85786	8.42749	9.45523	9.26165	7.37043	7.73813	8.26554	6.6069	7.685	8.62342	6.47677	7.08862	7.76498	6.93371	7.94288	7.00857	7.35832	6.85305	6.91507	7.82508	7.4941	7.33173	7.12637	8.04035	7.09646	6.91476	7.36217	6.6847
TGIF1	3.76212	3.88902	4.13783	6.22644	4.31692	5.5723	5.65528	3.94311	4.72881	6.25893	6.25235	5.40032	4.26638	5.87525	4.90695	7.95269	5.04796	6.74774	5.9204	5.35135	4.80247	5.21099	6.2624	7.47214	5.58347	4.79938	3.72012	5.64861	7.41296	4.08824	3.53918	5.96466	4.76231	3.90261	4.06175	5.11356	6.32401	4.01473	5.29688	4.60728	3.89712	3.88531	4.34464	4.59595	4.0327	4.41742	3.8286
THOC2	6.79314	5.91594	5.46035	7.24005	5.72769	7.62263	7.25377	6.24265	6.49588	8.43173	7.29761	7.05019	7.42795	7.29162	7.80043	7.15277	7.54126	7.9546	7.76724	8.10152	7.44692	6.8307	7.13279	8.01293	6.95638	5.65498	6.8263	6.91215	5.86309	6.30947	6.36334	7.29879	7.31536	6.14851	5.86227	7.29923	6.79452	6.21187	6.93707	6.01101	7.06036	5.73135	6.43535	5.30264	5.28662	5.99908	5.8765
TIMELESS	10.1653	9.15467	8.65378	8.39829	8.94776	9.7797	8.40731	8.54009	9.13623	9.10931	8.62258	9.69482	9.25699	7.61631	9.47578	9.74307	9.198	8.97594	9.61845	8.76894	9.3033	7.84523	8.58175	9.41696	9.80887	7.7114	9.28766	8.74589	8.97083	8.81741	8.89242	9.89957	8.56648	8.14901	7.03013	7.92449	7.61607	6.66748	8.48796	8.30091	9.00643	6.68195	9.03785	6.42503	7.03712	7.09201	6.18334
TK1	9.29114	7.15798	8.96604	7.57944	7.78679	7.85519	7.73235	7.44347	7.5716	7.83108	7.58173	8.35175	8.07525	7.26907	8.52468	9.11813	9.34735	8.9047	8.54255	7.73235	9.05242	7.21606	7.02464	7.1851	9.2937	6.73992	9.22234	7.4975	8.5218	7.75725	7.32213	7.90665	9.49119	7.54508	6.48516	7.15597	7.72305	6.96752	7.30626	8.75311	8.40796	7.16544	7.89591	6.16004	6.35431	6.21849	7.0093
TMEM173	6.27124	6.80676	6.80382	7.14676	6.75015	6.23054	7.35892	6.50494	6.10626	6.71887	6.58121	6.69092	5.18055	5.78056	6.38197	5.90557	5.87085	5.78379	6.64484	6.15844	6.08699	7.34507	6.0821	6.48321	6.97322	7.31282	5.2811	6.03132	6.49111	6.01037	5.77315	6.37053	7.86966	5.71682	6.83536	8.04525	7.39112	7.07641	6.57966	6.53522	5.28061	7.5525	5.11089	5.80454	5.55271	5.73608	5.8488
TMPO	10.654	10.426	10.4842	11.0206	10.3677	10.4134	10.8234	10.6638	10.7468	10.5456	10.8845	10.7094	10.8579	10.6483	10.9564	10.714	11.1736	11.2383	11.2111	10.9416	10.891	9.40337	10.8788	11.0683	10.6809	9.7049	11.2606	9.86333	9.88442	10.4943	10.0512	10.5508	10.5427	10.6464	10.0759	10.6232	9.75338	8.15166	10.9932	10.1385	10.5841	8.72329	10.5139	9.23103	9.12233	8.94733	9.57251
TRMT44	3.5059	3.78635	3.45799	3.85989	3.73922	3.89303	3.84376	3.63344	3.75585	3.82555	3.79662	3.58043	3.71888	4.77542	4.0508	3.85627	3.55382	4.05406	3.9011	3.91704	4.38474	3.42226	3.91139	3.91419	3.79465	3.86506	4.04144	3.7039	3.8819	4.29916	3.72899	4.06468	4.12494	3.82209	3.45866	3.71289	3.76401	4.07057	4.29352	3.69311	3.68022	3.51755	4.11651	3.5286	3.51248	3.68056	3.43506
TWF1	5.04199	5.71116	5.29231	5.26678	5.29668	4.54376	5.36337	4.94376	5.04174	4.64388	6.02681	5.34806	4.90834	4.72788	4.93498	5.17744	5.04364	4.60371	5.08449	5.05396	4.73713	4.79939	4.93411	4.93498	4.90397	5.14389	4.8295	4.83618	4.65529	4.91592	5.18946	4.93343	5.05772	5.21772	4.63643	4.7631	4.74589	4.82378	4.86213	5.1557	4.98494	4.57061	5.17665	4.76114	4.59699	4.53036	4.60859
UBE2S	11.6854	10.6387	11.5005	11.9436	10.6546	10.8799	11.4361	10.2396	10.0301	10.6445	10.4993	11.0785	10.8144	10.3754	11.4929	11.0925	12.1871	11.949	11.3027	11.0111	11.9826	10.9449	10.1612	11.3321	10.7548	9.20014	10.8962	10.4979	10.4933	10.2996	8.80266	9.04097	8.59339	10.1456	7.90765	8.35725	9.25591	8.48876	9.30154	10.3907	10.7508	8.03137	10.8927	9.29023	9.77555	8.82265	8.79667
UBE2T	10.6598	8.79118	9.47756	9.41998	8.31651	8.54778	8.80335	8.26411	7.93212	8.30753	8.80913	8.54791	8.60954	8.15907	9.80592	9.28234	9.2405	8.72387	9.64918	9.01946	10.5959	7.86938	8.32899	8.95541	10.83	7.75494	9.65123	8.39429	8.43614	8.4866	7.96111	8.81989	9.18909	9.02773	7.08387	6.4126	7.39983	5.03594	8.53543	9.71198	10.6521	7.07986	9.30766	7.49489	7.01922	6.66013	6.44026
WEE1	9.51642	9.38857	9.08041	9.30199	9.1738	9.20417	9.69758	9.35218	9.45989	11.1262	9.5847	9.88881	10.0321	9.86817	10.3768	9.24233	10.7761	10.8525	10.41	9.26975	10.5209	8.62066	9.25671	9.44244	9.42264	8.40124	9.47412	9.38161	9.35098	8.79267	9.27028	10.0121	10.2349	9.43422	7.49748	8.68713	9.65806	4.93891	9.74753	10.0032	9.27256	6.61171	9.18319	7.84567	7.23244	7.73164	8.38724
WHSC1	9.10675	8.82338	8.21278	8.99383	8.07511	8.01237	8.70399	8.35964	8.09785	7.41206	9.00495	8.68331	8.38273	8.04538	9.15599	9.21208	8.51457	8.54267	8.76697	8.58351	9.02086	8.10461	8.60826	7.47214	7.75582	6.86667	8.58243	7.36371	7.55239	7.25235	6.11486	6.3666	7.13418	7.11231	5.34148	5.78548	6.75914	6.08351	6.65027	7.40899	7.76366	5.1148	7.22697	6.53631	6.88862	6.88526	6.39446
Common_down
NFIL3	9.91632	8.75046	8.4588	7.92885	8.46786	8.48234	8.37393	9.34286	8.70277	10.5874	8.94019	9.25154	9.63373	9.05914	10.7171	9.62692	9.05556	8.9277	8.20325	8.3163	10.1886	8.92667	7.79529	8.59939	7.79431	7.65595	9.18735	7.41856	8.34487	9.44482	9.16451	6.80088	7.22404	8.22742	6.95278	7.79529	7.85636	6.59743	6.40593	8.01914	8.55553	7.6038	8.23432	9.35405	9.46033	9.49175	9.42508
SNX12	9.17275	8.70871	8.63543	8.59744	8.58567	8.75221	8.92789	8.75209	8.87209	8.87263	9.22926	9.18051	8.96692	8.88938	9.12264	9.01884	9.31507	9.15895	8.83875	9.32876	9.21806	9.00746	8.88444	7.18112	8.12596	8.2493	8.22638	8.32195	8.39933	8.78712	8.70854	8.19985	8.9036	8.85398	8.21897	8.23471	8.42134	8.30767	7.86256	9.3258	8.87195	8.46539	8.02334	9.04805	9.17802	9.09881	9.04613
SYNGR3	7.94583	7.262	8.94206	9.04715	5.64821	5.30889	8.2929	6.5159	5.87883	5.58316	8.81628	7.48801	7.87477	9.21621	6.62675	6.24809	9.53456	9.42774	8.95061	9.80061	10.7964	11.1265	7.64036	5.65317	5.38541	9.6936	6.38482	7.88739	7.43681	9.68095	7.57215	5.39919	6.07414	8.84504	9.77842	5.99989	5.71732	6.51756	5.09801	7.49861	5.19352	10.3112	6.83551	11.8861	10.3995	10.9982	10.9367
BTBD10	9.01965	8.16026	9.10645	8.20511	8.73424	8.18429	8.51111	8.71719	9.02549	8.89489	9.12939	8.91847	9.21625	9.17123	9.69858	8.88119	9.14194	9.07952	8.82207	8.42426	9.62616	8.79233	8.81459	8.31349	8.50939	8.84212	9.13793	8.59558	7.86614	8.21207	8.1098	8.66931	8.43598	9.34773	8.926	8.26467	8.40448	8.4798	8.60397	8.75249	9.39913	8.79233	8.18402	9.14985	9.47933	9.30604	9.4036
AK1	7.96522	7.50824	7.77131	6.84549	7.37942	7.36045	6.86453	7.73588	7.49255	6.74968	7.02661	6.22435	7.46319	7.48735	7.65791	7.65315	7.46546	7.3052	6.98578	6.98503	7.92016	7.19837	6.90269	7.07593	7.58122	7.08662	7.43849	6.76812	6.9802	7.89874	6.93757	6.92967	7.20835	7.76589	7.69034	7.09385	6.86574	6.9833	7.0858	7.29021	6.81116	7.4007	7.24089	7.78711	7.74975	7.77492	7.62291
UBE2G1	8.90803	9.4103	8.90749	8.70379	7.87199	9.00147	8.95474	9.2893	8.11253	9.87796	9.15686	9.28489	9.54405	9.18128	8.90527	8.36773	8.58761	8.56848	8.91669	8.03673	8.91668	8.95882	9.08628	9.11967	6.97194	8.26272	7.85509	8.48775	7.65046	7.65421	8.57133	9.00607	8.5407	8.89981	7.35567	7.42538	7.24943	9.62671	6.71551	7.98303	9.01557	8.32937	9.32724	9.42531	9.13552	9.37738	9.66298
PENK	5.09729	5.76575	6.15853	5.59757	6.5693	5.25897	5.27601	6.76174	7.24111	7.02494	5.64507	6.00723	5.35256	6.06663	6.76231	6.89712	6.051	6.18349	5.1202	5.35938	4.98813	6.33355	4.51504	5.07195	10.795	5.17344	6.13208	5.18291	5.01119	6.22524	5.31157	11.3264	5.8771	6.96635	6.2027	6.09234	5.51908	4.01874	5.4325	7.01481	8.14306	6.91396	4.67786	9.88846	8.92255	8.75155	8.37332
SLC9A6	9.90352	10.6536	10.7417	8.05162	10.1478	9.96953	8.75913	10.085	10.6286	9.15802	9.45511	9.36159	10.5375	9.46947	11.0901	10.62	9.56641	9.74631	9.23468	9.66124	10.4372	9.75449	8.85593	9.39794	8.1365	9.52608	9.90477	9.31065	8.33984	10.5618	9.71047	8.81476	7.82227	9.01273	9.37132	8.21877	8.30463	9.08936	7.62623	9.18224	10.1134	9.85521	8.88574	10.785	10.6779	11.1417	10.4709
GNAO1	7.29705	9.02369	10.6869	8.49953	10	8.18972	8.63337	10.2247	10.3508	6.76128	9.97232	6.98517	9.73285	9.08425	9.99045	9.56033	7.95369	8.23437	8.29598	8.37027	8.54092	9.77853	8.55817	8.06709	8.53575	10.0572	9.90765	8.59247	8.31799	10.3372	9.48179	7.62212	7.08549	8.65464	9.65296	7.3466	8.48879	9.54426	8.6308	8.55719	8.33366	10.197	8.20705	11.2007	10.4465	10.0646	10.7435
SLC2A3	4.81438	6.55789	5.86411	5.63597	6.91962	6.35258	6.58524	6.88983	6.65123	7.32438	7.48444	7.7349	4.39602	8.98254	7.41794	7.90004	8.21842	8.27017	8.40583	8.68246	6.32113	7.74409	8.42335	5.9367	5.00468	6.92778	5.92265	6.88569	8.86453	7.87947	5.50364	6.95686	8.17739	7.70303	7.15254	6.64258	9.45928	6.64822	6.12364	5.41932	8.23209	9.10286	4.71449	8.7713	9.5654	9.16522	10.1869
MYCBP2	9.91632	9.9758	9.80186	10.4544	10.0981	10.6042	9.40866	10.2716	10.3407	8.99015	9.56195	9.37761	10.8104	9.97689	10.3112	9.29128	9.76193	10.0428	9.73369	9.75517	9.91509	10.1437	9.79496	10.9655	10.3725	9.73872	10.4445	9.70793	9.65744	11.1865	9.85058	10.4153	9.52088	9.38515	10.7623	10.7589	9.61829	9.12767	8.93695	9.33024	9.77508	10.4146	10.1225	10.6114	10.8879	10.7799	10.4196
PRKCB	6.21564	8.21311	11.1518	7.24043	7.77651	6.00588	9.8545	8.85878	8.85874	7.0208	7.10637	4.91402	9.42539	10.5775	9.74755	6.34554	8.20086	8.21311	9.61186	9.67798	7.08551	9.3468	10.6987	6.03915	4.91888	9.88283	8.18411	5.19948	6.11882	10.9075	5.04268	5.78817	8.02266	5.58706	10.5463	5.42851	5.95659	8.81526	8.83881	6.9454	9.01334	10.3899	3.94944	10.8271	9.59521	9.90362	9.697
NDFIP1	10.2317	10.8886	11.1551	9.51965	10.6717	10.8465	10.1363	10.9533	10.7352	10.6649	10.4313	10.459	11.3632	10.7332	11.156	11.0529	10.4112	10.3779	10.6467	11.0602	10.9613	10.9104	10.1801	11.1716	9.53018	10.6901	10.184	10.7216	9.51756	11.1913	10.5538	9.74461	9.66248	10.0908	10.6767	9.79111	10.0153	9.24191	9.85497	10.3055	10.2223	10.8542	9.84877	11.3111	11.56	11.2126	11.5229
NDEL1	8.99368	7.93101	8.70966	7.41259	7.26215	8.7422	8.12389	8.52645	7.58334	8.96223	8.58351	8.29267	8.93205	8.45183	8.68627	7.96514	8.30789	8.22596	8.39596	7.92535	8.32006	9.26666	8.62779	8.43099	7.60292	8.10911	7.04693	7.85558	8.17493	8.28079	6.76813	8.26888	8.67707	8.09063	8.45929	8.00077	8.10086	7.95006	7.74175	7.16582	7.77971	8.29767	8.44753	9.16058	9.46842	9.69602	9.43198
GNPTAB	6.75372	5.88874	6.91991	5.9225	6.59135	5.85541	5.78262	6.27879	6.9388	6.38489	6.63286	5.85248	7.34584	6.35547	7.42757	7.02366	6.78787	6.55882	6.77897	6.66745	7.7085	6.96633	5.3332	5.50429	5.87632	6.48835	5.87714	5.58636	5.63301	6.14665	6.40828	6.02925	6.00559	6.18428	6.40828	6.04726	6.04073	5.89505	5.56433	5.85541	6.08461	6.51419	6.19456	7.27218	7.58634	7.65112	7.22985
SLC6A1	5.69385	8.94125	7.40812	7.60358	6.9402	6.29014	8.39129	8.1229	7.79481	8.82843	6.77552	6.41127	7.52487	9.38726	8.20008	6.25393	6.73472	6.96461	7.88788	8.04814	7.83716	8.97003	7.89115	6.12727	4.56801	8.27141	6.55653	9.73456	7.25464	7.94995	5.78769	6.05679	4.40819	5.2978	9.53078	3.67432	7.82549	10.9768	5.48752	9.42304	7.63606	9.69331	10.236	10.3394	10.641	10.0319	10.75
DGCR2	8.53023	8.24781	7.92296	7.6085	8.56069	8.67058	8.05368	8.17897	8.53518	8.88305	8.25272	8.66773	9.14421	8.8686	8.77034	8.7917	8.86239	8.51439	8.9343	9.06014	9.01966	8.74976	8.49556	7.68231	7.21791	8.07249	8.10144	8.06088	7.89794	8.56969	7.62355	8.13099	8.64194	7.91619	7.82885	7.98864	8.39569	7.52944	7.89745	8.67425	9.09912	7.85196	7.81632	8.82824	9.11221	9.00126	8.90578
SERP2	4.49309	4.18399	4.14625	4.58739	4.258	5.34938	4.56906	4.191	4.73331	4.5787	4.48368	4.12815	4.82248	6.41824	4.79036	4.80651	4.72258	6.22695	5.48386	5.93333	3.92566	5.46956	5.79032	3.91438	4.36765	4.58999	4.00073	4.82766	4.55702	4.63887	4.03754	4.79036	4.53165	4.28676	4.60072	4.73101	4.35765	5.39876	5.11121	4.48368	4.35827	4.29462	5.42283	5.79334	5.18763	5.71438	5.66072
CHST2	7.44294	6.85197	8.82894	6.73557	6.73203	7.49891	7.70175	6.74734	7.21429	9.69168	6.44132	7.03488	8.1286	7.57797	7.90119	8.16176	7.55731	7.49272	8.1147	7.12119	8.80876	8.44629	7.68592	7.57069	6.13972	7.19408	6.46317	7.78407	7.60771	8.55378	7.93162	9.67734	8.24074	7.30814	8.58485	8.65679	8.94884	7.73019	8.51423	9.08427	9.19416	9.09218	6.93569	10.2032	9.51395	10.081	10.0807
SYBU	6.0705	6.06248	7.87397	8.50972	6.20219	7.27865	7.63709	5.47327	6.30419	7.97076	9.01352	6.02695	7.16773	8.9316	6.0166	5.54169	9.4814	9.44106	7.52175	8.47461	7.28653	9.02754	5.88321	5.93661	5.28104	10.2341	5.26508	7.3779	5.17616	7.05396	5.32241	7.87225	5.33752	7.69095	9.23381	5.54719	7.91256	7.39982	8.75665	8.24492	7.27106	9.8301	9.18549	12.4124	11.9081	11.0339	11.8729
NEFM	11.6535	5.13388	6.96633	8.74045	5.13377	11.1705	5.8205	4.88067	5.24406	10.7569	5.21487	10.0244	12.5074	6.34053	5.81165	4.71633	5.64585	5.61795	5.17746	8.35308	10.4116	7.40487	6.65891	7.19286	12.144	6.28594	4.90797	9.49079	8.35715	6.74971	12.6419	7.24455	5.75892	6.88752	10.1562	5.45033	5.88647	7.05446	5.37859	6.34859	9.25488	8.30227	11.0669	10.7215	10.4895	11.6666	10.5248
DESI1	8.39514	8.07578	8.23322	8.3223	8.06831	8.14506	7.85438	8.09707	8.00022	8.66004	7.94644	8.03204	8.24776	8.45917	8.48179	8.02685	8.47942	8.78077	7.8041	8.45136	8.49733	7.76075	8.31915	7.55864	8.54987	7.94307	8.00959	8.26211	7.57125	8.694	8.89873	7.96665	8.20853	7.86861	8.74226	8.32286	8.08367	9.05738	8.1621	8.95642	8.79146	8.65647	8.52779	8.9518	9.09302	9.36306	9.07728
DYNC1I1	9.73903	9.19412	12.1304	6.65324	11.5323	9.10665	7.45417	10.7754	10.9424	8.11086	8.00874	9.51631	9.89974	9.55714	11.2939	9.45557	8.65476	8.76501	7.63795	9.18572	9.76873	9.57498	7.45249	8.14822	9.62773	9.1151	10.8165	10.031	9.62203	12.6453	7.90496	7.91284	9.83401	10.2531	9.14176	7.37111	7.16702	8.74242	7.65485	7.03262	8.24142	9.27831	10.1995	10.9421	10.8859	10.6961	11.097
CELF4	6.9052	7.35273	9.71737	7.95926	9.20888	7.63733	5.48893	8.9596	10.09	4.74578	7.08621	8.81633	9.10159	5.84404	6.51048	6.52564	6.63454	6.82088	5.78279	6.58892	8.0672	7.35504	6.20026	8.56608	6.59783	7.62789	8.45182	8.3849	6.19302	9.82465	6.60976	4.70601	4.71147	5.39733	6.61816	4.44104	4.52785	5.21237	5.49021	4.7433	4.85305	8.32073	8.58847	8.66708	9.33324	8.98461	9.36991
ATP1B1	10.8278	10.9146	11.2975	9.11528	10.3759	10.4145	9.10116	9.60519	10.5369	11.2986	11.4283	9.27624	11.1922	10.6076	11.2821	10.6454	10.8595	10.8661	10.5225	11.1888	11.3737	11.2179	9.12657	8.98488	8.45817	12.3238	11.3474	10.1194	8.62887	10.6538	7.52329	8.04231	10.09	7.881	11.5255	9.61694	9.74096	12.4482	8.83178	10.683	9.97865	11.8856	9.79158	11.7502	12.4456	12.2647	12.3704
zebrafish_PNET down
ANKH	9.68746	9.71048	8.94437	10.1174	10.2384	9.58716	9.20038	8.83753	10.293	10.1942	8.74358	10.2755	9.48517	9.9588	9.82616	10.2065	10.1051	10.0121	9.85503	10.1143	10.5483	10.5153	9.43655	9.22327	9.36575	10.2056	8.86171	10.1951	8.69582	9.12705	10.7199	9.09937	6.33217	7.20252	9.14678	7.24242	8.2252	10.6488	6.61638	9.65324	9.45282	9.95383	10.0131	10.2317	11.4915	11.0498	11.33
APP	10.3439	9.44276	11.7191	11.5347	10.6004	10.6789	11.891	10.2975	11.3067	12.43	11.231	11.9126	10.969	12.5367	11.2995	12.5009	11.9651	11.8054	11.8714	12.4712	11.4955	11.1074	11.3834	10.0009	7.56808	10.7247	10.4877	12.0482	11.2007	10.1325	11.3774	9.73383	10.0322	10.2069	9.90738	9.88225	9.41145	11.1584	9.99819	10.9937	9.31786	10.2079	10.0047	11.4607	11.7748	11.9473	11.2739
ARPC5L	9.06934	7.62892	8.88438	7.53008	7.64183	8.93833	7.60291	7.95805	8.02118	8.53402	8.16957	8.31978	9.02161	7.97379	9.12037	8.40785	9.00694	8.77544	7.98775	7.80035	9.0932	8.77842	6.79776	7.74403	7.22959	7.31062	8.26937	7.31955	7.24842	8.52137	6.82859	7.77574	8.14402	7.52418	7.81849	7.36976	6.82089	6.5464	7.15353	7.92146	8.08949	7.98553	8.7993	8.58026	9.02896	9.07506	9.36035
ATP2B2	7.95549	8.36945	8.65224	7.96639	8.38867	6.65382	8.75741	8.09638	8.97987	7.24556	7.87583	7.17802	6.97779	8.70762	9.16916	7.98366	8.815	8.81595	7.69725	8.45711	9.55056	9.05008	8.19239	7.24363	7.37155	10.6223	9.55874	7.65419	6.68138	9.53672	9.64861	6.17119	6.26015	6.34681	10.0651	6.4524	6.09876	8.88092	9.0992	8.64939	7.94213	9.00792	9.3659	10.5176	12.1624	10.0523	11.3132
C1orf21	9.35793	6.74287	7.28026	7.52137	7.36014	8.9303	7.72923	7.3697	7.27535	7.60204	8.29028	8.06866	8.93068	8.47676	7.07403	7.38235	8.71168	8.69851	7.31137	8.70072	8.92158	7.29347	8.05831	7.31651	7.65605	8.01153	7.9263	7.50366	7.12838	8.40691	4.97381	6.88304	6.89304	5.30079	7.8832	6.01645	5.65987	6.28924	5.23251	9.18324	7.12805	7.45287	7.28952	8.37547	9.16932	9.43877	8.92625
CALM1	12.6984	11.9295	12.5771	11.4376	11.9299	11.4138	11.2103	12.1527	12.1787	12.1241	11.6472	11.8751	12.4397	12.2621	12.0326	11.9716	12.109	12.1133	11.7529	11.916	12.3644	12.0957	11.2708	11.8183	11.7358	12.6491	12.0373	11.9316	11.1577	12.8183	11.4827	10.4239	9.97854	11.319	12.5308	10.8796	11.3144	11.9549	10.2591	12.0839	11.7514	12.4752	10.1879	12.6616	13.2517	12.4703	13.3731
CALM2	12.6984	11.9295	12.5771	11.4376	11.9299	11.4138	11.2103	12.1527	12.1787	12.1241	11.6472	11.8751	12.4397	12.2621	12.0326	11.9716	12.109	12.1133	11.7529	11.916	12.3644	12.0957	11.2708	11.8183	11.7358	12.6491	12.0373	11.9316	11.1577	12.8183	11.4827	10.4239	9.97854	11.319	12.5308	10.8796	11.3144	11.9549	10.2591	12.0839	11.7514	12.4752	10.1879	12.6616	13.2517	12.4703	13.3731
CALM3	12.6984	11.9295	12.5771	11.4376	11.9299	11.4138	11.2103	12.1527	12.1787	12.1241	11.6472	11.8751	12.4397	12.2621	12.0326	11.9716	12.109	12.1133	11.7529	11.916	12.3644	12.0957	11.2708	11.8183	11.7358	12.6491	12.0373	11.9316	11.1577	12.8183	11.4827	10.4239	9.97854	11.319	12.5308	10.8796	11.3144	11.9549	10.2591	12.0839	11.7514	12.4752	10.1879	12.6616	13.2517	12.4703	13.3731
CAMK2B	8.34745	8.3476	8.64447	6.46727	7.64299	10.2211	7.46528	8.24371	8.68478	7.03566	7.31127	7.76549	8.95237	7.25157	8.00293	8.0905	6.21347	6.044	6.60381	6.11965	8.57173	8.71116	6.80346	8.17254	7.29607	9.12702	7.91911	8.08509	7.97286	9.46091	7.42339	6.21072	5.89937	7.56029	8.87876	5.84117	7.49957	7.66344	5.95797	6.92427	6.99821	8.62844	6.68609	10.1538	10.8705	9.20707	11.1013
CDIPT	10.7426	11.2267	11.0198	10.7401	11.3942	10.9767	10.577	11.2355	11.9039	10.4184	10.2928	11.0673	11.5766	11.5815	11.243	11.3148	10.9105	10.6784	11.3438	11.3391	10.7792	11.2204	11.2253	10.5791	10.1036	11.1858	10.5702	11.0434	10.6951	11.5068	11.1438	10.9555	10.3079	9.94012	10.6756	10.5945	10.3509	10.4004	10.0676	10.4603	10.0518	10.8858	10.0854	11.134	11.0356	11.015	11.3705
CLCN4	9.02541	8.80883	9.60702	6.70358	9.31497	9.59319	6.51715	9.11639	9.51909	5.69972	7.50325	9.54258	9.25713	8.25553	9.23364	9.50285	8.43696	8.20749	8.01074	7.90607	9.83294	7.25775	7.16013	7.03455	4.161	6.94006	7.9945	10.1298	9.69988	10.0776	8.9416	6.41355	4.77779	4.54266	7.7951	7.12402	6.26	8.9681	7.37637	6.82918	7.32856	7.44894	5.77256	8.61023	9.62911	9.78887	9.98448
COX4I1	7.52154	7.85765	7.7706	7.57845	7.38411	7.70249	7.90425	8.00842	7.8002	8.32587	7.93091	7.20034	8.59697	8.18272	8.31067	7.61062	8.06529	8.08196	7.86221	8.25067	7.6508	7.24569	8.36319	7.0315	6.16027	7.54538	7.8915	7.49059	6.35045	7.85077	7.66622	7.20693	7.40933	7.1986	6.80502	6.42027	7.57167	8.38182	7.16553	6.27784	6.74594	7.54011	6.77132	7.9466	8.5647	8.64608	8.55954
CTNND2	10.2768	8.60826	9.83755	9.42852	9.35077	9.61247	9.46271	8.56877	9.57038	8.93905	9.26114	10.2353	10.3165	10.0612	9.15398	8.69428	9.79694	9.70288	10.0343	10.2532	9.95954	10.5291	10.424	9.29176	6.71341	8.8322	10.3765	9.42733	9.20297	9.99916	7.80619	7.27007	4.89551	6.48385	8.97005	4.78494	8.4573	10.3361	6.24452	10.1196	10.0342	10.2391	9.45925	10.8331	10.631	10.9594	10.1221
CYCS	7.01789	6.6725	6.84423	5.27183	4.80567	6.80922	5.8409	5.46043	6.65569	5.51268	6.2285	6.70675	7.57271	5.90772	6.44963	5.13309	7.11807	7.2139	6.73539	5.3792	7.10962	6.9766	7.23983	5.01099	6.13158	6.01704	6.3678	6.31538	7.18996	9.72744	5.77366	4.51796	5.35065	6.75644	3.50287	3.96194	5.0234	5.56605	4.87296	4.14086	5.05341	5.76379	4.15109	6.22604	6.50718	6.09543	6.5508
DVL3	7.67157	6.61508	6.73371	6.57568	6.81959	7.19426	7.56552	7.12726	7.18555	6.7779	6.80848	7.6408	6.97953	7.24378	7.5644	7.84961	7.24858	6.55863	7.13748	7.01556	7.08745	7.01556	7.59482	6.85714	7.02392	7.37273	6.50211	7.34917	7.70002	7.46073	7.0306	6.74314	6.44259	6.89028	6.60583	6.95682	6.84681	6.41458	6.98229	6.78877	6.88847	6.88474	6.43722	7.01556	7.17839	7.10046	7.25295
DYNLRB1	11.2214	11.1289	11.0586	10.45	11.3513	10.4936	10.7555	11.2238	11.2158	11.4839	11.3807	11.0557	11.1137	10.8513	10.8553	11.4079	10.8733	10.6158	11.0292	10.9352	10.9192	11.4553	10.9177	10.862	10.4389	10.1912	10.938	10.8879	10.3441	10.9686	10.7668	10.5889	10.2122	10.9275	10.5653	10.1242	10.5846	10.3185	9.80277	11.4315	10.6771	10.6859	10.6222	11.1966	11.332	11.2173	11.5144
EIF4E3	7.98798	7.22036	9.16308	7.13165	8.29508	6.71146	7.85641	8.19025	8.81111	8.55944	8.50521	8.86165	9.01296	7.6132	10.4021	8.82912	7.02887	6.92828	7.85383	8.0422	9.0623	7.29895	6.89002	5.68102	5.48332	6.63566	7.75583	7.86568	7.03811	8.1411	5.84587	6.92902	7.95131	6.71397	7.12527	6.71203	6.42712	6.96657	6.49125	6.39201	6.90861	7.244	7.13833	7.95147	8.33385	8.25348	8.19542
ELAVL4	8.75868	9.10868	11.0985	9.72556	10.6721	3.8209	9.97584	11.2154	8.04763	4.29315	9.30787	5.72178	9.79778	10.5746	9.58287	5.88482	10.1234	10.2761	10.1087	10.5923	10.6017	10.0236	10.7264	5.52901	6.7904	9.43505	10.9486	5.7358	4.29849	10.7207	9.8715	5.69271	3.7627	8.55705	8.63429	4.16848	6.07734	5.38628	3.89335	6.10379	7.61977	8.23287	9.98689	9.46353	9.07922	9.6383	9.97619
GABARAPL2	11.2353	12.0824	11.7322	11.283	11.7726	11.3141	11.2545	11.6797	12.1643	11.054	11.3035	11.5155	12.0458	11.7807	11.6851	12.2608	11.5395	11.3873	11.4717	11.3956	11.243	11.3207	10.1174	11.1052	10.7603	11.2438	11.5604	11.4411	10.4995	11.245	11.705	10.9701	10.4138	10.9732	9.86529	9.57686	10.9471	11.8559	10.4398	10.8637	11.2614	11.2739	9.63543	11.6636	12.5268	12.0865	12.5588
GID8	9.0169	8.50037	8.18321	9.06074	8.55979	8.01231	8.58503	8.32898	8.11527	8.84802	8.75728	9.13621	8.24978	8.55355	8.57076	8.28078	8.72406	8.45716	8.50896	8.83691	8.77859	8.14177	8.60315	7.79033	8.24496	6.88663	7.84622	8.45813	8.36747	7.50561	7.47216	7.66571	8.29146	7.83674	7.83605	7.79746	8.08653	7.22341	7.92354	7.89781	7.99811	7.46702	7.50976	8.05706	8.16644	8.31985	8.19695
GNA11	9.8064	9.6191	9.28878	8.17848	9.56355	9.93813	9.12041	9.3326	9.66924	9.72336	9.41732	9.13201	9.75738	9.65379	10.1284	9.80655	9.21414	9.04102	9.68097	9.59195	9.58077	9.65366	9.19406	9.95609	9.07744	8.82887	9.14786	9.16445	8.60912	9.84598	8.90241	9.5248	8.97948	9.16062	8.85773	8.39718	9.15858	9.07429	8.55377	9.61845	9.27519	8.84702	9.04086	9.84362	10.0566	9.9056	10.3605
GRB2	9.94303	9.19315	10.3881	9.03381	10.165	9.94527	9.55346	9.81454	10.244	10.2739	10.1625	9.97701	10.5486	10.1099	10.1993	10.3529	10.142	9.8265	9.88177	10.1826	10.6623	10.3491	9.62922	9.68455	9.94839	9.14097	10.0424	9.39447	9.5086	10.2584	9.20675	9.37607	9.35347	8.83515	9.13337	9.03175	9.43328	9.64534	8.69731	9.7896	9.30794	10.0031	9.53242	10.1886	9.99916	10.306	10.445
GRK4	8.93327	8.17484	6.93941	6.55008	7.01083	8.56952	6.76601	7.56804	7.87405	6.38978	7.00893	7.56895	8.56714	8.2401	8.06784	7.22226	6.62716	6.51748	6.92755	7.3868	7.98771	6.81097	6.8274	7.17962	7.03894	6.32684	8.14562	8.20735	7.12188	8.28285	7.28344	6.12727	5.99418	7.97568	6.74545	5.75975	5.37112	5.38382	6.07797	6.50081	6.01704	6.35316	6.76456	7.10062	7.96385	7.56219	7.68891
HOMER1	9.09947	8.61464	8.17563	7.14526	7.90763	8.178	6.99981	8.54413	8.85248	8.74403	8.35323	8.01959	10.0578	7.41919	8.84675	8.33196	7.85048	7.92115	8.21326	8.21046	8.68049	8.05427	8.29906	8.86114	7.92919	7.65096	8.84512	7.42502	6.66442	8.35245	8.33693	8.09673	8.23121	5.64581	7.69282	6.6618	6.9656	5.53902	6.97196	6.93857	7.39177	7.9726	7.50276	8.09118	8.96896	8.62098	8.85182
HTT	8.27192	8.07847	8.00246	8.58014	8.31465	8.34778	8.213	8.38379	8.11243	8.10884	8.00283	7.98506	8.32164	8.29266	8.31777	8.92669	7.56801	7.59979	8.13055	8.69982	8.25018	8.55914	8.7306	8.04023	8.08807	8.16888	8.71576	7.85769	8.172	8.53332	8.16636	7.92631	7.55523	8.17779	8.58776	7.89756	8.00046	7.89731	7.75801	7.60767	7.75856	7.98045	7.8989	8.53487	8.94949	8.72585	8.64031
KIDINS220	3.97713	3.84272	3.78733	3.79952	3.81018	3.47598	3.7897	3.66333	3.66031	3.38193	3.55378	4.0184	3.42986	3.87041	3.4541	3.56559	3.61053	3.48358	3.31829	3.31187	3.44629	3.44351	3.36802	3.59791	4.06814	4.80481	3.45048	3.20817	3.87489	4.02641	3.66566	3.81127	3.72066	4.10817	3.97487	3.93729	3.70928	3.91444	3.64968	3.61555	3.71228	3.48526	3.6471	3.40936	3.56814	3.48953	3.44498
KIF3C	9.83219	8.84463	9.79081	8.46284	9.41907	8.65387	9.58373	9.87105	9.44976	7.91847	9.0931	8.61448	10.0997	9.4644	9.77643	9.71895	9.65595	9.6725	8.96136	9.75001	9.92137	9.64313	9.03924	8.17014	8.43498	8.60423	9.0956	8.39593	8.15335	10.1579	8.85905	7.49525	8.40163	9.03953	9.04398	8.08836	7.41081	7.43191	8.10994	8.03906	8.06221	9.18993	8.63938	11.1179	10.4373	9.79347	10.1575
KLF7	7.32038	7.97212	8.68007	9.58373	8.75467	8.27153	10.1627	9.17087	8.56838	6.97413	9.75782	8.46116	9.62917	9.96756	9.13324	7.9847	9.50788	9.61271	9.39483	9.89447	8.9038	9.36174	9.78533	8.25496	7.53055	7.83012	8.8692	8.79074	7.5143	9.27025	5.64129	7.49148	6.51957	9.36831	6.1188	5.58698	7.59837	7.47289	7.2038	7.36066	6.78526	7.61299	7.54442	9.51358	8.50119	8.58042	9.19057
LETM1	8.98538	7.78626	7.78372	7.85732	7.59463	8.72402	7.37207	7.44656	7.69163	7.7746	7.18571	8.60353	8.93788	8.26243	8.6509	8.68678	7.99197	7.87127	8.30489	8.57224	8.90068	8.19286	7.94341	7.69119	7.99197	7.82162	8.68501	7.81451	7.95909	8.14	7.81389	7.99683	7.58546	7.47256	7.63036	7.74081	7.85243	7.16891	7.28288	7.79572	7.86136	7.81965	8.80388	8.34663	8.32359	8.68177	8.41003
LGI1	6.56054	8.90226	7.85306	4.38187	9.24781	8.9334	4.58592	9.39754	9.33645	8.55482	4.71983	5.55793	9.25207	5.2117	5.51735	8.40039	4.32984	3.99701	3.92425	5.79456	9.71759	6.52826	5.49014	10.731	4.56063	8.49646	4.28858	6.85713	4.91763	8.9057	4.43604	4.74029	4.36548	5.34951	7.98086	4.49449	5.34882	6.84949	7.67806	4.30115	4.23959	9.0183	4.44124	8.20244	10.0196	10.2525	10.2486
LYSMD2	9.68247	9.28821	9.48788	9.4431	8.87853	9.17567	8.26692	9.20908	9.69003	9.48853	8.46683	8.97455	10.165	9.24286	10.255	9.34739	9.49584	9.5112	9.52388	9.41407	10.0046	9.24986	8.92016	9.00955	8.15509	8.63399	10.0181	9.00685	8.27859	9.60303	9.06345	7.81222	8.02473	8.74546	8.84476	7.59091	8.26172	7.58415	6.64567	8.9355	9.80484	9.69731	9.81782	9.55684	10.1112	10.0817	10.5309
MAP1LC3A	10.1635	10.9714	10.523	9.08078	10.7445	10.2041	10.1878	10.6045	10.6141	8.88068	9.79165	10.0405	10.2257	10.2969	10.9991	10.7538	9.96773	9.60876	9.66873	9.91119	9.94977	10.7451	9.8182	9.43879	8.22142	10.1244	9.5448	10.1713	10.0879	10.433	9.1614	9.05738	8.67523	9.00274	9.4112	8.48024	9.45105	9.2575	8.80078	8.25985	8.16764	9.6414	8.23809	10.2981	10.9562	10.3692	10.0804
MBOAT2	9.7883	8.66396	9.24598	8.25142	8.7953	9.78381	9.39249	9.01069	9.17125	7.92811	9.91256	8.47608	10.38	9.11354	9.2425	9.40071	8.9391	9.02508	8.66099	9.03952	8.52896	9.41262	8.69693	9.28778	8.40787	8.50956	8.68148	8.85466	7.99323	9.18952	7.58493	8.07758	8.61854	8.58679	8.57509	7.95815	7.72665	8.76658	7.88351	8.4803	8.06788	8.60668	8.32498	8.63668	8.8413	8.89262	8.90742
MEAF6	8.1772	7.11968	7.38185	6.97934	7.24888	7.36205	6.63089	7.60384	7.60584	6.73003	7.69755	7.11076	8.1703	7.61801	7.68227	7.25383	7.82608	7.99693	7.36233	7.77567	8.21265	7.54439	6.76297	7.22025	6.97477	6.28667	7.45891	6.35954	6.39056	7.39685	7.57139	6.57371	6.848	6.66016	7.10037	6.9727	6.88536	6.55884	6.50838	6.81012	6.59333	6.60555	6.31783	7.73912	7.83202	7.37904	7.71004
MGAT4B	9.10973	8.646	9.77858	8.6547	8.78846	8.59486	9.27401	8.87909	9.0509	9.95627	9.1996	9.63037	9.43935	9.21758	9.41227	9.03794	9.09308	9.14328	9.71197	9.38554	9.49703	9.50477	9.49631	9.47149	8.18982	8.91334	8.24046	9.42107	8.97566	9.59181	8.73998	8.24399	9.35248	8.84176	7.91188	7.71614	9.14125	7.95767	7.85012	7.68902	7.85996	8.69543	8.42336	9.74124	9.31077	9.20086	9.92107
NPTXR	8.74934	7.01523	9.79517	8.19195	9.76043	4.93359	7.12248	7.47954	7.78871	9.6797	10.2285	6.31564	8.2346	8.92108	4.55847	8.4808	7.72422	7.57711	7.15654	8.63996	9.11979	9.33845	8.90883	6.33111	6.03738	8.47621	8.64668	6.9847	6.07361	9.95688	5.75859	5.83477	5.47485	6.36388	9.05819	6.18728	6.41673	6.63735	6.44834	7.66817	8.10242	9.22928	8.0428	8.72182	9.07629	8.85007	8.30792
NR2F1	8.30253	6.20868	7.00251	9.98587	8.58289	6.88325	9.42493	6.64522	9.60163	9.307	7.8328	10.7605	8.36751	10.4546	8.35634	7.33043	9.57113	9.64868	8.6277	9.83947	7.21793	9.99208	11.0226	7.81098	9.20472	9.36225	8.83247	9.37178	8.40811	6.72221	6.76633	9.23471	7.36614	7.75567	7.11175	7.47035	7.99242	6.84912	8.54089	7.93545	7.69039	7.86629	6.8108	9.2136	8.82895	9.06297	9.13272
NR2F2	8.30253	6.20868	7.00251	9.98587	8.58289	6.88325	9.42493	6.64522	9.60163	9.307	7.8328	10.7605	8.36751	10.4546	8.35634	7.33043	9.57113	9.64868	8.6277	9.83947	7.21793	9.99208	11.0226	7.81098	9.20472	9.36225	8.83247	9.37178	8.40811	6.72221	6.76633	9.23471	7.36614	7.75567	7.11175	7.47035	7.99242	6.84912	8.54089	7.93545	7.69039	7.86629	6.8108	9.2136	8.82895	9.06297	9.13272
PDXK	11.166	9.56942	9.51002	7.9484	8.82707	9.06804	8.13891	9.52106	8.55155	10.4552	7.46887	8.86472	10.3123	8.13637	9.76617	9.44495	8.56062	8.46725	8.47481	7.998	9.75	9.16687	7.68562	8.26015	8.42691	8.36697	8.81287	8.78209	8.42621	9.76089	7.78226	8.96778	8.84841	7.8175	9.60197	8.42951	9.32016	8.52652	8.6415	8.78172	8.05448	9.59006	7.72025	9.49652	10.3063	10.466	10.3637
PPP2R3C	5.08903	5.02496	5.26378	4.75012	4.88481	5.76376	4.87087	5.02148	5.61212	4.90239	5.55787	5.20008	6.51514	5.82817	6.3665	5.45227	5.40734	5.11202	5.22257	5.28692	5.11957	4.98264	4.981	5.08014	4.75403	4.5717	4.44498	4.8815	4.62759	5.40695	4.99546	4.50541	4.44083	4.86131	3.90282	4.55774	4.54723	5.01473	4.88246	4.6698	4.83448	4.49311	5.60775	5.80759	5.7389	6.47168	5.98099
RAB15	9.19492	7.64591	8.60493	7.35145	8.08371	8.18566	8.20668	7.9149	8.06289	8.52397	8.67845	7.8654	9.75223	7.46541	7.92701	7.82242	7.83127	7.77031	7.95355	7.69797	8.82828	8.41599	7.86661	7.02896	7.54267	8.04624	7.88459	7.8469	7.81847	9.41786	7.94733	8.56194	8.16504	7.75394	9.39669	8.64818	7.36615	7.61399	7.43492	8.2944	8.59323	9.18414	8.21652	10.2611	10.122	9.46431	10.7374
RGS7	9.87007	8.39929	9.23982	6.59272	9.39988	8.22681	6.56711	8.40785	9.50581	7.5207	7.95586	7.47794	10.1803	7.71747	9.32027	8.97665	9.01103	9.11583	7.91654	8.19799	11.7689	8.42817	7.42717	7.87543	6.24058	8.13851	8.35287	5.01902	5.58328	9.64684	8.98813	4.4984	4.58928	4.81514	8.39252	5.4632	4.34627	5.05663	4.00726	6.32743	6.91607	8.322	8.61147	9.07534	10.3955	9.02147	10.5973
RTN1	11.8538	11.6078	13.2102	12.1665	13.1537	10.0461	12.3553	13.159	13.0698	8.56453	12.922	12.4194	12.4235	12.7861	12.4533	12.6014	12.0082	11.8871	11.9254	12.6182	12.4736	12.6249	12.2686	10.3993	8.0249	12.0072	13.0913	12.1725	10.713	12.4766	11.293	7.24455	6.07816	11.2729	11.3847	5.35351	8.62996	10.2065	5.80797	11.2526	8.63114	11.2227	10.3713	12.6169	13.3999	11.2572	12.9372
RUNDC3A	10.1203	10.2895	10.6152	10.1	10.7414	10.1663	8.83561	10.4047	11.3103	5.4864	9.39965	9.74123	10.5202	10.2481	10.9093	10.7594	9.51825	9.3911	9.10685	9.7271	10.8408	9.89406	9.0578	9.4872	8.19563	9.74387	10.7649	8.71474	8.4196	10.7305	9.90865	5.90613	6.37367	7.78925	10.3953	6.60278	8.48157	7.29797	8.15101	8.14916	7.66559	9.95916	9.55403	10.0646	11.309	9.87324	11.1866
SESTD1	8.31709	8.49849	8.87942	8.75131	8.74822	8.71995	9.05468	8.65766	8.88695	8.41279	8.44952	8.86078	9.92444	9.32831	9.68012	9.00107	9.35819	9.31044	8.5004	9.32034	8.78134	8.90657	8.83651	8.58413	8.39737	8.81028	9.23693	9.03376	8.00186	8.98819	7.61641	8.06642	7.54049	8.01909	8.45834	8.00724	6.80525	8.75653	6.64878	8.46335	7.86379	8.27956	8.27643	8.89833	8.89242	9.24806	8.53235
SH3GL2	9.50525	9.88666	10.4644	8.35901	10.5458	4.63715	10.5918	10.0447	10.8399	5.75128	10.5553	8.1817	10.1835	11.5786	9.05972	10.745	11.0111	11.2384	10.9857	11.2812	10.2336	10.7179	11.4055	5.77571	6.20881	11.1113	10.681	8.09003	6.93579	11.5871	10.6797	7.47047	4.0711	7.47751	10.0413	3.62797	3.8001	5.5047	4.22803	6.64292	7.00014	10.1505	9.16056	9.94744	11.8859	10.3267	12.2843
SNN	7.10166	8.78627	8.84927	7.49357	8.88002	4.77408	8.35279	9.64043	8.40209	6.59486	8.21174	6.50265	7.44945	6.62066	7.43425	8.5015	6.42234	6.30193	6.6487	6.78992	7.35449	8.0807	6.57944	5.97361	6.17325	5.3761	7.10088	5.89624	5.39974	5.75048	4.67935	5.31682	5.04647	6.42404	6.37744	5.77191	6.41282	5.90865	5.23113	6.06164	5.36843	5.43361	5.71506	6.80236	7.46349	6.81522	6.76695
STXBP1	11.4165	12.2373	11.9575	10.4407	11.8858	11.3823	10.8441	11.7585	12.1296	9.20632	11.3198	11.0111	11.9068	11.3188	11.417	12.1669	10.887	11.0722	9.98345	10.6948	11.4815	11.2424	10.4763	10.4945	9.77541	12.2674	11.5304	11.0869	10.3052	12.1098	12.5879	9.04391	9.44924	10.7126	11.1229	8.277	7.63868	8.7518	9.26775	10.4342	9.44372	11.362	10.7455	12.2885	13.0254	11.5685	12.5565
SULT4A1	9.25394	8.45463	9.054	8.86718	8.869	8.82241	8.23846	8.76812	9.04756	7.99842	8.61398	8.15078	9.48091	9.3256	9.30048	9.15564	9.78706	10.0297	8.77898	9.95886	9.63245	9.35597	8.88885	7.62782	7.70376	9.17845	8.94121	8.90284	8.40658	9.88859	8.27973	7.87731	7.3034	7.74448	9.60356	8.30719	7.46034	7.40859	8.09125	7.75989	7.68696	9.13579	8.44108	9.94118	10.0546	9.42225	10.6483
SYT4	11.0649	12.3672	12.9155	10.9504	12.5438	10.1612	9.20854	12.9593	12.8511	6.01563	11.3434	11.7955	11.2779	10.6519	9.12164	12.0749	11.1482	10.9833	9.17733	10.8142	10.3988	10.5204	10.8577	10.0864	9.6489	9.37506	11.2822	12.3231	11.4882	12.2122	11.3126	5.08598	4.80831	5.29811	9.16999	5.57766	5.03397	6.04178	10.4715	7.0436	5.21991	9.35429	11.5039	10.988	12.148	11.0263	12.1253
TIAL1	10.0445	9.11517	8.51638	8.70577	9.40126	10.2617	9.04457	9.20557	9.89629	9.36043	9.17644	9.12357	10.2609	10.5251	10.1975	9.65538	9.61891	9.78464	9.35534	10.1666	10.2237	9.66004	10.0141	10.1928	9.58067	9.26098	9.61225	9.60699	8.48213	9.84954	9.99576	9.0932	9.35941	8.38497	8.35602	9.66267	7.99841	8.24332	9.13069	8.64131	8.33748	8.3729	8.94952	9.49598	9.90791	9.75799	10.2022
TMEM11	9.35141	8.30041	8.24684	8.5717	8.54469	9.08774	8.15091	8.34357	8.591	9.00729	7.99891	8.49231	8.95962	8.88459	8.39331	9.09682	9.29675	9.0208	8.90039	8.26072	9.31922	8.29142	8.2384	8.59433	7.72962	7.37082	8.83425	8.30192	8.23682	8.57144	7.67088	8.13134	8.4528	8.28903	7.87752	8.21486	8.28012	7.70826	8.163	7.92449	8.28089	7.8023	8.32768	8.36557	8.52069	8.46263	8.59554
TUFT1	7.86708	7.64273	7.35018	7.33155	7.001	8.57502	7.68012	7.66102	7.74008	8.42997	8.92062	8.13244	8.45717	7.35233	8.33835	8.1104	8.87428	8.86904	8.39997	8.94828	7.9971	7.43864	8.24393	8.35615	6.47463	6.13946	6.93892	7.52406	7.77559	7.75211	7.68253	6.65979	7.63051	7.76978	6.64331	7.14042	6.28561	4.73236	5.49954	6.72046	6.88523	6.38776	6.34845	7.59627	8.17578	8.60865	8.52391
UBE2N	9.79599	10.7748	11.0242	10.3575	10.4456	10.5055	9.77399	10.8407	10.8669	10.2961	10.8795	10.3875	10.8795	10.2156	10.6385	10.6236	10.5969	10.6638	10.326	10.5017	10.6998	10.9475	9.27484	10.1537	9.2922	9.56587	10.4372	10.1192	8.81918	10.5105	9.84128	9.15787	9.42505	10.0221	9.13087	9.15293	8.90428	8.2796	10.099	9.40039	9.06166	9.09723	9.79476	9.9342	10.3598	9.9857	10.3284
VPS28	11.0335	9.2078	9.68187	9.18443	9.59457	10.3097	10.6097	9.97854	10.1096	10.4398	10.4301	10.2685	10.7136	10.8898	10.0047	10.7241	10.4483	10.2126	10.7858	10.7348	11.1327	10.1214	10.6452	10.0205	10.8941	9.94094	10.3033	10.7984	10.1287	10.0868	9.37039	9.55945	10.0739	9.92237	9.19607	9.41476	9.67731	9.58775	9.73426	9.9188	8.8196	9.36249	9.79667	10.0211	10.1082	10.2127	9.89935
WIPI2	9.78569	8.97327	8.38205	8.52146	8.76111	9.53528	8.31737	9.15861	8.85928	7.9342	7.9241	8.30582	9.28394	8.62076	9.21044	9.31109	9.43096	9.02255	8.65886	9.30896	8.91631	8.55474	8.37629	8.85439	7.80703	7.68205	8.35961	8.56336	8.70143	10.1543	9.01003	7.9052	8.05932	8.38484	7.9904	8.19399	8.08411	7.86313	8.36711	7.77168	7.79344	8.11913	6.96705	8.84063	8.76098	8.8369	9.03582
zebrafish_medulloblastoma_down
ASIC2	5.45448	7.41853	6.99069	6.33621	6.52818	7.30208	6.49527	6.55233	5.32821	8.02059	5.68189	8.12882	5.83845	5.56784	6.53557	5.6988	5.47972	5.45614	6.38654	5.85682	7.45108	6.1035	6.03584	7.18067	6.49826	6.63115	6.18171	7.27043	7.32115	7.95754	8.70011	5.92072	7.7061	6.03172	6.95816	6.20247	6.13712	5.8029	6.6786	6.70672	6.70907	7.07235	5.84746	7.91409	7.87504	8.61046	7.58542
ATP2B3	6.84641	7.44223	6.73471	6.53851	6.87043	7.07459	6.35211	6.65955	7.03048	5.84339	6.10914	6.74906	7.65275	5.46638	7.20702	6.35391	5.35377	5.28168	5.75254	5.44795	6.99133	6.35075	6.12375	7.92783	7.13179	7.59163	6.85671	6.68911	6.86413	7.80853	6.7291	6.45278	6.64727	6.35892	7.08486	6.47325	7.93677	6.40601	6.78674	6.58833	6.05773	7.32489	6.77449	7.88895	7.66484	7.38745	8.24914
FEZ1	11.1184	6.96395	10.0142	11.1806	9.39202	6.89776	11.1248	9.22681	9.19407	12.0223	9.68182	7.8822	11.7345	9.30412	8.71795	7.94862	10.6775	10.4285	10.5959	10.4822	12.0586	10.7562	9.49964	10.7121	7.7721	10.9812	10.8489	9.43891	7.81378	9.46155	6.31468	10.2679	6.40226	11.3238	10.8534	9.23821	10.6852	12.835	8.4409	11.9381	11.3814	12.0687	10.6439	11.9562	12.0292	12.5368	11.9927
GAD1	6.08935	5.31303	5.3647	5.3256	6.92656	6.50511	4.59248	4.86763	5.44744	10.4421	5.59419	11.8052	5.17634	6.02883	4.30154	5.36055	5.93106	6.62567	4.64616	4.24513	4.48086	7.00685	4.46345	4.52933	5.09074	5.13707	4.95085	12.099	10.9733	5.74951	5.14302	5.58048	4.41762	9.4477	9.41591	4.9774	7.00307	5.43114	11.2046	9.14027	10.3941	9.43003	10.488	10.4159	10.431	8.78035	11.0786
GFAP	10.8728	10.8734	11.558	4.23946	13.156	9.63863	5.91044	11.0629	12.5278	8.42984	10.4489	10.966	10.5757	10.8749	7.95915	9.23612	7.92503	6.89416	8.76022	8.85554	9.04747	13.3592	6.80346	9.97289	6.93285	11.1792	9.4818	12.2886	11.1389	12.1467	9.11482	9.43516	4.82731	9.53217	10.4207	4.85066	12.5614	13.9726	9.76737	12.5437	10.3669	14.0307	12.2962	11.8242	12.9737	14.0133	13.0054
GNG3	6.29957	6.87235	6.37502	9.07549	6.80819	5.782	10.8352	7.06783	6.39622	5.22748	11.1773	7.90602	6.55376	11.0242	6.68645	5.95115	8.9616	8.90136	10.2767	11.178	6.97132	11.8425	9.18006	5.95568	6.49826	10.6585	6.37878	9.7863	8.12667	6.83427	6.91109	6.41355	6.80154	11.3996	9.64066	6.84881	9.85582	8.14786	8.18848	6.9454	8.26931	9.32791	6.11159	10.8795	11.3496	9.49999	11.0953
GPM6B	9.58066	8.1559	10.7657	9.52777	10.6576	7.7979	9.68936	9.92525	10.2453	10.795	9.36039	10.7222	10.1567	10.4477	9.38668	9.01425	10.0034	10.1849	10.1471	10.1567	10.2431	10.5621	9.73993	7.95196	7.04703	9.07158	10.2968	10.9869	7.97032	10.4207	9.92952	8.45697	4.68516	10.456	10.4719	6.72615	10.5767	12.3229	9.13928	11.8395	11.5634	11.4301	11.5529	11.3225	10.9964	11.9869	11.7241
KLF6	8.46864	6.82851	7.65841	9.18027	7.49602	8.81144	9.37834	6.12348	7.66788	9.85358	9.71226	7.87349	7.81532	9.72505	9.04386	7.78279	9.40331	9.60397	9.40967	9.1517	8.64039	10.0304	9.24689	9.04227	8.98671	8.42595	7.55182	8.95315	9.40529	8.755	9.59293	9.00406	10.9105	7.46766	9.17098	9.79495	10.0419	8.7417	9.57694	9.14763	8.99596	10.1042	6.40006	9.95717	9.71713	9.25538	9.52054
PARVB	6.83158	6.00943	5.45067	5.44924	5.76266	5.63994	5.3089	6.0236	5.23273	6.11159	4.94821	5.17819	5.7886	5.75055	5.52195	5.57411	5.27821	5.35131	6.2998	5.36848	5.83961	5.6976	4.37609	5.2899	5.62469	5.27143	5.27231	4.74211	5.14956	4.96413	6.16595	5.72614	7.13181	5.98635	6.75776	6.56451	5.71325	5.11518	5.74265	6.13087	6.15167	6.56272	4.65728	6.03455	5.91694	6.00184	5.84687
PPP1R2	6.17002	5.25985	4.32617	5.01536	4.70977	7.00412	5.27778	4.57394	5.52446	4.83159	5.01518	5.03882	6.21996	5.70041	5.77922	5.41519	5.17052	5.70881	5.86915	5.41868	5.01736	5.70054	6.50971	6.51478	5.41442	5.96579	5.04655	6.27028	5.83373	6.64145	6.61793	6.99499	6.10626	6.93403	6.07073	7.42613	6.12798	6.30031	6.55338	6.198	5.79538	5.94923	6.43601	6.6913	6.59494	6.1562	6.64297
RNF175	5.37272	5.37669	7.98908	5.52524	5.68736	5.36558	8.0148	6.17091	6.2231	5.66063	8.49486	5.48562	5.69793	7.96639	8.11626	6.11393	7.83808	7.82213	9.41365	8.84006	7.78594	8.83598	7.1381	5.98584	6.2321	7.61458	6.63357	6.43337	6.01076	6.76963	7.58865	7.35804	5.6763	9.47612	7.42254	6.63091	5.68413	5.77794	6.36883	6.39231	9.60082	7.38231	8.36168	8.83549	8.5492	8.28571	9.23733
SNX3	11.3106	11.0551	11.0267	11.1502	10.9546	10.6948	11.4668	10.8319	10.7749	11.7712	11.4855	10.2442	11.1499	11.1468	10.9739	11.3308	11.2432	10.735	11.5248	11.0692	11.6132	11.8909	11.1116	10.969	11.2446	11.5005	10.7151	10.7743	9.67127	10.9633	11.1271	11.4717	11.7535	11.3221	11.9031	11.625	11.7285	11.7609	11.0968	11.4971	12.3151	12.2882	11.3876	11.8304	11.4977	11.5379	11.8483
SQSTM1	6.70468	6.20824	6.37987	6.41734	6.58271	6.84615	6.99446	6.09918	7.04571	6.60504	6.4701	6.73848	6.6698	7.28008	6.81482	6.97118	6.61364	7.12994	7.01006	6.55966	6.483	6.58575	7.38082	7.0144	7.02161	6.68198	6.74444	6.38197	6.53336	6.82917	7.17488	6.64015	6.97708	7.31352	7.27764	6.71737	6.95611	7.08111	7.20112	6.51104	6.67399	7.11191	7.06986	7.22142	7.25547	7.14051	7.18681
STX12	10.086	10.044	10.2905	9.01334	9.89602	9.81027	9.59804	9.97774	10.176	10.1976	10.3431	8.90715	10.4175	10.1886	10.3413	10.1974	10.1552	10.104	9.80601	10.1455	10.325	10.524	9.58562	9.43831	8.70217	9.299	9.88895	9.36913	8.32944	10.1895	9.75533	8.92768	9.6328	10.2205	9.24414	8.45136	9.63819	10.4734	8.52921	10.2689	10.4885	10.6793	9.15787	10.2794	10.6473	10.7084	10.464
ZDHHC2	4.86025	7.44457	8.53925	5.54519	7.00215	8.59362	7.76832	5.59121	6.59833	10.2638	4.60863	9.81796	9.99906	9.07544	5.90183	7.51224	7.8823	8.0558	6.57211	6.11857	8.51325	7.40854	7.54707	7.18939	4.82591	7.01042	6.46348	8.72346	7.81463	7.05257	11.0162	6.44205	10.2616	4.17636	8.506	9.07817	9.79924	8.99346	8.21577	9.78641	8.25304	9.38697	9.22499	9.04004	9.37865	9.07082	9.74463
