# Supplementary material for: Development of zebrafish medulloblastoma-like PNET model by TALEN-mediated somatic gene inactivation
Source: Oncotarget. 2017 Jul 21;8(33):55280–97. doi: 10.18632/oncotarget.19424 (PMC5589658; doi:10.18632/oncotarget.19424)
Supplement: Supplementary file 3 [file oncotarget-08-55280-s003.xlsx]

## Sheet: Sheet1
Filter: 111	Fold change		Normalized RC(log2)				Raw data(RC)			Annotation
Gene Symbol	3-FFPE/WT3	4-FFPE/WT4	WT3	3-FFPE	WT4	4-FFPE	WT	3-FFPE	4-FFPE	gene ID	gene name	chrom	Gene Length	Start Position	End Position	strand	Transcription start position	Transcription end position	cds Start	cds End	exon count	exon Starts	exon Ends	Description1	Description2
epd	0.0747026	0.075417	15.0817	11.339	15.1092	11.3802	47117	1602	1752	epd	NM_131005	chr5	889	37237092	37238956	+	37237091	37239156	37237126	37238956	6	37237091,37237355,37238133,37238383,37238668,37238832,	37237214,37237390,37238268,37238570,37238753,37239156,
hsp90ab1	1.56297	1.55441	14.2391	14.8834	14.3066	14.9429	28699	14150	16696	hsp90ab1	NM_131310	chr20	2699	51385225	51398226	+	51385224	51398620	51386445	51398226	12	51385224,51386445,51386681,51388222,51388664,51389279,51391506,51392451,51392719,51393676,51394383,51398110,	51385351,51386589,51386888,51388382,51388798,51389588,51391672,51392642,51392867,51393945,51394717,51398620,	Complete3End
elavl4	0.415508	0.406443	14.0018	12.7347	14.0369	12.738	23633	4491	4710	elavl4	NM_001244600	chr8	5987	15968442	16076581	+	15968441	16080278	15968924	16076581	8	15968441,16008792,16018476,16040801,16057572,16068061,16073801,16076253,	15968972,16008879,16018717,16040905,16057726,16068296,16073840,16080278,
snap25a	0.20051	0.195899	13.902	11.5838	13.9342	11.5824	21622	1959	2039	snap25a	NM_131435	chr20	2268	35010190	35051695	+	35010189	35053164	35030366	35051695	8	35010189,35030303,35033072,35040503,35042823,35048315,35049374,35051626,	35010310,35030438,35033114,35040552,35042941,35048435,35049519,35053164,
tuba1c	0.187416	0.186552	13.5903	11.1746	13.6284	11.2061	15734	1324	1434	tuba1c	NM_001105126	chr23	1682	35591854	35595368	-	35591853	35595368	35592057	35595246	4	35591853,35593122,35593382,35595243,	35593038,35593271,35593605,35595368,	Complete3End
appa	0.552814	0.55255	13.5671	12.712	13.611	12.7552	15478	4405	4794	appa	NM_131564	chr1	5795	622620	661514	-	622619	661614	626194	661514	16	622619,626385,626837,629360,630497,631368,633502,634406,635027,638054,639608,640490,640820,642179,643089,661454,	626296,626532,626920,629414,630693,631499,633661,634481,635161,638222,639817,640681,640933,642309,643257,661614,
gpm6aa	0.184328	0.202105	13.4051	10.9654	13.4215	11.1147	14167	1140	1310	gpm6aa	NM_213200	chr14	4100	36008636	36037869	-	36008635	36037967	36011800	36037869	7	36008635,36017647,36019748,36020011,36023266,36025361,36037832,	36011953,36017713,36019825,36020165,36023423,36025554,36037967,
serinc1	0.557225	0.580583	13.3464	12.5027	13.3723	12.5879	14101	3560	4107	serinc1	NM_199727	chr20	2361	40560499	40574505	+	40560498	40575409	40560575	40574505	10	40560498,40564362,40564625,40567428,40567838,40569397,40569705,40569893,40572582,40574366,	40560614,40564524,40564819,40567508,40567976,40569567,40569796,40570035,40572807,40575409,
rps27a	1.94826	1.97284	13.2769	14.2391	13.3263	14.3066	13647	9976	11827	rps27a	NM_200502	chr6	613	6113565	6116248	+	6113564	6116343	6113713	6116248	6	6113564,6113696,6114815,6114975,6115882,6116098,	6113594,6113761,6114870,6115061,6116014,6116343,
vat1	1.55527	1.5339	13.2649	13.902	13.317	13.9342	13544	8995	9685	vat1	NM_001007051	chr3	4320	19764592	19819450	+	19764591	19822036	19764870	19819450	6	19764591,19776573,19798098,19804767,19812522,19819159,	19765323,19776781,19798269,19804857,19812764,19822036,
eef1a1l1	1.69419	1.65319	13.2412	14.0018	13.3116	14.0369	13543	9175	9983	eef1a1l1	NM_131263	chr19	1753	43523417	43526450	+	43523416	43526740	43524113	43526450	8	43523416,43524100,43524572,43524838,43525222,43525676,43526010,43526325,	43523477,43524257,43524752,43525135,43525373,43525933,43526245,43526740,
fabp7a	0.106149	0.116752	13.0007	9.76487	13.0829	9.98442	10988	430	530	fabp7a	NM_131605	chr17	688	15425595	15427707	+	15425594	15427942	15425648	15427707	4	15425594,15425867,15426193,15427656,	15425721,15426040,15426295,15427942,
hmga1a	1.51191	1.53345	12.9505	13.5468	13.0117	13.6284	10809	8697	9594	hmga1a	NM_001289907	chr23	2545	3808548	3816608	-	3808547	3815972	3810498	3815543	5	3808547,3813418,3814266,3815453,3815846,	3810561,3813478,3814359,3815560,3815972,
pabpn1	0.321565	0.306677	12.8353	11.1984	12.9229	11.2177	9829	1344	1471	pabpn1	NM_001105132	chr24	2669	14414915	14432763	-	14414914	14433140	14416507	14432763	7	14414914,14423776,14427977,14429420,14429667,14431174,14432628,	14416547,14423928,14428065,14429527,14429735,14431283,14433140,	Complete3End
atp6v0cb	0.230496	0.226633	12.7515	10.6344	12.8171	10.6755	9263	842	924	atp6v0cb	NM_205554	chr24	1751	39266296	39282648	+	39266295	39283763	39266469	39282648	3	39266295,39280089,39282443,	39266542,39280273,39283763,
tubb4b	1.55228	1.47984	12.712	13.3464	12.7515	13.317	9014	6729	6866	tubb4b	NM_198809	chr14	1593	5554623	5558168	+	5554622	5558312	5554733	5558168	4	5554622,5555740,5555979,5557107,	5554790,5555849,5556090,5558312,	Complete3End
hmgn2	1.67555	1.63237	12.6604	13.4051	12.7146	13.4215	8754	7528	7777	hmgn2	NM_001142543	chr16	1032	51316900	51319297	+	51316899	51319981	51317016	51319297	6	51316899,51318166,51318713,51318852,51318981,51319261,	51317031,51318202,51318743,51318903,51319044,51319981,	Complete3End
aldocb	0.282364	0.262002	12.5788	10.7545	12.6332	10.7009	8322	929	948	aldocb	NM_194384	chr21	2044	39585912	39616384	-	39585911	39616384	39586794	39605179	9	39585911,39590118,39594670,39594942,39598584,39598824,39602120,39605067,39616337,	39586887,39590318,39594845,39595026,39598745,39598879,39602332,39605201,39616384,
uba52	1.64999	1.64652	12.5424	13.2649	12.6069	13.3263	8209	6142	6895	uba52	NM_001037113	chr2	490	56215218	56224881	-	56215217	56224881	56215282	56221187	5	56215217,56218966,56220911,56221084,56224850,	56215376,56219069,56220998,56221194,56224881,
atp1a3a	0.313458	0.30618	12.5355	10.8619	12.5879	10.8803	8206	1032	1099	atp1a3a	NM_131684	chr19	5310	6409219	6466252	-	6409218	6466510	6411198	6466252	21	6409218,6413671,6413850,6414351,6416247,6419159,6419961,6422893,6423141,6425380,6425968,6427393,6428482,6433308,6436927,6438683,6439110,6443592,6446739,6447407,6466246,	6411227,6413763,6413952,6414482,6416393,6419283,6420116,6423062,6423292,6425693,6426161,6427638,6428681,6433577,6437045,6438818,6439224,6443796,6446799,6447524,6466510,
pcdh1g29	0.663525	0.659671	12.4974	11.9056	12.5401	11.9399	8045	2323	2533	pcdh1g29	NM_001024125	chr10	4353	21839895	21861202	+	21839894	21862676	21839923	21861202	4	21839894,21855169,21858955,21860972,	21842365,21855228,21859074,21862676,
pcdh1g31	0.653846	0.695132	12.4851	11.8721	12.5355	12.0109	8016	2316	2545	pcdh1g31	NM_001024127	chr10	4370	21847391	21861202	+	21847390	21862676	21847430	21861202	4	21847390,21855169,21858955,21860972,	21849878,21855228,21859074,21862676,
pcdh1g32	0.65792	0.656027	12.4761	11.8721	12.5201	11.912	8010	2316	2526	pcdh1g32	NM_001024128	chr10	4398	21850116	21861202	+	21850115	21862676	21850153	21861202	5	21850115,21850165,21855169,21858955,21860972,	21850164,21852632,21855228,21859074,21862676,
gapdhs	0.284823	0.265892	12.475	10.6631	12.5147	10.6036	8008	861	862	gapdhs	NM_213094	chr16	1383	45077927	45103098	-	45077926	45103098	45078247	45092181	11	45077926,45079779,45081099,45081339,45083597,45083801,45084001,45087255,45090188,45092152,45103075,	45078317,45079877,45081262,45081491,45083679,45083920,45084092,45087362,45090285,45092212,45103098,	Complete3End
h3f3d	1.54629	1.37845	12.4017	13.0305	12.4598	12.9229	7949	5487	5702	h3f3d	NM_201101	chr24	887	37800869	37804725	+	37800868	37805130	37801953	37804725	4	37800868,37801934,37804342,37804596,	37800920,37802081,37804496,37805130,
rplp2l	1.54017	1.7026	12.3776	13.0007	12.4206	13.1884	7825	5404	6691	rplp2l	NM_001100436	chr7	441	12707126	12715978	-	12707125	12715978	12707166	12713056	5	12707125,12709472,12711852,12712933,12715924,	12707243,12709568,12711901,12713057,12715978,
rps15	1.52389	1.51421	12.3647	12.9724	12.4131	13.0117	7791	5227	5708	rps15	NM_001001819	chr11	490	5929595	5934329	+	5929594	5934360	5929615	5934329	4	5929594,5929990,5933758,5934215,	5929618,5930076,5933993,5934360,
atp5l	0.488468	0.461737	12.3086	11.275	12.3554	11.2405	7497	1479	1528	atp5l	NM_199757	chr5	451	30099170	30101634	+	30099169	30101737	30099205	30101634	3	30099169,30099680,30101535,	30099257,30099841,30101737,
adcyap1b	0.406497	0.398746	12.2525	10.9538	12.2948	10.9683	7136	1136	1184	adcyap1b	NM_001272081	chr2	3268	31313932	31319443	-	31313931	31319443	31316331	31318710	4	31313931,31317583,31318606,31319104,	31316515,31317718,31318711,31319443,
atp5b	0.433667	0.415397	12.1972	10.9919	12.2461	10.9787	6844	1161	1206	atp5b	NM_001024429	chr11	1877	13150239	13155170	+	13150238	13155411	13150320	13155170	10	13150238,13151067,13151328,13151626,13152883,13153175,13153429,13154491,13154785,13155072,	13150423,13151241,13151503,13151748,13153068,13153334,13153552,13154704,13154987,13155411,
gnao1a	0.434615	0.407265	12.1443	10.9421	12.1881	10.8922	6569	1111	1111	gnao1a	NM_200787	chr18	3474	22804335	22985543	+	22804334	22987598	22804688	22985543	8	22804334,22804933,22845083,22932809,22955766,22958885,22981996,22985355,	22804806,22804976,22845225,22932970,22955895,22959015,22982150,22987598,
rpl6	1.61485	1.60414	12.1439	12.8353	12.1875	12.8693	6566	4787	5685	rpl6	NM_001003844	chr8	876	2435257	2447747	-	2435256	2447747	2435281	2446169	7	2435256,2436906,2440275,2443448,2445813,2446022,2447694,	2435434,2437091,2440324,2443592,2445933,2446169,2447747,
rsrp1	0.116948	0.106941	12.0961	9	12.1365	8.91139	6310	260	260	rsrp1	NM_001045308	chr13	1489	45331536	45338385	-	45331535	45338385	45331796	45336280	6	45331535,45331764,45333591,45335290,45335718,45338122,	45331755,45331934,45333675,45335472,45336288,45338385,
si:dkey-33c12.3	0.0508475	0.0538435	12.0725	7.77479	12.1129	7.89785	6188	110	126	si:dkey-33c12.3	NM_001201557	chr13	2930	8981754	8986728	-	8981753	8986868	8983376	8986728	3	8981753,8983593,8985747,	8983437,8983718,8986868,
calm1a	0.253578	0.25702	12.0689	10.0895	12.1085	10.1485	6175	533	610	calm1a	NM_213351	chr17	1541	26694720	26702581	-	26694719	26702581	26695744	26702515	6	26694719,26696035,26696522,26698022,26698302,26702512,	26695773,26696171,26696629,26698166,26698333,26702581,
calm3a	0.136241	0.126438	11.9947	9.11894	12.0265	9.04303	5768	288	288	calm3a	NM_182967	chr15	2119	9257981	9296232	-	9257980	9296232	9259537	9280047	7	9257980,9261911,9272600,9273214,9279760,9280044,9296124,	9259566,9262047,9272707,9273358,9279791,9280051,9296232,
stmn2a	0.339099	0.349406	11.9723	10.412	12.0109	10.4939	5709	700	774	stmn2a	NM_001005923	chr16	2134	16257056	16274226	-	16257055	16274378	16258494	16274226	5	16257055,16263089,16266054,16269376,16274207,	16258554,16263281,16266230,16269472,16274378,
gnb2l1	1.53296	1.56048	11.9261	12.5424	11.9649	12.6069	5458	3722	4267	gnb2l1	NM_131444	chr14	1040	6639954	6646910	+	6639953	6646946	6640003	6646910	8	6639953,6640463,6643210,6643937,6644233,6645121,6646516,6646844,	6640112,6640635,6643358,6644033,6644344,6645262,6646627,6646946,
rplp2	1.50612	1.53435	11.9065	12.4974	11.9458	12.5634	5355	3519	3993	rplp2	NM_212743	chr6	415	49510150	49512923	-	49510149	49512923	49510203	49511888	5	49510149,49511142,49511321,49511765,49512911,	49510280,49511241,49511370,49511889,49512923,
ptmaa	0.606905	0.635403	11.9007	11.1802	11.9399	11.2857	5325	1330	1601	ptmaa	NM_194376	chr6	1228	29800636	29803637	+	29800635	29804466	29800716	29803637	5	29800635,29803051,29803214,29803422,29803598,	29800761,29803120,29803302,29803499,29804466,
ggctb	0.119248	0.128325	11.8721	8.80413	11.912	8.94983	5181	224	270	ggctb	NM_213005	chr16	841	54000913	54022825	+	54000912	54022993	54000922	54022825	5	54000912,54013956,54015334,54015562,54022657,	54000983,54014111,54015480,54015695,54022993,
ndrg4	0.057255	0.0592261	11.851	7.72451	11.8914	7.81378	5072	105	119	ndrg4	NM_001045173	chr25	6115	13235776	13266680	-	13235775	13266781	13240730	13266680	14	13235775,13243358,13243661,13250030,13250188,13253463,13253593,13253742,13255367,13255599,13255763,13257152,13263904,13266659,	13240885,13243397,13243713,13250066,13250236,13253515,13253650,13253846,13255511,13255660,13255826,13257273,13264010,13266781,
arl6ip1	0.535102	0.502646	11.8435	10.9414	11.8842	10.8918	5034	1110	1110	arl6ip1	NM_201112	chr3	1531	30974049	30984981	-	30974048	30985105	30974853	30984981	7	30974048,30974219,30976623,30977552,30980981,30983942,30984945,	30974209,30974972,30976708,30977670,30981101,30984076,30985105,
rpl36	1.54121	1.55542	11.8345	12.4585	11.8738	12.5111	5012	3254	3671	rpl36	NM_212952	chr22	393	3136640	3141871	+	3136639	3141911	3139614	3141871	4	3136639,3139612,3140361,3141781,	3136672,3139707,3140496,3141911,
calm2b	0.501168	0.497791	11.8287	10.8321	11.8671	10.8607	4988	994	1080	calm2b	NM_214736	chr12	1138	24833608	24837723	+	24833607	24838371	24833647	24837723	6	24833607,24834678,24836733,24837270,24837469,24837694,	24833650,24834709,24836877,24837377,24837605,24838371,
hnrpdl	0.516138	0.481751	11.8176	10.8634	11.8582	10.8045	4959	1036	1040	hnrpdl	NM_213392	chr10	1449	5016912	5024079	-	5016911	5024216	5018408	5024079	9	5016911,5017933,5018390,5019912,5020156,5021739,5022004,5022254,5023990,	5017210,5018037,5018479,5020074,5020262,5021871,5022166,5022423,5024216,
rpl18	1.55095	1.55578	11.8124	12.4455	11.8523	12.49	4940	3159	3508	rpl18	NM_001003432	chr16	636	17069813	17083769	+	17069812	17083829	17069839	17083769	7	17069812,17070447,17070674,17073956,17077411,17083542,17083711,	17069842,17070534,17070782,17074055,17077535,17083612,17083829,
rps25	1.59642	1.59557	11.7797	12.4546	11.8271	12.5012	4823	3229	3598	rps25	NM_200815	chr10	451	39182357	39187558	-	39182356	39187558	39182498	39187542	6	39182356,39182493,39182498,39185218,39187125,39187539,	39182412,39182497,39182593,39185402,39187218,39187558,
rpl14	1.50707	1.51685	11.7296	12.3214	11.7736	12.3746	4633	2672	3024	rpl14	NM_001002866	chr19	472	48705468	48711650	-	48705467	48711650	48705495	48711626	6	48705467,48706855,48708183,48708731,48710258,48711623,	48705561,48706909,48708283,48708826,48710360,48711650,
calm3b	0.425059	0.43359	11.7296	10.4954	11.7736	10.568	4633	740	850	calm3b	NM_199570	chr21	2094	26690273	26693825	+	26690272	26695392	26690349	26693825	6	26690272,26691134,26692393,26692619,26692818,26693796,	26690352,26691165,26692537,26692726,26692954,26695392,
rpl32	1.65719	1.63726	11.7207	12.4494	11.7651	12.4764	4595	3189	3400	rpl32	NM_001040043	chr22	498	31089898	31094815	+	31089897	31094858	31091757	31094815	4	31089897,31091752,31094024,31094685,	31089939,31091853,31094206,31094858,
rps20	1.7157	1.69496	11.7063	12.4851	11.7457	12.5069	4554	3450	3638	rps20	NM_213204	chr7	482	58443580	58447896	+	58443579	58447961	58443636	58447896	4	58443579,58446373,58446650,58447713,	58443639,58446473,58446724,58447961,
prmt1	0.530665	0.512102	11.6926	10.7785	11.7349	10.7694	4525	947	997	prmt1	NM_200650	chr3	2313	32225119	32231216	-	32225118	32231307	32226293	32231216	10	32225118,32228289,32228516,32228753,32228961,32229155,32229671,32229867,32230114,32231189,	32226377,32228411,32228667,32228869,32229049,32229298,32229735,32230023,32230210,32231307,
hmgb2a	1.76371	1.74489	11.6841	12.5027	11.7324	12.5355	4524	3560	3858	hmgb2a	NM_001037424	chr1	1074	37450337	37452449	-	37450336	37452449	37450736	37451717	5	37450336,37450975,37451234,37451570,37452419,	37450907,37451150,37451383,37451719,37452449,
pbx3b	0.105705	0.097216	11.6513	8.40939	11.6981	8.33539	4398	170	170	pbx3b	NM_001098243	chr8	2967	33920777	34076519	-	33920776	34076519	33931427	34076519	10	33920776,33931384,33934259,33934902,33939400,33942283,33943485,33949270,34075633,34076322,	33922413,33931474,33934337,33935068,33939430,33942419,33943676,33949512,34075707,34076519,
rpl17	1.53696	1.75909	11.6096	12.2297	11.645	12.4598	4246	2566	3318	rpl17	NM_001243037	chr21	622	19025119	19030852	+	19025118	19030882	19025615	19030852	7	19025118,19025605,19025733,19026587,19030167,19030414,19030804,	19025145,19025655,19025774,19026722,19030266,19030606,19030882,	Complete3End
rps29	1.63145	1.4871	11.6025	12.3086	11.6423	12.2148	4236	2649	2791	rps29	NM_212953	chr20	298	54289941	54296391	+	54289940	54296501	54289957	54296391	3	54289940,54293599,54296382,	54290019,54293699,54296501,
lmo7a	2.01658	1.9335	11.5868	12.5988	11.6282	12.5794	4183	3919	4049	lmo7a	NM_001128231	chr9	6323	22082888	22159028	-	22082887	22159198	22083559	22159028	33	22082887,22083676,22087072,22088743,22089086,22091939,22092099,22093712,22095947,22096419,22097487,22100905,22101302,22103273,22104444,22105354,22106830,22107998,22109000,22109570,22112463,22115975,22119151,22120195,22120723,22122452,22125921,22127405,22128181,22140833,22149554,22152389,22158959,	22083582,22083779,22087181,22088989,22089273,22091995,22092156,22094122,22096037,22096527,22097513,22100956,22101366,22103449,22104606,22105469,22107055,22108626,22109140,22109691,22112493,22116695,22119307,22120477,22121020,22122693,22126117,22127519,22128212,22140940,22149624,22152460,22159198,
oaz1a	0.191562	0.193426	11.5838	9.19967	11.6275	9.25739	4180	306	337	oaz1a	NM_194264	chr22	1218	20689646	20695387	-	20689645	20695467	20690137	20695387	5	20689645,20690352,20690526,20690928,20695268,	20690268,20690438,20690702,20691062,20695467,	Complete3End	The protein encoded by this gene belongs to the ornithine decarboxylase antizyme family, which plays a role in cell growth and proliferation by regulating intracellular polyamine levels. Expression of antizymes requires +1 ribosomal frameshifting, which is enhanced by high levels of polyamine in cells. Antizymes in turn bind to and inhibit ornithine decarboxylase (ODC), the key enzyme in polyamin…
rpl9	1.70031	1.60758	11.5682	12.334	11.6099	12.2948	4164	2690	2913	rpl9	NM_001003861	chr1	634	22578987	22583298	-	22578986	22583298	22579038	22583298	6	22578986,22580547,22580738,22580962,22583052,22583252,	22579148,22580628,22580871,22581058,22583168,22583298,
slc1a2b	0.125495	0.122328	11.5641	8.56986	11.6029	8.57175	4148	190	201	slc1a2b	NM_199979	chr25	4291	36796139	36834861	+	36796138	36837199	36826478	36834861	11	36796138,36826472,36826825,36827105,36828708,36828946,36829417,36829776,36832183,36832482,36834786,	36796396,36826611,36826978,36827356,36828859,36829073,36829651,36829971,36832318,36832717,36837199,	Complete3End
rps28	1.65751	1.64541	11.5522	12.2812	11.5932	12.3116	4110	2640	2954	rps28	NM_213034	chr2	513	24851943	24854047	+	24851942	24854047	24852126	24853675	4	24851942,24852443,24853552,24853928,	24852165,24852491,24853675,24854047,	Complete3End
eno1a	0.59877	0.565816	11.5147	10.7748	11.5401	10.7185	4028	939	963	eno1a	NM_212722	chr23	1766	22729994	22750891	+	22729993	22751285	22732158	22750891	12	22729993,22732148,22735407,22736746,22739037,22739259,22740588,22744669,22748142,22748435,22748631,22750827,	22730056,22732243,22735503,22736805,22739107,22739393,22740811,22744867,22748344,22748544,22748690,22751285,
glula	0.506847	0.478372	11.4757	10.4954	11.514	10.4502	3953	740	761	glula	NM_181559	chr2	1968	19339346	19342547	+	19339345	19343283	19340144	19342547	7	19339345,19340125,19340856,19341109,19341346,19341585,19342234,	19339442,19340310,19341018,19341256,19341474,19341785,19343283,
hmgb2b	1.98079	1.96698	11.4699	12.456	11.5053	12.4813	3932	3240	3439	hmgb2b	NM_001004674	chr23	895	45264004	45267653	-	45264003	45267653	45264191	45266299	5	45264003,45265276,45265536,45266149,45267601,	45264359,45265451,45265688,45266309,45267653,
ndrg3b	0.142959	0.145043	11.4502	8.64386	11.4893	8.7039	3882	200	221	ndrg3b	NM_199797	chr23	2348	15076470	15181024	-	15076469	15181024	15077588	15162177	16	15076469,15090664,15090805,15093417,15095502,15097105,15097244,15097734,15102510,15105609,15105852,15110364,15110943,15154449,15162117,15180933,	15077758,15090716,15090841,15093465,15095554,15097171,15097348,15097791,15102597,15105670,15105915,15110485,15111049,15154482,15162199,15181024,
rpl24	1.77002	1.9325	11.4367	12.2605	11.4702	12.4206	3846	2638	3140	rpl24	NM_173235	chr1	635	6642	11755	-	6641	11878	6679	11755	6	6641,6891,9557,10080,11549,11750,	6760,6955,9694,10191,11625,11878,
ywhabl	0.531222	0.523278	11.4318	10.5191	11.4638	10.5294	3832	765	804	ywhabl	NM_199562	chr16	1746	24769075	24779866	+	24769074	24780859	24769089	24779866	5	24769074,24774185,24777519,24777817,24779806,	24769383,24774309,24777683,24777913,24780859,
proza	0.263263	0.248803	11.4263	9.50084	11.4612	9.4543	3824	370	382	proza	NM_001077319	chr3	1108	62146031	62156587	-	62146030	62156819	62146315	62156587	6	62146030,62152876,62153606,62153879,62155164,62156511,	62146408,62152989,62153720,62153904,62155334,62156819,
faua	1.67054	1.5134	11.4035	12.1439	11.4406	12.0384	3745	2485	2607	faua	NM_200737	chr20	485	54512685	54522335	+	54512684	54522396	54515518	54522335	5	54512684,54515510,54518131,54520818,54522209,	54512698,54515593,54518276,54520874,54522396,
mdkb	0.184264	0.182065	11.3958	8.95565	11.4333	8.97585	3724	253	277	mdkb	NM_131716	chr25	1005	7748138	7756274	+	7748137	7756786	7755677	7756274	4	7748137,7755676,7755834,7756077,	7748185,7755756,7756002,7756786,
khdrbs1a	1.50719	1.51173	11.3867	11.9785	11.4255	12.0217	3698	2343	2565	khdrbs1a	NM_130925	chr13	1985	44878411	44885328	-	44878410	44885386	44879224	44885328	9	44878410,44879462,44879680,44881629,44881989,44882283,44883638,44883835,44885204,	44879328,44879521,44879754,44881861,44882123,44882430,44883755,44883957,44885386,
nefma	0.19053	0.187147	11.3834	8.99152	11.4234	9.00562	3692	259	281	nefma	NM_001020689	chr21	3437	18976898	18981743	-	18976897	18981829	18976986	18981743	5	18976897,18978827,18979130,18979949,18980714,	18977172,18978863,18979149,18980074,18981829,
rps10	1.69558	1.75698	11.3821	12.1439	11.4192	12.2323	3691	2485	2870	rps10	NM_201146	chr6	561	54166673	54172529	-	54166672	54172529	54166709	54171750	6	54166672,54167099,54167250,54169233,54171600,54172506,	54166751,54167155,54167328,54169408,54171750,54172529,
mcm7	2.06369	1.92853	11.339	12.3842	11.3802	12.3277	3579	2830	2966	mcm7	NM_212569	chr14	2189	150202	158257	+	150201	158517	150415	158257	13	150201,153252,154026,154288,154974,155302,155521,155723,155877,156169,156478,157842,158049,	150446,153379,154207,154426,155124,155417,155653,155807,156089,156225,156649,157952,158517,
mdh1aa	0.444531	0.444843	11.3295	10.1599	11.3701	10.2015	3562	588	640	mdh1aa	NM_001309523	chr1	1652	50325233	50346779	+	50325232	50347090	50325458	50346779	9	50325232,50333899,50336075,50339967,50341277,50342275,50343660,50343907,50346656,	50325512,50333998,50336172,50340143,50341400,50342452,50343774,50343997,50347090,
rps6	1.5856	1.681	11.3194	11.9844	11.3592	12.1085	3530	2353	2657	rps6	NM_001003728	chr1	818	44342464	44348234	-	44342463	44348258	44342507	44348234	6	44342463,44342800,44343976,44345627,44347616,44348228,	44342603,44342958,44344123,44345838,44347748,44348258,
pbxip1b	0.0995875	0.0917131	11.3137	7.98584	11.3446	7.89785	3521	126	126	pbxip1b	NM_001079956	chr16	5576	22834784	22860111	-	22834783	22860111	22837683	22855814	9	22834783,22842341,22845465,22846196,22849396,22852130,22854154,22855751,22860020,	22839020,22842600,22845582,22846240,22849621,22852431,22854367,22855840,22860111,	Complete3End
zgc:114188	2.04051	2.03733	11.2981	12.327	11.3287	12.3554	3497	2679	2983	zgc:114188	NM_001013455	chr25	473	182083	186872	+	182082	186919	182103	186872	5	182082,182528,185609,186423,186794,	182106,182680,185715,186489,186919,
syt1a	0.177854	0.212283	11.2677	8.77643	11.3061	9.07012	3456	220	293	syt1a	NM_001002463	chr4	1498	21485307	21593920	+	21485306	21594424	21542729	21593920	7	21485306,21542703,21564709,21569751,21573829,21574851,21593847,	21485458,21542892,21564882,21569877,21573997,21574964,21594424,
rpl28	1.94879	1.78609	11.2064	12.169	11.2761	12.1129	3376	2494	2671	rpl28	NM_201061	chr16	504	52026724	52031078	-	52026723	52031078	52026772	52030293	5	52026723,52027097,52028258,52030209,52031050,	52026862,52027216,52028382,52030303,52031078,
rpl35	1.79769	1.53371	11.1926	12.0387	11.2568	11.8738	3340	2412	2494	rpl35	NM_173233	chr21	520	5766311	5774208	-	5766310	5774208	5766364	5774114	4	5766310,5768826,5772843,5774111,	5766514,5768908,5772980,5774208,	Complete3End
rnasekb	0.153068	0.163164	11.1815	8.47371	11.245	8.62936	3315	179	209	rnasekb	NM_001045375	chr10	943	22946661	22948652	-	22946660	22948762	22947187	22948652	3	22946660,22948143,22948574,	22947332,22948226,22948762,
apoc1l	0.140039	0.243964	11.1715	8.33539	11.2177	9.18239	3292	162	322	apoc1l	NM_001291886	chr16	784	24057095	24058437	+	24057094	24058691	24057921	24058437	4	24057094,24057905,24058087,24058376,	24057350,24057976,24058229,24058691,
ckbb	0.665722	0.664111	11.164	10.577	11.1969	10.6064	3282	802	865	ckbb	NM_173222	chr20	1437	20917074	20922085	-	20917073	20922085	20917298	20921230	8	20917073,20917555,20917825,20918230,20918526,20918756,20921037,20922031,	20917477,20917745,20917949,20918402,20918659,20918911,20921242,20922085,
gabarapa	0.15879	0.148395	11.1447	8.48985	11.1808	8.42836	3237	182	182	gabarapa	NM_001013260	chr5	1373	23555853	23557294	+	23555852	23558119	23556031	23557294	4	23555852,23556799,23556975,23557213,	23556121,23556878,23557094,23558119,
tuba1a	0.57732	0.686189	11.1235	10.3309	11.1599	10.6165	3201	680	867	tuba1a	NM_001190982	chr23	1600	35609864	35612483	+	35609863	35612595	35609995	35612483	4	35609863,35610904,35611269,35611502,	35609998,35611127,35611418,35612595,	Complete3End
ewsr1a	1.57101	1.61993	11.1059	11.7576	11.1312	11.8271	3152	2184	2444	ewsr1a	NM_001115138	chr10	2450	8016886	8029686	-	8016885	8029712	8017428	8029686	16	8016885,8017550,8017869,8018049,8018269,8018462,8020323,8020514,8021177,8025408,8025675,8026740,8027473,8027710,8028924,8029670,	8017468,8017785,8017964,8018191,8018389,8018592,8020439,8020526,8021215,8025598,8025989,8026942,8027612,8027765,8028961,8029712,
elmo1	1.57716	1.50749	11.0731	11.7305	11.1059	11.6981	3101	2163	2247	elmo1	NM_213091	chr19	3362	34300470	34424185	-	34300469	34424185	34301427	34409103	22	34300469,34301742,34305679,34305850,34312922,34315418,34334480,34357306,34358917,34369668,34371721,34373384,34376604,34377135,34380472,34386416,34399394,34402366,34402528,34406351,34409025,34424016,	34301628,34301820,34305762,34305958,34313035,34315582,34334617,34357415,34359022,34369797,34371844,34373435,34376683,34377287,34380572,34386452,34399564,34402417,34402601,34406392,34409157,34424185,
oaz1b	0.234057	0.214806	11.0637	8.96867	11.1	8.88111	3085	255	255	oaz1b	NM_194432	chr21	2109	698880	709134	+	698879	710498	698966	709134	5	698879,703520,703925,706026,709003,	699094,703660,704098,706112,710498,	Complete3End	The protein encoded by this gene belongs to the ornithine decarboxylase antizyme family, which plays a role in cell growth and proliferation by regulating intracellular polyamine levels. Expression of antizymes requires +1 ribosomal frameshifting, which is enhanced by high levels of polyamines. Antizymes in turn bind to and inhibit ornithine decarboxylase (ODC), the key enzyme in polyamine biosyn…
rpl38	1.56695	1.5774	11.0505	11.6985	11.0881	11.7457	3053	2108	2314	rpl38	NM_001002486	chr12	304	38382070	38386832	+	38382069	38386875	38382298	38386832	5	38382069,38382275,38383285,38384949,38386806,	38382094,38382301,38383346,38385072,38386875,
rtn1b	0.203752	0.187471	11.0399	8.74483	11.0788	8.66356	3025	215	215	rtn1b	NM_001029948	chr20	1836	20772490	20795226	+	20772489	20796280	20772632	20795226	7	20772489,20791053,20791346,20793603,20793768,20793915,20795183,	20772705,20791261,20791485,20793673,20793815,20793974,20796280,
rpl11	1.71343	1.69172	11.0355	11.8124	11.0738	11.8323	3021	2253	2451	rpl11	NM_001002139	chr19	610	44185376	44191290	+	44185375	44191345	44185393	44191290	6	44185375,44186728,44187925,44189532,44190625,44191260,	44185399,44186879,44188032,44189664,44190736,44191345,
atp1a1b	0.0758011	0.203872	11.03	7.30834	11.0658	8.77149	3006	79	231	atp1a1b	NM_131690	chr9	3276	36092478	36112811	+	36092477	36113003	36092483	36112811	22	36092477,36096972,36097164,36097312,36097598,36098100,36098352,36100484,36101196,36102448,36103193,36103467,36106043,36106266,36107082,36107325,36107574,36108765,36109941,36110180,36110373,36112782,	36092495,36097086,36097224,36097516,36097712,36098235,36098470,36100753,36101505,36102583,36103389,36103643,36106180,36106417,36107251,36107480,36107698,36108911,36110072,36110282,36110465,36113003,
ybx1	0.651347	0.742891	11.021	10.4025	11.0549	10.6262	2986	694	880	ybx1	NM_001126457	chr8	1518	47153363	47161414	-	47153362	47161620	47154320	47161414	8	47153362,47154283,47156515,47156689,47158752,47158924,47159170,47161308,	47153704,47154549,47156601,47157010,47158842,47158958,47159234,47161620,
ctsf	0.232857	0.228253	11.0109	8.90839	11.0427	8.91139	2959	245	260	ctsf	NM_001077568	chr14	2358	6834588	6858237	+	6834587	6858237	6834713	6856901	15	6834587,6838957,6841869,6842115,6842285,6844677,6845316,6847247,6849258,6849421,6850049,6851776,6854214,6856826,6857439,	6834950,6839077,6841951,6842174,6842358,6844791,6845465,6847344,6849339,6849541,6850114,6851867,6854273,6856913,6858237,
zgc:92066	1.53041	1.48727	11.0049	11.6188	11.0372	11.6099	2947	2005	2087	zgc:92066	NM_001002378	chr3	887	31967993	31969065	+	31967992	31969286	31968133	31969065	4	31967992,31968426,31968703,31968915,	31968235,31968573,31968829,31969286,
zeb2a	1.57943	1.55411	10.9919	11.6513	11.0185	11.6546	2912	2035	2163	zeb2a	NM_001135104	chr9	5317	25964964	26025340	+	25964963	26026882	25966400	26025340	10	25964963,25966342,26010239,26014881,26015918,26017000,26019485,26019918,26022368,26024753,	25965074,25966473,26010458,26014950,26016107,26017215,26019594,26021882,26022471,26026882,
rps5	1.79043	1.73748	10.9773	11.8176	11.0063	11.8033	2878	2260	2407	rps5	NM_173232	chr15	700	40117891	40124647	-	40117890	40124647	40117942	40122912	6	40117890,40118113,40120120,40120385,40122804,40124614,	40118011,40118212,40120249,40120595,40122912,40124647,
ndrg3a	0.0929479	0.0855889	10.9705	7.54303	11.0018	7.45533	2868	94	94	ndrg3a	NM_199517	chr11	1934	24826920	24900719	+	24826919	24901445	24858612	24900719	16	24826919,24858595,24864022,24881326,24881523,24884454,24884743,24890224,24891394,24891535,24891916,24892413,24892570,24894730,24894891,24900573,	24827021,24858669,24864055,24881432,24881644,24884517,24884808,24890307,24891451,24891639,24891982,24892465,24892618,24894766,24894943,24901445,
marcksl1a	0.088022	0.125459	10.9654	7.45943	10.9947	8	2859	89	135	marcksl1a	NM_213133	chr13	1666	46040882	46043049	+	46040881	46043886	46041068	46043049	2	46040881,46042479,	46041140,46043886,
atp1a3b	0.264581	0.24258	10.964	9.04576	10.9933	8.94983	2856	270	270	atp1a3b	NM_131685	chr16	4787	10885786	10928651	+	10885785	10930007	10886230	10928651	22	10885785,10886176,10904652,10904853,10907916,10908211,10910183,10910406,10910604,10913513,10913792,10915415,10916312,10918553,10921912,10922162,10922410,10923019,10924734,10924938,10925819,10928622,	10886090,10886236,10904769,10904913,10908120,10908325,10910318,10910524,10910873,10913712,10914037,10915608,10916625,10918704,10922081,10922317,10922534,10923165,10924865,10925040,10925911,10930007,
nrgnb	0.0814217	0.0750186	10.9538	7.33539	10.9798	7.24317	2831	80	80	nrgnb	NM_001080660	chr15	1096	22341480	22351489	+	22341479	22351921	22341576	22351489	3	22341479,22344535,22351136,	22341591,22344734,22351921,
srsf1b	0.421189	0.414206	10.911	9.66356	10.9396	9.668	2758	408	435	srsf1b	NM_200593	chr21	2825	39523837	39532459	-	39523836	39532642	39525740	39532459	4	39523836,39526254,39530862,39532268,	39525929,39526427,39531047,39532642,
stau2	0.457547	0.410046	10.8978	9.76984	10.93	9.64386	2747	432	432	stau2	NM_200925	chr24	3179	12873240	13094589	+	12873239	13095638	12878501	13094589	15	12873239,12878492,12881585,12882024,12884374,12931747,12946693,12956652,12960665,12971132,12973862,12993447,13020866,13084965,13094495,	12873323,12878700,12881716,12882184,12884510,12931907,12946801,12956865,12960803,12971264,12973920,12993752,13020980,13085054,13095638,
pkma	0.38673	0.356161	10.8853	9.51471	10.9125	9.42312	2735	375	375	pkma	NM_199333	chr18	2387	1018675	1058461	+	1018674	1059194	1032598	1058461	11	1018674,1032576,1033500,1040890,1042661,1044188,1044801,1046946,1054063,1056399,1058354,	1018707,1032755,1033592,1041022,1042848,1044459,1044952,1047099,1054230,1056581,1059194,
camk2b1	0.371853	0.37448	10.8815	9.4543	10.9099	9.49285	2731	363	394	camk2b1	NM_001271393	chr5	5562	20427452	20526997	-	20427451	20527196	20433613	20526997	20	20427451,20433611,20433922,20434105,20444081,20456455,20462975,20474827,20477738,20477868,20478074,20480285,20482298,20482489,20488036,20506120,20508190,20508390,20520041,20526935,	20431216,20433846,20434017,20434181,20444130,20456524,20463010,20474923,20477781,20477952,20478197,20480380,20482382,20482592,20488109,20506186,20508245,20508450,20520136,20527196,
tfap2b	1.60236	1.59632	10.8619	11.5421	10.8918	11.5665	2690	1870	1992	tfap2b	NM_001024665	chr20	3229	48211718	48229812	-	48211717	48228198	48213306	48227972	7	48211717,48223030,48223708,48224280,48225957,48227147,48227945,	48213601,48223172,48223827,48224500,48226015,48227606,48228198,
hmgb1a	0.509404	0.506316	10.8619	9.88874	10.8918	9.90989	2690	463	497	hmgb1a	NM_199555	chr10	1267	36082824	36087034	+	36082823	36087615	36085778	36087034	5	36082823,36085764,36086009,36086249,36086884,	36082877,36085925,36086155,36086424,36087615,
nrgna	0.0694108	0.0658762	10.8599	7.01123	10.8899	6.96578	2689	65	67	nrgna	NM_001302620	chr5	851	57702156	57712123	+	57702155	57712653	57702293	57712123	3	57702155,57709076,57712102,	57702308,57709223,57712653,	Complete3End
scg2b	0.134377	0.124372	10.8556	7.96	10.8838	7.87652	2679	124	124	scg2b	NM_001077748	chr2	2583	47727877	47730272	+	47727876	47731033	47728520	47730272	2	47727876,47728515,	47727941,47731033,
itm2ba	0.577165	0.569786	10.838	10.0451	10.8688	10.0573	2655	522	559	itm2ba	NM_199646	chr6	1823	9779986	9791194	-	9779985	9791283	9780933	9791194	6	9779985,9782448,9782739,9784461,9786631,9791107,	9781022,9782599,9782850,9784677,9786763,9791283,
pcna	1.73341	1.97992	10.8321	11.6257	10.8669	11.8523	2652	2012	2455	pcna	NM_131404	chr10	1466	40900618	40905230	-	40900617	40905492	40901038	40905230	6	40900617,40901777,40903240,40903942,40904432,40905009,	40901115,40901901,40903435,40904010,40904530,40905492,
tspan7b	0.276796	0.355472	10.8218	8.96867	10.8607	9.36851	2639	255	360	tspan7b	NM_001130818	chr22	2891	11411023	11463496	-	11411022	11463554	11417229	11463496	8	11411022,11417215,11421208,11421370,11424202,11424458,11424623,11463415,	11413091,11417298,11421292,11421526,11424298,11424533,11424812,11463554,
h1fx	1.79833	1.73389	10.8118	11.6584	10.851	11.645	2627	2040	2159	h1fx	NM_199276	chr6	1311	40772751	40773998	-	40772750	40774061	40773419	40773998	1	40772750,	40774061,
rpl15	1.55704	1.53538	10.8114	11.4502	10.849	11.4676	2626	1714	1822	rpl15	NM_001003447	chr19	678	17927828	17934579	+	17927827	17934631	17927838	17934579	3	17927827,17931005,17934273,	17928010,17931142,17934631,
clstn1	0.218899	0.241492	10.8045	8.61287	10.8427	8.79279	2618	196	236	clstn1	NM_001077784	chr23	3633	29656691	29741003	-	29656690	29741181	29657280	29741003	17	29656690,29659682,29660217,29662799,29663564,29666006,29666344,29667863,29674597,29676521,29680357,29681454,29682101,29685995,29690874,29704085,29740921,	29657475,29659867,29660353,29662945,29663735,29666251,29666493,29668021,29674760,29676643,29680606,29681640,29682251,29686204,29691070,29704208,29741181,
tox2	1.73316	1.79584	10.7748	11.5682	10.8158	11.6604	2565	1909	2166	tox2	NM_212908	chr6	2325	57903526	58152418	-	57903525	58152418	57904479	58030531	9	57903525,57907154,57912073,57923716,57933477,57987204,58030486,58041491,58152322,	57904522,57907291,57912445,57923797,57933708,57987462,58030546,58041584,58152418,
mt2	0.386874	0.350853	10.7624	9.39232	10.8045	9.29347	2537	348	348	mt2	NM_001131053	chr18	552	17545570	17546586	+	17545569	17546880	17545644	17546586	3	17545569,17545763,17546494,	17545669,17545829,17546880,
h1f0	1.81739	1.7539	10.7478	11.6096	10.7826	11.5932	2513	2004	2069	h1f0	NM_199552	chr24	1331	37679309	37680442	-	37679308	37680639	37679842	37680442	1	37679308,	37680639,
rps4x	1.51228	1.61723	10.7398	11.3365	10.7703	11.4638	2495	1595	1817	rps4x	NM_001005589	chr7	851	51358746	51364570	-	51358745	51364570	51358797	51364563	7	51358745,51359091,51359334,51360517,51363485,51364002,51364560,	51358899,51359249,51359506,51360615,51363666,51364080,51364570,
atp1b3b	0.298271	0.273561	10.7368	8.99152	10.7694	8.89936	2494	259	259	atp1b3b	NM_131670	chr15	1758	4362016	4424577	-	4362015	4424656	4362866	4424577	7	4362015,4366980,4372803,4376335,4380630,4384889,4424471,	4363034,4367067,4372854,4376523,4380729,4385018,4424656,
rpl23a	1.5116	1.59695	10.7334	11.3295	10.7653	11.4406	2486	1585	1814	rpl23a	NM_001001593	chr21	537	26035205	26037899	+	26035204	26037945	26035227	26037899	5	26035204,26036409,26036818,26037606,26037884,	26035252,26036590,26036995,26037676,26037945,
rac3b	0.118709	0.107826	10.722	7.64746	10.7524	7.53916	2465	100	100	rac3b	NM_001111218	chr12	3493	2988149	3007296	+	2988148	3007296	2988253	3003739	8	2988148,2991839,2996743,2998406,2998582,3003608,3005718,3006130,	2988288,2991911,2996861,2998469,2998742,3005023,3006077,3007296,
cox4i1	0.630861	0.628123	10.7185	10.0539	10.749	10.0782	2464	527	570	cox4i1	NM_214701	chr18	708	30529585	30531822	+	30529584	30531986	30530474	30531822	5	30529584,30530473,30531217,30531463,30531685,	30529617,30530550,30531382,30531595,30531986,
ctnnb1	0.568857	0.557155	10.7026	9.88874	10.7326	9.88874	2438	463	493	ctnnb1	NM_131059	chr16	3350	6281340	6304617	-	6281339	6304617	6282341	6297343	16	6281339,6282324,6284677,6285007,6286578,6287790,6289921,6290180,6291042,6291531,6293349,6295852,6296175,6297021,6297330,6304453,	6282133,6282550,6284738,6285129,6286729,6287910,6290080,6290519,6291146,6291676,6293551,6296091,6296429,6297246,6297375,6304617,
oxt	0.0711895	0.0661721	10.6826	6.87036	10.7185	6.8009	2407	61	61	oxt	NM_178291	chr5	699	71303113	71308569	+	71303112	71308749	71307434	71308569	4	71303112,71307432,71307872,71308429,	71303164,71307557,71308074,71308749,
nrsn1	0.336585	0.310509	10.6795	9.10852	10.7138	9.02652	2404	285	285	nrsn1	NM_199959	chr16	2678	330980	339684	+	330979	339684	334777	337557	4	330979,334768,337158,338955,	331020,334975,338859,339684,
nme2b.1	1.86167	1.79233	10.6676	11.5641	10.7043	11.5462	2386	1908	1948	nme2b.1	NM_130926	chr19	621	48457610	48460387	+	48457609	48460507	48458225	48460387	5	48457609,48458221,48459392,48460019,48460269,	48457644,48458354,48459494,48460132,48460507,
spna2	0.334567	0.446579	10.6631	9.08348	10.7022	9.53916	2382	280	402	spna2	NM_001098488	chr21	7850	13053973	13120579	+	13053972	13120916	13068195	13120579	56	13053972,13068192,13069010,13070026,13070283,13071357,13072431,13072699,13074285,13074463,13074710,13074917,13075137,13075444,13076059,13076340,13076717,13076973,13079039,13079230,13080395,13081971,13084810,13085106,13086921,13087084,13087348,13089175,13089417,13090881,13091347,13091529,13091822,13092060,13093451,13093850,13096628,13096860,13098488,13098686,13099798,13100018,13106131,13106347,131…	13054039,13068432,13069136,13070167,13070564,13071502,13072586,13072835,13074387,13074601,13074821,13074995,13075293,13075649,13076241,13076584,13076840,13077191,13079132,13079365,13080544,13082031,13085009,13085211,13086954,13087120,13087396,13089267,13089562,13091063,13091447,13091727,13091969,13092164,13093614,13093865,13096760,13096998,13098593,13098895,13099919,13100140,13106264,13106446,131…
sh3gl2	0.580545	0.526633	10.6564	9.87191	10.6983	9.77314	2379	458	459	sh3gl2	NM_201116	chr1	1774	26047005	26088697	-	26047004	26088799	26047632	26088697	9	26047004,26047956,26054311,26055263,26057297,26058532,26058772,26068177,26088652,	26047829,26048075,26054415,26055422,26057431,26058676,26058845,26068246,26088799,
pgam1b	0.173495	0.219137	10.6537	8.1267	10.6939	8.50383	2377	139	192	pgam1b	NM_201300	chr1	1863	54030016	54041040	-	54030015	54041168	54031693	54041040	6	54030015,54031139,54031564,54034080,54037273,54040901,	54030849,54031146,54031863,54034261,54037548,54041168,
srsf5a	0.416122	0.409105	10.6497	9.38478	10.6861	9.3966	2370	345	366	srsf5a	NM_200867	chr13	1249	36404398	36409235	-	36404397	36409235	36404822	36408548	8	36404397,36406113,36406673,36407849,36407995,36408258,36408422,36409216,	36405039,36406221,36406747,36407919,36408109,36408329,36408573,36409235,
rps7	1.67308	1.65545	10.6312	11.3737	10.6613	11.3886	2331	1634	1754	rps7	NM_200752	chr20	630	30469473	30473543	-	30469472	30473554	30469506	30473543	6	30469472,30470044,30470834,30471583,30473299,30473468,	30469584,30470195,30470899,30471727,30473371,30473554,
cpe	0.0448232	0.0594611	10.6294	6.14975	10.6569	6.58496	2328	38	53	cpe	NM_214810	chr1	4457	20173921	20218197	-	20173920	20218341	20177989	20218197	11	20173920,20177243,20177659,20178167,20181031,20181273,20185114,20185692,20185942,20193962,20217956,	20176133,20177648,20178088,20178286,20181131,20181413,20185297,20185810,20186110,20194159,20218341,
mdka	0.253234	0.264175	10.5943	8.61287	10.6243	8.7039	2281	196	221	mdka	NM_131070	chr7	1938	38895202	38904995	+	38895201	38906362	38902524	38904995	5	38895201,38902523,38902777,38903144,38904966,	38895330,38902606,38902945,38903306,38906362,
sox10	1.90992	1.86902	10.5864	11.5199	10.6156	11.5179	2273	1840	1902	sox10	NM_131875	chr3	3187	2013057	2020764	+	2013056	2022135	2015535	2020764	5	2013056,2015294,2015362,2017828,2020009,	2013188,2015347,2015975,2018091,2022135,
wbp2nl	0.47935	0.522307	10.5864	9.52552	10.6156	9.6786	2273	376	438	wbp2nl	NM_199710	chr3	1176	1455175	1459181	+	1455174	1459481	1455282	1459181	8	1455174,1456172,1457612,1458031,1458275,1458505,1458748,1459127,	1455341,1456281,1457751,1458124,1458422,1458586,1458834,1459481,
pcdh1a3	0.472733	0.518293	10.5718	9.49085	10.6055	9.65732	2253	368	434	pcdh1a3	NM_001024097	chr10	5392	21602224	21688907	+	21602223	21691386	21602316	21688907	4	21602223,21664894,21675116,21688596,	21604677,21664953,21675205,21691386,
pcdh1a4	0.472733	0.518293	10.5718	9.49085	10.6055	9.65732	2253	368	434	pcdh1a4	NM_001024099	chr10	5406	21606605	21688907	+	21606604	21691386	21606705	21688907	4	21606604,21664894,21675116,21688596,	21609072,21664953,21675205,21691386,
pcdh1a6	0.472733	0.518293	10.5718	9.49085	10.6055	9.65732	2253	368	434	pcdh1a6	NM_001024101	chr10	5299	21619585	21688907	+	21619584	21691386	21619584	21688907	4	21619584,21664894,21675116,21688596,	21621945,21664953,21675205,21691386,
pcsk1nl	0.289133	0.267034	10.5551	8.76487	10.5897	8.68475	2222	218	218	pcsk1nl	NM_001166129	chr8	3761	7340561	7357981	+	7340560	7360660	7340640	7357981	3	7340560,7352410,7357587,	7340718,7352940,7360660,
calm1b	0.292334	0.270063	10.5191	8.74483	10.5522	8.66356	2170	215	215	calm1b	NM_200082	chr20	1429	16843558	16874756	+	16843557	16875675	16843617	16874756	6	16843557,16859941,16860048,16871393,16871624,16874727,	16843620,16859972,16860192,16871500,16871760,16875675,
hmp19	0.200751	0.212596	10.5162	8.19967	10.5512	8.31741	2169	147	168	hmp19	NM_200873	chr21	1722	41396198	41445321	-	41396197	41445321	41397139	41444674	5	41396197,41398891,41432825,41444545,41445123,	41397331,41399002,41432945,41444704,41445321,
atp6v1aa	0.263067	0.25916	10.5058	8.57932	10.5387	8.59059	2156	191	204	atp6v1aa	NM_201135	chr5	2609	23741882	23755503	+	23741881	23756192	23742487	23755503	15	23741881,23742470,23742746,23743317,23745536,23745898,23748609,23748923,23749821,23750884,23751201,23752419,23752745,23752935,23755410,	23741930,23742569,23742875,23743532,23745674,23746050,23748772,23749032,23749944,23750999,23751265,23752623,23752840,23753107,23756192,
appb	0.238996	0.221513	10.5058	8.44087	10.5387	8.36413	2156	174	174	appb	NM_152886	chr9	4046	35217234	35260460	-	35217233	35260543	35219111	35260460	16	35217233,35221719,35221959,35222117,35223447,35223904,35224092,35226217,35226664,35229920,35239488,35242362,35245832,35246207,35249972,35260397,	35219213,35221866,35222030,35222171,35223651,35224004,35224221,35226376,35226739,35230054,35239733,35242553,35245945,35246337,35250140,35260543,
nsfa	0.304168	0.280714	10.5033	8.78627	10.5367	8.7039	2155	221	221	nsfa	NM_001044328	chr3	3186	34637479	34671468	-	34637478	34671533	34638364	34671468	21	34637478,34642509,34643375,34646340,34646600,34647165,34647378,34648962,34649198,34650097,34650388,34651198,34651454,34651812,34652052,34652226,34654443,34654697,34655432,34658262,34671456,	34638386,34642565,34643489,34646475,34646680,34647232,34647512,34649119,34649294,34650285,34650463,34651364,34651654,34651968,34652128,34652334,34654610,34654737,34655532,34658348,34671533,
ppme1	0.483592	0.466464	10.4993	9.45121	10.5348	9.43463	2153	362	377	ppme1	NM_199937	chr21	1654	25344070	25358434	-	25344069	25358550	25344473	25358434	14	25344069,25346625,25346788,25346943,25347064,25347455,25347690,25350141,25350379,25350615,25350828,25354666,25354863,25358351,	25344474,25346693,25346853,25346988,25347194,25347582,25347756,25350232,25350534,25350667,25350886,25354759,25354963,25358550,
cplx2l	0.111687	0.127537	10.4979	7.33539	10.5294	7.55842	2152	80	101	cplx2l	NM_001002459	chr1	1821	11576180	11591978	-	11576179	11591978	11577128	11590726	4	11576179,11578922,11590695,11591585,	11577320,11579101,11590803,11591978,	Complete3End
ndufs7	0.575684	0.52255	10.4954	9.6987	10.526	9.58965	2147	413	413	ndufs7	NM_001199912	chr11	949	5845393	5855229	+	5845392	5855477	5845439	5855229	8	5845392,5846100,5847041,5847212,5850226,5853064,5853210,5855131,	5845455,5846137,5847110,5847330,5850406,5853111,5853299,5855477,
zmiz1a	2.08759	1.99081	10.4903	11.5522	10.5206	11.514	2139	1896	1896	zmiz1a	NM_001113339	chr13	4066	30376331	30437700	+	30376330	30438216	30378900	30437700	22	30376330,30378801,30390408,30405924,30420988,30421745,30421943,30422461,30422750,30423127,30425092,30425283,30425793,30427912,30428359,30428571,30431218,30431387,30431577,30432071,30434555,30437592,	30376706,30378915,30390514,30405960,30421124,30421860,30422161,30422657,30423041,30423310,30425161,30425452,30425935,30428123,30428465,30428732,30431286,30431456,30431828,30432238,30434813,30438216,
vamp1	0.329825	0.372893	10.4767	8.87652	10.5053	9.08215	2119	237	296	vamp1	NM_213398	chr19	614	9542726	9553459	-	9542725	9553459	9542946	9553426	5	9542725,9543853,9551495,9552080,9553424,	9542963,9543905,9551654,9552210,9553459,
rpl5b	1.85418	1.77186	10.4747	11.3655	10.4984	11.3236	2117	1620	1638	rpl5b	NM_001002106	chr6	1038	29096052	29106760	+	29096051	29106829	29096129	29106760	8	29096051,29096575,29096738,29097044,29098745,29099177,29106061,29106663,	29096132,29096645,29096854,29097179,29098948,29099355,29106150,29106829,
rpl39	2.02496	2.01107	10.4737	11.4916	10.4974	11.5053	2115	1786	1882	rpl39	NM_001002078	chr14	399	32991459	32993744	-	32991458	32993744	32991623	32993666	3	32991458,32993358,32993663,	32991672,32993462,32993744,	Complete3End
pcp4a	0.117772	0.109223	10.4696	7.3837	10.4939	7.29921	2110	83	83	pcp4a	NM_001166122	chr10	799	39026022	39068005	-	39026021	39068112	39026521	39068005	3	39026021,39036852,39067996,	39026655,39036901,39068112,	Complete3End
plp1b	0.491873	0.477731	10.4666	9.44294	10.4888	9.42312	2106	360	375	plp1b	NM_001005586	chr5	1770	22764321	22773919	-	22764320	22774099	22765136	22773919	7	22764320,22769013,22769165,22769646,22772141,22773225,22773879,	22765211,22769079,22769239,22769821,22772298,22773412,22774099,
rps26l	1.87428	1.79499	10.4429	11.3493	10.4686	11.3126	2070	1610	1610	rps26l	NM_200742	chr6	412	49522052	49525231	-	49522051	49525231	49522118	49525231	3	49522051,49524837,49525053,	49522154,49524968,49525231,
kidins220b	0.5047	0.471069	10.4336	9.44708	10.4599	9.37395	2053	361	361	kidins220b	NM_199982	chr20	5959	29841025	29880009	+	29841024	29880765	29845354	29880009	28	29841024,29845332,29845579,29848326,29848513,29848740,29849958,29850733,29851045,29851845,29852026,29852891,29854643,29854999,29855298,29857081,29857320,29857734,29860134,29861586,29862023,29864463,29865609,29867079,29876895,29877119,29878560,29878866,	29841162,29845486,29845678,29848425,29848612,29848842,29850057,29850931,29851144,29851944,29852125,29853069,29854808,29855179,29855464,29857233,29857610,29857875,29860372,29861675,29862168,29864626,29865788,29867300,29877033,29877218,29878791,29880765,
prnprs3	0.509407	0.603197	10.4325	9.45943	10.4589	9.72962	2051	364	447	prnprs3	NM_001013298	chr25	3813	3551991	3557545	+	3551990	3559621	3555865	3557545	2	3551990,3555865,	3552047,3559621,
gpm6ba	0.429815	0.400427	10.4289	9.21067	10.4574	9.13699	2049	307	307	gpm6ba	NM_203427	chr1	3646	28155891	28241334	-	28155890	28241541	28158998	28241334	11	28155890,28157450,28157821,28158207,28158477,28160120,28160803,28161105,28175244,28182588,28241270,	28157148,28157703,28158099,28158466,28159151,28160186,28160877,28161274,28175401,28182775,28241541,
ppp2cb	1.82861	1.72802	10.4273	11.2981	10.4558	11.245	2047	1539	1539	ppp2cb	NM_213293	chr10	1692	7634538	7658313	+	7634537	7658773	7634839	7658313	7	7634537,7642684,7642985,7643976,7648364,7648631,7658240,	7634941,7642894,7643159,7644066,7648526,7648750,7658773,
bdnf	0.0898794	0.082559	10.4184	6.94251	10.4502	6.85175	2037	63	63	bdnf	NM_131595	chr7	2614	31653841	31670520	-	31653840	31661573	31654581	31655394	2	31653840,31661290,	31655415,31661573,
mycbp2	0.405138	0.448598	10.412	9.10852	10.4419	9.2854	2025	285	345	mycbp2	NM_001012247	chr9	15334	17038166	17278219	-	17038165	17278618	17039375	17278219	82	17038165,17039648,17044924,17045382,17049610,17050604,17050883,17052531,17052879,17053118,17058266,17058792,17060183,17064286,17065596,17065779,17066902,17069109,17069274,17069588,17072455,17072708,17073119,17074209,17074471,17074720,17075052,17075333,17086576,17094514,17105565,17109347,17111388,17112037,17112252,17115824,17116099,17119288,17119537,17122123,17122518,17123161,17126407,17126778,171…	17039491,17039814,17045032,17045592,17049718,17050793,17050987,17052664,17053008,17053220,17058386,17058889,17060467,17064553,17065677,17065869,17067142,17069175,17069499,17069745,17072616,17072858,17073319,17074367,17074639,17074965,17075222,17076947,17086702,17094647,17105706,17109464,17111486,17112153,17112308,17116031,17116244,17119461,17119587,17122211,17122637,17123384,17126626,17126879,171…	Complete3End
snrpb	1.66409	1.60453	10.4099	11.1447	10.4404	11.1225	2023	1291	1325	snrpb	NM_205667	chr6	963	57481473	57488547	-	57481472	57488547	57481616	57488448	7	57481472,57482022,57484397,57485830,57486066,57487329,57488445,	57481657,57482148,57484530,57485983,57486178,57487481,57488547,
snx12	0.646907	0.820772	10.4073	9.7789	10.4372	10.1523	2020	434	616	snx12	NM_001145892	chr21	4770	30434167	30450417	+	30434166	30442388	30434372	30441195	4	30434166,30435015,30438840,30441092,	30434537,30435084,30438965,30442388,	Complete3End
cd74a	0.202808	0.316667	10.4025	8.10066	10.4305	8.77149	2013	137	231	cd74a	NM_131590	chr14	1149	2787479	2800856	+	2787478	2801243	2787526	2800856	7	2787478,2792661,2794126,2794323,2796521,2796839,2800851,	2787606,2792831,2794239,2794375,2796617,2797037,2801243,
serf2	1.5718	1.52614	10.3998	11.0522	10.4273	11.0372	2009	1193	1256	serf2	NM_001160335	chr7	1296	30004375	30009698	-	30004374	30009781	30005404	30009698	3	30004374,30008001,30009691,	30005471,30008110,30009781,	Complete3End
cox8b	0.0493506	0.0465963	10.3961	6.05528	10.4236	6	2002	36	36	cox8b	NM_001303042	chr25	600	10402836	10405970	-	10402835	10406237	10402946	10405970	2	10402835,10405859,	10403057,10406237,	Complete3End
sepp1a	0.119941	0.159315	10.395	7.33539	10.4215	7.77149	2000	80	116	sepp1a	NM_178297	chr8	2239	31426351	31432969	+	31426350	31434013	31427904	31432969	5	31426350,31427879,31428234,31428523,31432396,	31426416,31428107,31428444,31428641,31434013,	Complete3End
syncrip	1.5813	1.57153	10.3788	11.0399	10.4051	11.0573	1970	1186	1273	syncrip	NM_214696	chr20	2658	2714775	2725210	+	2714774	2725857	2716675	2725210	11	2714774,2716663,2718731,2718927,2719912,2720643,2721755,2722249,2722765,2722994,2724597,	2714880,2716823,2718850,2719035,2720026,2720820,2721891,2722455,2722915,2723116,2725857,
clta	0.576763	0.567828	10.3723	9.57837	10.3977	9.5812	1958	388	411	clta	NM_213045	chr1	1311	11661459	11674588	+	11661458	11675130	11661519	11674588	7	11661458,11665840,11668136,11668342,11670482,11673353,11674416,	11661706,11665869,11668254,11668454,11670536,11673389,11675130,
tmem59l	0.0517372	0.0490524	10.3707	6.09803	10.3939	6.04439	1955	37	37	tmem59l	NM_213337	chr22	2643	21103132	21125416	-	21103131	21125560	21104610	21125416	8	21103131,21105353,21109287,21109615,21118796,21119040,21122149,21125251,	21104769,21105471,21109402,21109724,21118949,21119135,21122255,21125560,
scg3	0.183296	0.16946	10.3696	7.92184	10.3907	7.82972	1953	121	121	scg3	NM_200757	chr18	2367	39453581	39491828	-	39453580	39492047	39454291	39491828	12	39453580,39465629,39469636,39469860,39476478,39479206,39479538,39479886,39489464,39489772,39489962,39491740,	39454410,39465719,39469747,39469944,39476595,39479450,39479676,39480029,39489689,39489803,39490009,39492047,
camk2d2	0.168556	0.157914	10.3696	7.8009	10.3907	7.72792	1953	112	112	camk2d2	NM_001002542	chr1	2245	13476964	13547302	-	13476963	13547563	13477465	13547302	19	13476963,13480099,13482728,13483137,13490026,13492036,13501492,13503835,13504589,13504794,13505127,13506993,13509208,13509739,13510297,13515245,13515384,13543646,13547240,	13477469,13480328,13482823,13483213,13490075,13492081,13501533,13503878,13504673,13504917,13505222,13507077,13509311,13509812,13510363,13515300,13515444,13543741,13547563,
tpi1b	0.225954	0.228775	10.3554	8.20945	10.3783	8.2503	1930	148	162	tpi1b	NM_153668	chr16	1528	12349703	12363609	+	12349702	12364272	12349820	12363609	7	12349702,12352429,12352647,12353384,12354778,12354968,12363490,	12349932,12352553,12352732,12353517,12354864,12355056,12364272,
ndufa8	0.368018	0.343868	10.352	8.90989	10.3761	8.83605	1926	246	246	ndufa8	NM_200727	chr10	771	9576778	9586280	+	9576777	9586434	9576875	9586280	4	9576777,9582259,9584727,9586142,	9576926,9582423,9584893,9586434,
cct3	1.64591	1.65723	10.3449	11.0637	10.3712	11.1	1917	1196	1305	cct3	NM_173250	chr16	1964	30450860	30463240	-	30450859	30463273	30451158	30463240	14	30450859,30451352,30457030,30457550,30459519,30459693,30459923,30461236,30461541,30462083,30462273,30462417,30462586,30463212,	30451260,30451484,30457276,30457731,30459601,30459826,30460073,30461423,30461659,30462180,30462336,30462468,30462648,30463273,
atp2b1a	0.292702	0.272831	10.3309	8.55842	10.3597	8.48583	1896	189	189	atp2b1a	NM_001044757	chr4	5951	16077964	16125664	-	16077963	16125664	16079941	16113248	21	16077963,16082487,16083067,16083286,16083686,16084615,16085015,16086387,16086565,16088204,16088699,16089701,16090256,16091460,16094821,16095476,16098818,16099969,16100331,16113055,16125617,	16080271,16082676,16083175,16083498,16083900,16084807,16085122,16086475,16086745,16088442,16088941,16089944,16090471,16091616,16094860,16095638,16098944,16100224,16100529,16113487,16125664,
snrpd1	1.55394	1.67229	10.3157	10.9516	10.3476	11.0895	1875	1131	1304	snrpd1	NM_173252	chr19	721	1922955	1927679	+	1922954	1927896	1923098	1927679	4	1922954,1923702,1927320,1927602,	1923112,1923779,1927512,1927896,	Complete3End
zgc:65894	0.0905512	0.0838462	10.3106	6.84549	10.3443	6.76818	1870	60	60	zgc:65894	NM_199975	chr1	1570	55548090	55554484	-	55548089	55554561	55548247	55554484	4	55548089,55551316,55551519,55554427,	55549305,55551427,55551628,55554561,
sumo1	0.630332	0.578723	10.3061	9.64024	10.3359	9.54689	1864	404	404	sumo1	NM_213159	chr6	1406	9441911	9451971	+	9441910	9452972	9442012	9451971	5	9441910,9442799,9443013,9450036,9451902,	9442024,9442871,9443091,9450108,9452972,
uqcrb	0.666399	0.771316	10.2842	9.6987	10.3134	9.93884	1842	413	514	uqcrb	NM_001024442	chr19	470	44454079	44459380	-	44454078	44459404	44454188	44459380	4	44454078,44456897,44458828,44459361,	44454266,44457064,44458900,44459404,
tm9sf2	0.424218	0.433466	10.265	9.02791	10.2935	9.08746	1815	266	297	tm9sf2	NM_212728	chr1	3045	28994212	29019509	+	28994211	29020441	28994347	29019509	17	28994211,28997172,29000693,29001287,29002531,29002737,29003008,29004631,29005275,29009306,29010895,29013151,29013384,29013777,29016598,29016813,29019441,	28994503,28997240,29000787,29001415,29002661,29002862,29003120,29004711,29005384,29009439,29011015,29013209,29013544,29013929,29016710,29016985,29020441,
atp5g3b	0.533225	0.532187	10.2603	9.35315	10.2883	9.37829	1808	338	363	atp5g3b	NM_131761	chr6	833	10595419	10600142	-	10595418	10600362	10595608	10600142	4	10595418,10597594,10599366,10600103,	10595723,10597785,10599444,10600362,
bnip3lb	1.71036	1.60864	10.2533	11.0276	10.2871	10.973	1806	1172	1196	bnip3lb	NM_205571	chr10	2607	18953740	18978511	+	18953739	18978511	18953767	18976562	7	18953739,18966896,18970419,18970609,18972929,18976513,18977406,	18953819,18967116,18970492,18970707,18973079,18977394,18978511,
npas4a	1.59061	1.52072	10.2456	10.9151	10.279	10.8838	1795	1100	1100	npas4a	NM_001045321	chr14	4736	30296641	30302204	-	30296640	30302505	30298273	30302204	8	30296640,30298421,30300287,30300652,30300852,30301250,30301444,30302029,	30298302,30300199,30300423,30300762,30301159,30301353,30301608,30302505,
hn1b	1.67959	1.65753	10.2438	10.9919	10.2773	11.0063	1792	1161	1236	hn1b	NM_205613	chr3	901	6494042	6531059	-	6494041	6531155	6494393	6531059	5	6494041,6502375,6508001,6523141,6531003,	6494509,6502406,6508111,6523281,6531155,
atp2b2	0.211419	0.19403	10.239	7.99718	10.2755	7.90989	1791	127	127	atp2b2	NM_001123238	chr11	5014	1122113	1264424	-	1122112	1264424	1123364	1264424	22	1122112,1136649,1139395,1139596,1141299,1143808,1147963,1150790,1151711,1156202,1156993,1171774,1176493,1176981,1178503,1182668,1187585,1190584,1190802,1195228,1226863,1264234,	1123673,1136832,1139503,1139808,1141513,1144000,1148070,1150878,1151891,1156437,1157235,1172017,1176708,1177146,1178545,1182761,1187618,1190710,1190928,1195486,1227064,1264424,
ptp4a2b	1.73891	1.6013	10.2228	11.021	10.2603	10.9396	1770	1170	1170	ptp4a2b	NM_001024098	chr19	2200	35871702	35905594	-	35871701	35905594	35872718	35885410	6	35871701,35875232,35878009,35885137,35885314,35905485,	35872830,35875307,35878140,35885230,35885977,35905594,	Complete3End
bcat2	0.306105	0.28636	10.2137	8.50581	10.2491	8.44501	1756	184	184	bcat2	NM_001309527	chr3	3482	29819142	29837011	-	29819141	29837208	29821047	29837011	11	29819141,29821209,29821448,29822530,29825103,29827020,29827258,29827498,29828975,29831436,29836993,	29821089,29821284,29821589,29822616,29825246,29827184,29827378,29827609,29829176,29831511,29837208,	Complete3End
lancl2	0.114592	0.104822	10.1861	7.0607	10.2198	6.96578	1731	67	67	lancl2	NM_001083003	chr24	3262	437233	459286	+	437232	459286	440253	457649	12	437232,440083,443094,444663,445147,448983,453304,455012,455544,457572,458041,459137,	437532,440430,443212,444871,445295,449130,453487,455189,455617,458031,458994,459286,
hug	1.52559	1.62111	10.183	10.7924	10.2155	10.9125	1729	952	1120	hug	NM_001308619	chr11	2271	14897826	14944043	-	14897825	14944043	14898889	14899778	7	14897825,14899361,14899696,14931714,14932008,14943277,14943949,	14899208,14899587,14899850,14931895,14932071,14943343,14944043,	Complete3End
h2afva	1.91631	1.83694	10.1712	11.1095	10.2015	11.0788	1715	1261	1301	h2afva	NM_153644	chr5	800	13147099	13152104	+	13147098	13152467	13147148	13152104	5	13147098,13148965,13149217,13150365,13152042,	13147151,13149043,13149331,13150495,13152467,
h2afz	1.91631	1.83694	10.1712	11.1095	10.2015	11.0788	1715	1261	1301	h2afz	NM_001201563	chr5	862	13147034	13152104	+	13147033	13152464	13147148	13152104	5	13147033,13148965,13149217,13150365,13152042,	13147151,13149043,13149331,13150495,13152464,
neurod1	0.325175	0.30364	10.1599	8.53916	10.1892	8.46964	1700	187	187	neurod1	NM_130978	chr9	2243	44489979	44493150	-	44489978	44493150	44491010	44492063	2	44489978,44493001,	44492072,44493150,
tnr	2.41509	2.23507	10.1542	11.4263	10.1843	11.3446	1694	1680	1680	tnr	NM_194383	chr2	4933	35258430	35491129	+	35258429	35491658	35408002	35491129	24	35258429,35320475,35375931,35407945,35413142,35424481,35427252,35431112,35436345,35436773,35438123,35438820,35442051,35448223,35448432,35452418,35454943,35468255,35469921,35471953,35475259,35485211,35486370,35491012,	35258633,35320508,35375988,35408489,35413616,35424745,35427368,35431263,35436615,35436959,35438213,35439084,35442318,35448343,35448576,35452538,35455087,35468386,35470054,35472105,35475356,35485375,35486532,35491658,
ppp3ca	0.208113	0.194133	10.1472	7.88264	10.1787	7.81378	1687	118	119	ppp3ca	NM_001198550	chr21	3510	28921777	29037391	+	28921776	29039122	28921989	29037391	14	28921776,28970649,29002451,29006627,29013234,29013511,29023117,29023358,29026044,29027959,29029544,29031767,29032410,29037212,	28922044,28970850,29002576,29006739,29013380,29013651,29023195,29023453,29026170,29028037,29029629,29031865,29032458,29039122,
stxbp6l	0.0393457	0.0367647	10.1434	5.47573	10.1749	5.40939	1684	24	24	stxbp6l	NM_001020738	chr20	2515	9841727	9859511	+	9841726	9861053	9843369	9859511	7	9841726,9843358,9844141,9844350,9845861,9850246,9859490,	9841851,9843520,9844272,9844600,9845960,9850431,9861053,
rbfox2	0.401978	0.413596	10.1189	8.80413	10.1548	8.88111	1661	224	255	rbfox2	NM_214746	chr6	3154	278079	320190	+	278078	322320	300188	320190	12	278078,299080,300035,301405,302292,311482,311660,311974,313452,318025,318521,320145,	278205,299098,300197,301459,302385,311570,311717,312128,313495,318117,318612,322320,
gad2	0.242825	0.267081	10.1	8.05799	10.1383	8.23362	1657	133	160	gad2	NM_001017708	chr24	6411	6103816	6129290	-	6103815	6129604	6108160	6129290	16	6103815,6113346,6115977,6117583,6118160,6119101,6123767,6123995,6124165,6125759,6126398,6127121,6127725,6128483,6128891,6129217,	6108334,6113436,6116085,6117733,6118239,6119166,6123884,6124050,6124245,6125875,6126511,6127212,6127959,6128627,6128954,6129604,
nup98	1.63291	1.55263	10.0914	10.7989	10.1306	10.7653	1647	953	995	nup98	NM_200685	chr21	6806	40331231	40375086	-	40331230	40375086	40332426	40372991	33	40331230,40336389,40336594,40341077,40341425,40341749,40344897,40345143,40345402,40347275,40349428,40352885,40353153,40354209,40357534,40358402,40358651,40360477,40362095,40362475,40363500,40363775,40364002,40364269,40364809,40366051,40366311,40367809,40368027,40368271,40372720,40372912,40374949,	40332629,40336501,40336749,40341319,40341647,40341904,40345038,40345301,40345672,40347508,40349846,40353012,40353378,40354362,40357712,40358541,40358765,40360761,40362215,40362663,40363634,40363916,40364095,40364402,40364941,40366230,40366498,40367917,40368167,40368454,40372819,40373019,40375086,	Complete3End
top1l	1.9073	1.75435	10.0895	11.021	10.1286	10.9396	1646	1170	1170	top1l	NM_001044324	chr11	3798	25058750	25072663	+	25058749	25074064	25058869	25072663	21	25058749,25059295,25063078,25063414,25063695,25064560,25064859,25065025,25065316,25065716,25065940,25066142,25066410,25066998,25067359,25068784,25068946,25069135,25069387,25069599,25072560,	25058902,25059320,25063175,25063535,25063742,25064650,25064941,25065123,25065432,25065838,25066063,25066330,25066555,25067142,25067545,25068853,25069061,25069263,25069482,25069749,25074064,
nptna	0.0213854	0.0190217	10.0708	4.52356	10.1085	4.39232	1619	12	12	nptna	NM_001160156	chr25	1865	28875921	28920194	-	28875920	28920255	28879864	28920194	8	28875920,28879849,28880100,28886907,28889859,28900365,28907313,28920121,	28876875,28879925,28880122,28887184,28889993,28900460,28907485,28920255,
ppp2r1a	0.516099	0.485909	10.0654	9.11114	10.1033	9.06205	1613	286	291	ppp2r1a	NM_213376	chr5	2537	57103008	57126844	+	57103007	57127872	57103082	57126844	14	57103007,57107408,57107627,57107832,57111538,57113091,57114490,57117308,57119680,57120072,57120316,57123000,57123245,57126827,	57103160,57107499,57107728,57107950,57111621,57113206,57114561,57117443,57119854,57120133,57120471,57123143,57123337,57127872,
mtdha	1.57727	1.54083	10.056	10.7134	10.0901	10.7138	1600	897	955	mtdha	NM_001007135	chr19	3187	33308259	33327043	-	33308258	33327107	33309752	33327043	12	33308258,33311921,33312123,33312319,33315892,33316066,33317237,33320070,33320267,33320560,33325816,33326689,	33309820,33312039,33312225,33312441,33315976,33316147,33317408,33320118,33320429,33320645,33326050,33327107,
atp5a1	0.659444	0.664361	10.0519	9.45121	10.0828	9.49285	1598	362	394	atp5a1	NM_001077355	chr21	1851	4916257	4927831	+	4916256	4927975	4916307	4927831	11	4916256,4917065,4917232,4918646,4919817,4920273,4923953,4924254,4925807,4927500,4927752,	4916367,4917141,4917402,4918820,4919984,4920574,4924178,4924362,4925952,4927651,4927975,
brd3b	1.60462	1.66421	10.0512	10.7334	10.0821	10.817	1597	919	1042	brd3b	NM_212702	chr5	4214	63730841	63773250	-	63730840	63773250	63732878	63767360	11	63730840,63739398,63741415,63750617,63753246,63757819,63763068,63763333,63764934,63767159,63773191,	63732997,63739688,63741648,63750806,63753375,63758191,63763247,63763478,63765072,63767482,63773250,
pcbp4	1.90819	1.95415	10.0451	10.9773	10.0761	11.0427	1591	1154	1260	pcbp4	NM_213117	chr22	4078	32334942	32553512	-	32334941	32553512	32337468	32437487	15	32334941,32335815,32344298,32361297,32369856,32370114,32393594,32399814,32401020,32405710,32426201,32431785,32435453,32437445,32553418,	32335805,32337826,32344468,32361353,32369935,32370156,32393666,32399889,32401149,32405842,32426318,32431818,32435477,32437625,32553512,
tubb5	1.96337	1.85767	10.0375	11.0109	10.0701	10.9636	1583	1168	1179	tubb5	NM_198818	chr16	2268	10428030	10435835	+	10428029	10436706	10428091	10435835	4	10428029,10431641,10432912,10434777,	10428148,10431750,10433023,10436706,
zgc:153426	0.591495	0.543499	10.0314	9.2738	10.062	9.18239	1575	322	322	zgc:153426	NM_001076715	chr3	1752	45413848	45420869	-	45413847	45420953	45414180	45420869	4	45413847,45418735,45419742,45420812,	45415238,45418846,45419851,45420953,
pdcd6ip	0.504552	0.462043	10.0272	9.04029	10.0593	8.94544	1573	269	269	pdcd6ip	NM_213360	chr19	4173	43277868	43304291	+	43277867	43305748	43277982	43304291	18	43277867,43282891,43283055,43285149,43287266,43287500,43290927,43292477,43292931,43294742,43297185,43297518,43298880,43300828,43301051,43302715,43302907,43304116,	43278188,43282940,43283125,43285277,43287420,43287601,43291044,43292700,43293055,43294920,43297297,43297688,43299129,43300963,43301146,43302833,43303104,43305748,	Complete3End
sox4a	1.85287	2.01741	10.0175	10.9073	10.0532	11.0658	1568	1090	1281	sox4a	NM_213122	chr19	3261	29201926	29204785	-	29201925	29205186	29203693	29204785	1	29201925,	29205186,
atp1b1b	0.0688318	0.0636792	10.0105	6.14975	10.0498	6.07682	1564	38	38	atp1b1b	NM_131671	chr1	2343	10036107	10053783	+	10036106	10055098	10036225	10053783	6	10036106,10040087,10043647,10051906,10052297,10053522,	10036319,10040216,10043803,10052091,10052381,10055098,
dao.2	0.340931	0.314299	10.0098	8.45738	10.0492	8.37938	1563	176	176	dao.2	NM_214732	chr5	1546	19666909	19681865	-	19666908	19681865	19667363	19679746	11	19666908,19670059,19671360,19671624,19671779,19674161,19676848,19677038,19679355,19679552,19681823,	19667498,19670158,19671478,19671707,19671884,19674216,19676914,19677115,19679470,19679748,19681865,
ckap5	1.83998	1.72736	10.0056	10.8853	10.0423	10.8309	1557	1048	1048	ckap5	NM_001037667	chr25	6656	13648656	13693664	-	13648655	13693664	13649174	13691103	44	13648655,13651231,13651459,13652788,13652962,13654288,13657427,13657610,13657934,13663056,13663295,13664350,13666307,13666583,13666813,13667096,13667348,13669598,13670881,13671139,13671887,13672128,13672922,13674612,13677515,13677828,13677976,13678751,13679018,13679209,13679407,13680358,13681323,13681551,13681805,13683674,13683855,13684055,13685460,13685673,13685946,13689859,13691046,13693572,	13649390,13651374,13651619,13652872,13653100,13654477,13657503,13657798,13658114,13663177,13663469,13664517,13666501,13666719,13667017,13667246,13667474,13669696,13671014,13671334,13672016,13672242,13673097,13674752,13677641,13677886,13678071,13678937,13679111,13679320,13679506,13680508,13681452,13681716,13681895,13683779,13683969,13684159,13685593,13685845,13686153,13690050,13691133,13693664,	Complete3End
msna	1.95852	1.97196	10.0007	10.9705	10.0389	11.0185	1553	1145	1237	msna	NM_001004296	chr5	3558	21629575	21668568	+	21629574	21670237	21629723	21668568	14	21629574,21647728,21653884,21655855,21656126,21657240,21657447,21659615,21660094,21661086,21664100,21664469,21666711,21668403,	21629735,21647812,21653980,21655978,21656278,21657324,21657594,21659712,21660258,21661217,21664261,21664562,21666942,21670237,
ddx39ab	1.6047	1.53908	9.99718	10.6795	10.0348	10.6569	1548	876	901	ddx39ab	NM_212977	chr3	1620	5709135	5734138	-	5709134	5734138	5709339	5727324	10	5709134,5713860,5714547,5717927,5718882,5721154,5723022,5725018,5727116,5734008,	5709356,5714008,5714692,5718037,5719014,5721273,5723299,5725146,5727325,5734138,	Complete3End
cox6a1	0.594515	0.58063	9.99577	9.24555	10.0334	9.24911	1547	315	335	cox6a1	NM_001005592	chr8	577	39726530	39731981	+	39726529	39732218	39726542	39731981	3	39726529,39726997,39731891,	39726639,39727137,39732218,
syngr3b	0.0583048	0.0544413	9.99506	5.89482	10.032	5.83289	1546	32	32	syngr3b	NM_001100441	chr1	1918	7731872	7744597	-	7731871	7744635	7734613	7744597	6	7731871,7732135,7734291,7738310,7740523,7744495,	7732125,7732737,7734832,7738456,7740758,7744635,
cltcb	0.42836	0.396353	9.98797	8.76487	10.0251	8.69	1536	218	219	cltcb	NM_001194978	chr15	6364	17349967	17403110	+	17349966	17404175	17350231	17403110	32	17349966,17356947,17360646,17361043,17361305,17363651,17370100,17370388,17372067,17372325,17372848,17374149,17374845,17375761,17376022,17376241,17378498,17378846,17380658,17380892,17382391,17382694,17383290,17383586,17384763,17385136,17387288,17388536,17388744,17391365,17397578,17402979,	17350273,17357155,17360915,17361205,17361419,17363825,17370298,17370589,17372220,17372448,17372986,17374314,17375026,17375925,17376148,17376384,17378733,17378969,17380804,17381076,17382584,17382852,17383455,17383694,17384931,17385286,17387420,17388647,17388915,17391587,17397654,17404175,
dynll1	0.521287	0.625725	9.98014	9.04029	10.014	9.33762	1526	269	354	dynll1	NM_213024	chr8	785	2428748	2432467	+	2428747	2432927	2429519	2432467	3	2428747,2429512,2432329,	2428795,2429651,2432927,
hnrnpa1b	0.588089	0.546512	9.97656	9.21067	10.0112	9.13955	1524	307	308	hnrnpa1b	NM_200104	chr23	1558	36207741	36210813	+	36207740	36210813	36207740	36210342	11	36207740,36208306,36208547,36208769,36209062,36209225,36209427,36209606,36209879,36210262,36210524,	36207801,36208426,36208694,36208980,36209140,36209354,36209520,36209798,36210029,36210350,36210813,
srsf5b	0.331843	0.309408	9.97513	8.3837	10.0098	8.31741	1523	168	168	srsf5b	NM_001002610	chr20	2636	28967095	28981922	-	28967094	28981922	28968816	28981627	8	28967094,28972442,28972659,28975395,28977820,28980273,28981501,28981869,	28969120,28972550,28972733,28975465,28977925,28980344,28981630,28981922,
aplp2	0.361332	0.38484	9.97441	8.50581	10.007	8.62936	1522	184	209	aplp2	NM_001123012	chr18	5322	44371076	44533292	-	44371075	44533429	44373965	44533292	17	44371075,44375509,44378575,44383895,44394851,44403799,44408424,44411127,44411369,44415356,44421032,44424654,44431615,44437441,44457282,44459772,44533220,	44374067,44375686,44378632,44383978,44395025,44403899,44408553,44411286,44411444,44415490,44421200,44424860,44431857,44437554,44457412,44459946,44533429,
stmn2b	0.450424	0.525572	9.97082	8.82018	10.0035	9.07548	1518	226	294	stmn2b	NM_001024222	chr19	1471	32184152	32203238	+	32184151	32203238	32184191	32202194	6	32184151,32190588,32194285,32197756,32202134,32202361,	32184210,32190684,32194461,32197948,32202205,32203238,
rpl5a	1.51721	1.82886	9.96939	10.5708	10.0021	10.8731	1516	789	1091	rpl5a	NM_199756	chr2	1039	10903677	10920022	-	10903676	10920022	10903742	10919943	8	10903676,10905200,10908377,10914140,10914429,10914651,10919506,10919940,	10903842,10905289,10908555,10914343,10914564,10914767,10919576,10920022,
kdm5c	1.54755	1.59804	9.96434	10.5943	9.99789	10.6742	1510	811	922	kdm5c	NM_001123234	chr8	6030	36951125	36993302	+	36951124	36994173	36953589	36993302	28	36951124,36953588,36959650,36959837,36961747,36962353,36965784,36967850,36969134,36971636,36972011,36972236,36972585,36974446,36974976,36975248,36977165,36978149,36980214,36980539,36981008,36981279,36982095,36983969,36986431,36986569,36993040,36993282,	36951545,36953739,36959728,36959960,36961918,36962488,36965841,36967971,36969364,36971795,36972131,36972395,36972767,36974609,36975096,36975443,36977347,36978274,36980447,36980925,36981147,36981459,36982218,36984737,36986483,36986769,36993206,36994173,
fnbp4	1.66045	1.58633	9.95492	10.6865	9.98939	10.6551	1500	882	898	fnbp4	NM_001305621	chr25	3517	28197258	28225496	-	28197257	28225574	28198134	28225496	17	28197257,28198303,28204861,28205153,28207528,28209231,28210250,28211757,28212795,28213008,28217973,28218381,28221906,28222143,28222411,28224770,28225375,	28198228,28198461,28205055,28205286,28207761,28209392,28210384,28211862,28212887,28213210,28218303,28218478,28222051,28222303,28222533,28224851,28225574,	Complete3End
nrn1a	0.262097	0.240394	9.9542	8.02237	9.98726	7.93074	1499	129	129	nrn1a	NM_001002507	chr24	643	2523746	2528845	+	2523745	2528895	2523909	2528845	3	2523745,2526634,2528616,	2523964,2526779,2528895,
cct4	1.72057	1.78628	9.95056	10.7334	9.98442	10.8214	1496	919	1043	cct4	NM_200583	chr1	1872	53068959	53081845	-	53068958	53082001	53069072	53081845	13	53068958,53070306,53071456,53072334,53072829,53073046,53074071,53074319,53076797,53079389,53080570,53080786,53081736,	53069087,53070420,53071691,53072465,53072940,53073143,53074211,53074452,53077062,53079498,53080660,53080839,53082001,
islr2	0.0939869	0.0868707	9.95056	6.53916	9.98442	6.45943	1496	49	49	islr2	NM_001013523	chr25	3399	22537619	22541585	-	22537618	22541585	22538638	22540777	2	22537618,22541354,	22540786,22541585,
hnrnpa0a	1.74127	1.64869	9.94764	10.7478	9.98085	10.7022	1494	926	950	hnrnpa0a	NM_212645	chr14	2236	23980370	23981322	+	23980369	23982605	23980404	23981322	1	23980369,	23982605,
arid4a	1.59686	1.68716	9.94544	10.6207	9.978	10.7326	1491	825	965	arid4a	NM_001031668	chr17	3687	11237597	11264447	-	11237596	11264447	11237620	11263416	21	11237596,11239563,11240394,11240664,11241553,11244283,11246732,11248774,11249276,11249954,11251937,11252208,11252533,11258266,11259432,11259651,11259852,11260293,11263023,11263410,11264416,	11238954,11239626,11240575,11240749,11241733,11244606,11246988,11248872,11249371,11250027,11252104,11252285,11252613,11258396,11259527,11259731,11259943,11260359,11263134,11263457,11264447,
tob1b	0.41066	0.415881	9.94398	8.66	9.97656	8.71081	1490	202	222	tob1b	NM_212974	chr12	2185	841246	844428	-	841245	844428	842275	843244	2	841245,844346,	843348,844428,
pcbp2	0.568345	0.595585	9.9263	9.11114	9.96073	9.2131	1472	286	329	pcbp2	NM_201192	chr9	2166	252946	264126	-	252945	264126	253963	262916	12	252945,254758,255661,255945,256101,256289,256840,258193,259562,259756,262823,263982,	254000,254928,255717,256018,256143,256364,256969,258325,259679,259789,262963,264126,
sdha	0.445473	0.471859	9.92481	8.75822	9.95855	8.87498	1470	217	253	sdha	NM_200910	chr19	2539	7357139	7372768	-	7357138	7372808	7357651	7372768	15	7357138,7360280,7360681,7363594,7363863,7364449,7365869,7367355,7367722,7368364,7368587,7369242,7371243,7371606,7372708,	7357738,7360394,7360812,7363706,7363982,7364621,7366065,7367524,7367847,7368513,7368752,7369386,7371405,7371687,7372808,
gng3	0.580928	0.571285	9.92184	9.13827	9.95492	9.1472	1466	293	310	gng3	NM_131841	chr21	1115	26660984	26669551	+	26660983	26670357	26665753	26669551	3	26660983,26665752,26669422,	26661063,26665852,26670357,
tuba8l3	2.33714	2.27716	9.91064	11.1354	9.94398	11.1312	1454	1272	1334	tuba8l3	NM_001003558	chr9	1552	7684251	7695465	-	7684250	7695465	7684394	7695410	4	7684250,7690382,7692658,7695407,	7685372,7690531,7692881,7695465,
clu	0.434805	0.44264	9.91064	8.70908	9.94398	8.76818	1454	209	230	clu	NM_200802	chr20	1661	39357729	39368923	-	39357728	39368964	39358001	39368923	8	39357728,39360263,39362402,39362738,39364325,39366503,39368608,39368835,	39358017,39360439,39362629,39362864,39364719,39366674,39368757,39368964,	Unknown	This gene encodes a protein that is similar to the human clusterin protein, a secreted chaperone that can also be found in the cell cytosol under certain stress conditions. The human protein has been suggested to be involved in several basic biological events such as cell death, tumor progression, and neurodegenerative disorders.[provided by RefSeq, May 2011]. ##Evidence-Data-START## Transcript e…
syt4	0.206573	0.246561	9.90463	7.62936	9.93884	7.91886	1449	99	128	syt4	NM_199948	chr7	2272	23636589	23644199	+	23636588	23644960	23636779	23644199	4	23636588,23638057,23641688,23643888,	23636813,23638911,23641809,23644960,
zgc:56493	1.62697	1.52381	9.89633	10.5985	9.93148	10.5392	1440	820	820	zgc:56493	NM_200023	chr1	654	39545623	39552251	+	39545622	39552483	39545717	39552251	5	39545622,39548455,39548649,39551963,39552185,	39545741,39548560,39548715,39552029,39552483,
qki2	1.82458	1.92189	9.89482	10.7624	9.9263	10.8688	1439	937	1085	qki2	NM_200842	chr12	1573	34852121	34913000	+	34852120	34913082	34852651	34913000	7	34852120,34880097,34894025,34900976,34907597,34910789,34912974,	34852793,34880240,34894142,34901120,34907685,34911089,34913082,
fam32a	1.50894	1.38568	9.8933	10.4868	9.92333	10.3939	1437	736	736	fam32a	NM_001002203	chr22	755	15694342	15695144	+	15694341	15695556	15694354	15695144	4	15694341,15694602,15694935,15695075,	15694422,15694741,15694989,15695556,
rab5aa	1.505	1.43402	9.89254	10.4823	9.92184	10.4419	1436	732	757	rab5aa	NM_201485	chr19	2378	21124175	21136336	+	21124174	21137869	21129127	21136336	6	21124174,21129061,21129368,21132895,21133094,21136220,	21124302,21129293,21129520,21133018,21133188,21137869,
nr2f2	0.0142105	0.0123839	9.89178	3.75489	9.92035	3.58496	1435	6	6	nr2f2	NM_131183	chr18	3836	23882120	23888515	-	23882119	23888838	23884363	23888515	3	23882119,23886447,23888049,	23884638,23886975,23888838,
mbpb	2.08065	2.01188	9.8895	10.9465	9.91886	10.9274	1434	1121	1150	mbpb	NM_001271460	chr16	2826	6862646	6909122	-	6862645	6881257	6863219	6881086	5	6862645,6865146,6869014,6869145,6880969,	6863255,6865230,6869041,6869247,6881257,	Complete3End	This gene encodes the classic myelin basic protein, a major constituent of the myelin sheath of oligodendrocytes and Schwann cells in the nervous system. In humans (see PubMed ID 7504278), related transcripts found in bone marrow and the immune system arise from a longer form of the gene (referred to as Golli-MBP), which includes additional exons upstream of the exons of classic myelin basic prot…
zgc:65851	0.0279536	0.025323	9.88874	4.72792	9.91812	4.61471	1433	14	14	zgc:65851	NM_199534	chr5	2166	13171397	13184506	-	13171396	13184560	13171819	13184506	4	13171396,13172772,13175720,13183762,	13172321,13172897,13176038,13184560,
cx43	0.347252	0.322447	9.8857	8.35975	9.91364	8.28077	1430	165	165	cx43	NM_131038	chr20	2849	40818053	40823343	-	40818052	40823343	40819644	40820790	2	40818052,40823248,	40820806,40823343,
ba1	0.254103	0.234927	9.88341	7.90689	9.90989	7.82018	1427	120	120	ba1	NM_131020	chr3	667	54848843	54849601	-	54848842	54849708	54848955	54849601	3	54848842,54849186,54849509,	54849087,54849409,54849708,	Complete3End
ba2	0.254103	0.234927	9.88341	7.90689	9.90989	7.82018	1427	120	120	ba2	NM_001005403	chr3	614	54848843	54849601	-	54848842	54849655	54848955	54849601	3	54848842,54849188,54849509,	54849089,54849409,54849655,
bhlhe40	0.452318	0.42141	9.87421	8.72962	9.90313	8.65642	1419	213	213	bhlhe40	NM_212679	chr11	2738	35497669	35501032	-	35497668	35501274	35498952	35501032	5	35497668,35500020,35500514,35500793,35500955,	35499791,35500144,35500622,35500857,35501274,
glulb	0.15767	0.147197	9.86959	7.20457	9.8986	7.13443	1414	74	74	glulb	NM_182866	chr6	2633	23709371	23713535	+	23709370	23714600	23710722	23713535	7	23709370,23710695,23710973,23711232,23711463,23712944,23713219,	23709792,23710888,23711135,23711379,23711591,23713144,23714600,	Complete3End
gad1b	0.0956989	0.0886076	9.86109	6.47573	9.88874	6.39232	1403	47	47	gad1b	NM_194419	chr6	3222	3667114	3699996	+	3667113	3701293	3668265	3699996	17	3667113,3668213,3670044,3673739,3677361,3678417,3688933,3689338,3689604,3691997,3692267,3695026,3695179,3695488,3697929,3698134,3699822,	3667222,3668341,3670107,3673883,3677604,3678508,3689046,3689454,3689684,3692052,3692384,3695091,3695258,3695638,3698037,3698224,3701293,
wbp2	0.211123	0.208995	9.85487	7.61102	9.88417	7.62571	1398	98	105	wbp2	NM_001020544	chr12	3502	44829952	44845052	+	44829951	44847686	44830024	44845052	8	44829951,44834545,44835021,44838041,44838228,44838626,44843946,44845004,	44830083,44834654,44835157,44838134,44838378,44838746,44844026,44847686,
eif3ea	1.82359	1.82927	9.85175	10.7185	9.88111	10.7524	1395	906	985	eif3ea	NM_200839	chr16	1497	38606814	38679078	-	38606813	38679094	38606953	38679078	13	38606813,38607735,38611236,38618564,38628394,38632750,38640583,38643248,38659066,38663138,38676300,38676506,38678988,	38606992,38607870,38611339,38618674,38628496,38632877,38640708,38643374,38659171,38663181,38676418,38676624,38679094,
eef1b2	1.8805	2.2645	9.84627	10.7574	9.87575	11.0549	1389	931	1269	eef1b2	NM_199949	chr6	1010	12967475	12972437	-	12967474	12972720	12967523	12972437	6	12967474,12967793,12971035,12971283,12971606,12972357,	12967678,12967919,12971099,12971413,12971729,12972720,
qkia	1.5891	1.86492	9.84156	10.5098	9.87114	10.7703	1384	760	998	qkia	NM_131224	chr17	1785	27706495	27790201	+	27706494	27790596	27706732	27790201	8	27706494,27732011,27755754,27766625,27784596,27786402,27789114,27790184,	27706877,27732154,27755871,27766769,27784684,27786825,27789189,27790596,
kif5aa	0.197152	0.182842	9.83447	7.49185	9.86496	7.41363	1376	91	91	kif5aa	NM_001199776	chr9	4603	266356	296352	-	266355	296536	269183	296352	29	266355,269174,269688,270165,270701,271008,272465,272802,273591,273737,274337,275804,276325,277567,278471,280153,281112,283040,283805,285283,285541,286204,287883,288308,288449,288948,290550,291441,296223,	267663,269262,269716,270230,270846,271225,272570,272874,273652,273839,274444,275863,276443,277756,278618,280360,281181,283255,283954,285432,285646,286329,287971,288364,288498,289053,290624,291529,296536,
anapc13	0.227373	0.205835	9.82337	7.6865	9.85409	7.57365	1364	102	102	anapc13	NM_001302785	chr21	494	24499635	24500294	+	24499634	24500456	24499811	24500294	3	24499634,24499760,24500168,	24499690,24499910,24500456,	Complete3End
olig2	1.69534	1.9756	9.81538	10.577	9.84862	10.8309	1359	802	1048	olig2	NM_178100	chr9	1656	32940689	32942769	-	32940688	32942769	32941406	32942228	2	32940688,32942694,	32942269,32942769,
aldoca	0.283082	0.260087	9.80655	7.98584	9.84078	7.89785	1352	126	126	aldoca	NM_001029952	chr15	1799	16143564	16162134	-	16143563	16162134	16144184	16158714	9	16143563,16150214,16150495,16152880,16153042,16155447,16158309,16158602,16162069,	16144280,16150414,16150670,16152964,16153203,16155502,16158521,16158732,16162134,
atp6v1b2	0.110862	0.102845	9.80252	6.62936	9.83605	6.55459	1348	52	52	atp6v1b2	NM_182879	chr10	2385	19597170	19608265	+	19597169	19609041	19597248	19608265	14	19597169,19599340,19601034,19601216,19601386,19601781,19602557,19603744,19604336,19604542,19605482,19605673,19606925,19608128,	19597381,19599396,19601133,19601310,19601464,19601921,19602659,19603842,19604460,19604693,19605565,19605778,19607055,19609041,
rcan3	0.083802	0.078022	9.79604	6.21917	9.82972	6.14975	1341	40	40	rcan3	NM_001005392	chr17	3287	26861336	26908186	-	26861335	26908186	26863814	26905952	6	26861335,26869432,26875884,26905760,26908066,26908133,	26863969,26869604,26876058,26905958,26908122,26908186,
srebf2	0.446701	0.449283	9.79198	8.62936	9.82496	8.67066	1336	198	216	srebf2	NM_001089466	chr3	4316	1338453	1362243	+	1338452	1362243	1338600	1361295	22	1338452,1344997,1346698,1348207,1348553,1348787,1349230,1349699,1353303,1353686,1354091,1354596,1354856,1355140,1357669,1357855,1358078,1360586,1360851,1361078,1361451,1361642,	1338682,1345242,1346846,1348359,1348703,1349057,1349345,1349854,1353508,1353862,1354341,1354763,1355028,1355237,1357779,1357988,1358244,1360763,1360951,1361420,1361606,1362243,
tuba2	0.452233	0.418695	9.78872	8.64386	9.82018	8.56415	1333	200	200	tuba2	NM_213030	chr11	3469	3268365	3275303	-	3268364	3275303	3270403	3275229	4	3268364,3272076,3273086,3275226,	3271384,3272225,3273309,3275303,
cbx7a	0.429141	0.508625	9.7789	8.55842	9.81137	8.83605	1323	189	246	cbx7a	NM_001017853	chr3	2063	24855597	24863359	+	24855596	24864068	24855768	24863359	6	24855596,24856883,24857510,24857676,24859984,24862769,	24855837,24856927,24857576,24857743,24860330,24864068,
arhgdia	1.90675	1.81803	9.77149	10.7026	9.80252	10.6649	1316	895	910	arhgdia	NM_213461	chr3	2196	59608351	59654659	+	59608350	59656108	59644520	59654659	6	59608350,59644511,59650394,59650982,59651878,59654459,	59608476,59644707,59650478,59651059,59651942,59656108,
clk2a	0.640321	0.641615	9.76984	9.1267	9.80009	9.15987	1314	291	313	clk2a	NM_001044879	chr19	2340	9231112	9249654	+	9231111	9250300	9233788	9249654	13	9231111,9233788,9236582,9238799,9239680,9242069,9242311,9242617,9242827,9246078,9247386,9248107,9249462,	9231224,9233988,9236850,9238890,9239747,9242186,9242478,9242712,9242957,9246161,9247466,9248198,9250300,
api5	2.0596	1.92873	9.76901	10.8114	9.79928	10.7469	1313	968	976	api5	NM_199540	chr25	2833	29688038	29708212	+	29688037	29709206	29688286	29708212	14	29688037,29689795,29690037,29695074,29695282,29697531,29701594,29701901,29702093,29703164,29704686,29704824,29705010,29708132,	29688358,29689957,29690131,29695140,29695434,29697738,29701699,29701991,29702272,29703258,29704743,29704913,29705153,29709206,	Complete3End
foxo3b	2.2523	2.24972	9.76487	10.9363	9.79604	10.9658	1310	1105	1182	foxo3b	NM_131085	chr20	4522	32383904	32429857	-	32383903	32429857	32387015	32428293	4	32383903,32387001,32427762,32429329,	32385763,32388440,32428457,32429857,
nkx2.2a	1.82278	1.86648	9.76321	10.6294	9.7936	10.6939	1308	840	936	nkx2.2a	NM_001308640	chr17	1824	42775853	42783560	-	42775852	42778227	42776454	42777919	2	42775852,42777651,	42777008,42778227,	Complete3End
ivns1abpa	0.228242	0.207675	9.76072	7.62936	9.79116	7.52356	1306	99	99	ivns1abpa	NM_199279	chr20	3317	34423993	34437363	+	34423992	34438306	34430119	34437363	15	34423992,34429648,34430105,34430728,34431005,34431159,34431418,34434614,34435584,34435795,34436101,34436300,34436571,34436857,34437106,	34424155,34429913,34430230,34430898,34431081,34431333,34431544,34434722,34435711,34436023,34436223,34436427,34436703,34437031,34438306,
mtbl	0.366994	0.531638	9.75906	8.31288	9.78953	8.87805	1305	159	254	mtbl	NM_001201469	chr7	356	28877564	28878012	+	28877563	28878077	28877662	28878012	3	28877563,28877762,28877911,	28877687,28877828,28878077,	Complete3End
eif5	0.415367	0.503964	9.75739	8.48985	9.78627	8.79766	1303	182	237	eif5	NM_199591	chr20	1983	18803525	18814093	+	18803524	18814366	18804426	18814093	11	18803524,18804218,18806465,18806639,18807871,18808668,18808889,18809136,18811366,18813379,18813994,	18803736,18804498,18806547,18806812,18807983,18808790,18809051,18809298,18811531,18813520,18814366,
atp6v0d1	0.308271	0.284986	9.75572	8.05799	9.78545	7.97441	1302	133	133	atp6v0d1	NM_199620	chr7	2118	34814919	34822457	+	34814918	34823456	34814984	34822457	8	34814918,34816384,34816834,34817199,34819602,34819801,34822103,34822295,	34815111,34816556,34817013,34817279,34819680,34819978,34822181,34823456,
s100b	0.165122	0.152186	9.75322	7.15482	9.78218	7.06609	1299	71	71	s100b	NM_001002552	chr22	1225	13822359	13826516	-	13822358	13826516	13823232	13826180	3	13822358,13826042,13826484,	13823382,13826211,13826516,	Complete3End
capzb	0.0905398	0.191126	9.75071	6.2854	9.77972	7.39232	1298	42	89	capzb	NM_199935	chr22	1741	97133	111800	-	97132	111800	97884	111589	10	97132,97398,102269,102427,103230,103466,103682,104118,104735,111586,	97354,97975,102346,102493,103347,103608,103796,104240,104825,111800,
tefa	0.411662	0.417714	9.74399	8.46352	9.77314	8.51373	1291	178	194	tefa	NM_131400	chr12	2728	19022959	19029637	-	19022958	19029813	19024607	19029637	4	19022958,19026788,19027223,19029522,	19024823,19026997,19027586,19029813,
ckmt1	0.166181	0.153143	9.74399	7.15482	9.77314	7.06609	1291	71	71	ckmt1	NM_198801	chr25	1733	21732471	21749621	+	21732470	21750003	21735744	21749621	10	21732470,21735699,21737415,21737702,21741066,21741376,21743926,21745446,21745770,21749507,	21732522,21735896,21737614,21737798,21741288,21741462,21744050,21745581,21745896,21750003,
slc2a3a	0.434579	0.433066	9.74147	8.53916	9.77149	8.56415	1289	187	200	slc2a3a	NM_001002643	chr19	3737	9766289	9792430	-	9766288	9792533	9768296	9792430	10	9766288,9770131,9770437,9770624,9772809,9776680,9779384,9781872,9783341,9792415,	9768647,9770335,9770536,9770729,9772997,9776843,9779625,9782033,9783440,9792533,
brk1	0.578947	0.544674	9.73978	8.95128	9.76984	8.8933	1288	252	258	brk1	NM_001002097	chr11	987	35780288	35784473	-	35780287	35784497	35781022	35784473	3	35780287,35781136,35784355,	35781049,35781219,35784497,
eif4ebp2	0.594706	0.639977	9.73132	8.98157	9.76155	9.11764	1279	257	303	eif4ebp2	NM_212803	chr13	2808	30033098	30036134	+	30033097	30038447	30033250	30036134	3	30033097,30035761,30036102,	30033383,30035938,30038447,
bub3	1.763	1.71379	9.72451	10.5425	9.75322	10.5304	1272	787	806	bub3	NM_205709	chr12	1157	49193302	49196386	-	49193301	49196387	49193476	49196386	7	49193301,49194285,49194978,49195263,49195496,49195988,49196191,	49193486,49194502,49195156,49195422,49195648,49196058,49196387,
ywhah	0.43432	0.406613	9.72281	8.51964	9.75154	8.45327	1271	185	185	ywhah	NM_213164	chr10	2482	17208071	17211803	-	17208070	17212122	17209492	17211803	2	17208070,17211716,	17210146,17212122,	Complete3End
atp6v1h	0.487515	0.453326	9.71596	8.67948	9.74315	8.60177	1264	206	206	atp6v1h	NM_001291708	chr2	1821	30803227	30863053	+	30803226	30863339	30803876	30863053	14	30803226,30803853,30809243,30809589,30811157,30816282,30823759,30824829,30828057,30838287,30839901,30843741,30849328,30862986,	30803292,30803980,30809343,30809679,30811271,30816387,30823813,30824927,30828250,30838466,30840027,30843843,30849442,30863339,
rab3c	0.0553242	0.0805604	9.7151	5.53916	9.74231	6.10852	1263	25	39	rab3c	NM_001002530	chr8	1245	17019581	17031616	-	17019580	17031616	17020017	17028133	5	17019580,17023128,17026431,17027911,17031465,	17020208,17023253,17026550,17028133,17031616,
tpd52l2b	0.576625	0.538866	9.71167	8.91737	9.74062	8.84862	1262	248	248	tpd52l2b	NM_199582	chr23	2262	17505001	17524278	-	17505000	17524471	17506463	17524278	7	17505000,17508376,17511859,17513299,17520801,17521100,17524259,	17506550,17508425,17511961,17513347,17520950,17521252,17524471,	Complete3End
ube2ib	1.74487	1.80544	9.69523	10.4984	9.72366	10.576	1246	741	857	ube2ib	NM_131351	chr24	1260	37213004	37227532	-	37213003	37227532	37213658	37223018	7	37213003,37216580,37218715,37218899,37222727,37222952,37227415,	37213722,37216660,37218825,37218972,37222811,37223029,37227532,
rab6b	0.566929	0.545401	9.68912	8.87036	9.71853	8.84392	1241	236	247	rab6b	NM_001034179	chr6	3033	27676798	27885944	+	27676797	27885944	27676904	27883653	9	27676797,27784844,27825229,27825639,27828017,27852150,27871517,27883588,27884545,	27676974,27784903,27825283,27825766,27828129,27852244,27871584,27884532,27885944,
amd1	0.541363	0.545346	9.68299	8.79766	9.71081	8.83605	1234	223	246	amd1	NM_001161601	chr20	5230	2937165	2962140	+	2937164	2966128	2937401	2962140	9	2937164,2948394,2952036,2954964,2955177,2957122,2959140,2959310,2961999,	2937511,2948481,2952163,2955067,2955220,2957267,2959233,2959466,2966128,
atp2b3b	0.244214	0.222222	9.68124	7.64746	9.70908	7.53916	1233	100	100	atp2b3b	NM_001128242	chr23	4576	19911787	20007282	-	19911786	20007282	19912837	20007282	21	19911786,19926722,19934752,19940851,19942686,19945147,19948390,19948821,19953201,19953416,19955202,19956969,19957602,19958021,19960397,19963914,19966986,19978531,19978911,19980678,20007071,	19912863,19926876,19934935,19940959,19942898,19945361,19948582,19948928,19953289,19953596,19955437,19957211,19957845,19958236,19960562,19963956,19967112,19978657,19979169,19980876,20007282,
top2a	2.54845	2.4073	9.68036	11.03	9.70736	10.9748	1232	1176	1199	top2a	NM_001310015	chr12	5539	10668469	10701311	+	10668468	10701933	10668672	10701311	35	10668468,10670550,10670837,10671612,10671754,10671987,10673931,10674706,10676215,10676412,10677467,10677689,10679247,10679457,10679665,10679963,10681985,10682182,10682577,10684417,10684670,10685007,10687505,10687809,10690703,10690882,10691377,10692500,10694714,10695132,10695923,10696170,10697407,10697629,10701164,	10668699,10670697,10670928,10671676,10671900,10672085,10674144,10674880,10676317,10676550,10677606,10677847,10679373,10679568,10679771,10680073,10682078,10682297,10682699,10684566,10684902,10685142,10687706,10688005,10690795,10691026,10691461,10692689,10694841,10695276,10696089,10696238,10697524,10697871,10701933,	Complete3End
cyc1	0.492656	0.458859	9.67419	8.65284	9.70131	8.57743	1225	201	202	cyc1	NM_001037393	chr6	1370	50382353	50390495	+	50382352	50390874	50382419	50390495	7	50382352,50383597,50385629,50387235,50387492,50390107,50390390,	50382500,50383788,50385756,50387393,50387653,50390208,50390874,
rbm25b	1.55637	1.50271	9.67243	10.3106	9.69957	10.2871	1223	670	693	rbm25b	NM_199790	chr20	2376	51318713	51373304	-	51318712	51373304	51318840	51369767	16	51318712,51327976,51332573,51336728,51338394,51341636,51341806,51343766,51354894,51355167,51360769,51364946,51365090,51366539,51369661,51373270,	51318864,51328188,51333009,51336879,51338468,51341726,51341933,51344029,51354978,51355353,51360936,51365004,51365258,51366589,51369785,51373304,
mob4	0.572133	0.533575	9.66356	8.85798	9.69087	8.78463	1214	234	234	mob4	NM_001003439	chr9	1097	32496125	32501721	+	32496124	32502111	32496153	32501721	8	32496124,32496922,32497711,32498334,32499072,32499431,32500879,32501589,	32496213,32496985,32497812,32498377,32499159,32499511,32500991,32502111,
rhoaa	1.76361	1.58227	9.65821	10.4767	9.68562	10.3476	1209	731	731	rhoaa	NM_213137	chr8	2190	14132866	14142093	-	14132865	14142093	14134418	14139021	5	14132865,14136438,14136655,14138865,14142038,	14134592,14136569,14136776,14139021,14142093,
traf4a	1.7104	1.57195	9.65821	10.4325	9.68562	10.3382	1209	713	725	traf4a	NM_205762	chr15	3072	15580590	15655833	+	15580589	15657241	15580840	15655833	8	15580589,15632987,15642259,15642891,15647867,15651005,15653140,15655575,	15580983,15633039,15642364,15643053,15648029,15651161,15653515,15657241,
zgc:66101	0.232399	0.214548	9.64836	7.54303	9.67596	7.45533	1199	94	94	zgc:66101	NM_200541	chr15	2434	46832243	47025640	-	46832242	47025640	46835767	47025640	17	46832242,46832694,46833115,46835758,46836019,46836392,47019765,47020993,47021244,47021506,47021680,47021936,47022212,47022986,47023198,47024735,47025521,	46832660,46832801,46833443,46835889,46836149,46836534,47019917,47021103,47021316,47021580,47021737,47022055,47022336,47023111,47023360,47024799,47025640,
si:dkeyp-80c12.10	0.322055	0.317148	9.64024	8.00562	9.668	8.01123	1192	128	136	si:dkeyp-80c12.10	NM_001200033	chr1	372	48787728	48790471	-	48787727	48790471	48787914	48789727	4	48787727,48787908,48789640,48790387,	48787816,48788004,48789743,48790471,	Complete3End
wsb1	1.97365	1.84686	9.63844	10.6193	9.66711	10.5522	1191	823	833	wsb1	NM_199633	chr15	3410	31281042	31296248	-	31281041	31296529	31282908	31296248	10	31281041,31281714,31285013,31285939,31286171,31289985,31291025,31292515,31294643,31296208,	31281704,31283071,31285121,31286053,31286344,31290086,31291157,31292787,31294812,31296529,
eif4h	1.80943	1.83046	9.63481	10.4903	9.66356	10.5358	1188	738	816	eif4h	NM_001197328	chr15	2211	4594254	4625597	-	4594253	4625669	4595603	4625597	8	4594253,4596746,4601867,4605386,4611477,4614997,4615943,4625532,	4595609,4596862,4602032,4605476,4611571,4615062,4616131,4625669,
nfia	0.569348	0.526935	9.6248	8.81218	9.65732	8.73302	1181	225	225	nfia	NM_001079962	chr22	2859	16813201	16970976	-	16813200	16971205	16814384	16970976	11	16813200,16831849,16833900,16836529,16858735,16862940,16867489,16873396,16884638,16965515,16970949,	16814399,16831941,16834066,16836708,16858786,16863068,16867607,16873471,16884704,16966044,16971205,
zgc:110372	0.223209	0.208308	9.62297	7.45943	9.65553	7.39232	1180	89	89	zgc:110372	NM_001017775	chr16	2634	50489746	50958764	+	50489745	50960048	50490096	50958764	8	50489745,50876740,50890723,50908975,50931724,50938811,50942338,50958663,	50490154,50876822,50890956,50909095,50931856,50938932,50942490,50960048,
polr2d	1.95429	1.87647	9.62114	10.5878	9.65374	10.5618	1178	805	843	polr2d	NM_001002317	chr2	629	1254084	1259215	+	1254083	1259309	1254180	1259215	4	1254083,1256307,1258672,1259136,	1254262,1256488,1258768,1259309,
tspan2a	1.73104	1.72382	9.61563	10.4073	9.64746	10.4331	1172	696	751	tspan2a	NM_001018150	chr6	3331	49108396	49160292	-	49108395	49160441	49110941	49160292	8	49108395,49113856,49116292,49116433,49116593,49117426,49141234,49160223,	49111007,49113940,49116349,49116517,49116668,49117524,49141337,49160441,
nsa2	1.67519	1.75782	9.61102	10.3554	9.64205	10.4558	1167	690	762	nsa2	NM_199568	chr21	1180	3638419	3645059	-	3638418	3645059	3638624	3644868	6	3638418,3638984,3641217,3641651,3641881,3644865,	3638692,3639177,3641397,3641802,3642069,3645059,
ndufa1	0.403475	0.370113	9.60177	8.29232	9.63118	8.19722	1158	156	156	ndufa1	NM_001002153	chr14	1255	33073646	33074277	+	33073645	33075126	33073835	33074277	3	33073645,33074077,33074256,	33073940,33074167,33075126,	Complete3End
pik3r3b	0.340702	0.33185	9.58684	8.03342	9.6193	8.02791	1147	130	138	pik3r3b	NM_201143	chr6	7889	33552589	33574287	+	33552588	33574287	33552886	33568052	13	33552588,33560368,33564225,33564415,33565140,33565449,33565668,33565964,33566124,33567850,33571046,33571807,33572218,	33552995,33560480,33564324,33564596,33565266,33565592,33565845,33566039,33566295,33571033,33571793,33572206,33574287,
nap1l4b	1.62581	1.5811	9.58308	10.2842	9.61287	10.2738	1144	652	688	nap1l4b	NM_001007453	chr7	3273	31504941	31523678	-	31504940	31523678	31507043	31521375	14	31504940,31509685,31509824,31509948,31510168,31510780,31510998,31513471,31513758,31513982,31515970,31518783,31521350,31523635,	31507082,31509736,31509860,31510068,31510188,31510926,31511138,31513543,31513887,31514069,31516112,31518880,31521398,31523678,
atp5e	0.616688	0.682631	9.58308	8.8857	9.61287	9.06205	1144	240	291	atp5e	NM_001302742	chr6	394	49894833	49900119	-	49894832	49900216	49899719	49900119	3	49894832,49899715,49900087,	49894969,49899843,49900216,	Complete3End
rab1ba	0.535598	0.710358	9.58026	8.67948	9.61102	9.11764	1143	206	303	rab1ba	NM_201142	chr7	2972	17848643	17862033	+	17848642	17864127	17848914	17862033	6	17848642,17854456,17854703,17854952,17856626,17861838,	17848928,17854529,17854799,17855048,17856758,17864127,
dpysl5b	0.266841	0.288092	9.57837	7.67243	9.60918	7.81378	1141	101	119	dpysl5b	NM_001020515	chr4	3485	785253	802404	-	785252	802404	787014	799936	13	785252,789426,790218,790691,792840,794429,794692,794960,795097,795959,797150,799672,802389,	787100,789604,790426,790834,792982,794586,794768,795005,795166,796139,797309,799937,802404,
taf15	0.470395	0.438506	9.56986	8.4818	9.60084	8.41151	1135	181	181	taf15	NM_001079973	chr15	1842	1861604	1880159	-	1861603	1880239	1862060	1880159	16	1861603,1864756,1865553,1865732,1866662,1866854,1867529,1870667,1871229,1874180,1874738,1876406,1877724,1877897,1879655,1880149,	1862100,1864880,1865654,1865835,1866764,1866984,1867639,1870697,1871264,1874310,1874872,1876512,1877797,1877940,1879689,1880239,
rheb	0.291639	0.271318	9.56891	7.79116	9.59619	7.71425	1134	111	111	rheb	NM_200729	chr24	960	41453394	41456718	-	41453393	41456718	41454081	41456718	5	41453393,41453793,41454812,41456219,41456659,	41453783,41454174,41454894,41456267,41456718,
snd1	1.69139	1.58155	9.56033	10.3185	9.58778	10.2491	1127	678	678	snd1	NM_182865	chr4	4259	19407969	19704970	-	19407968	19705180	19408823	19704970	24	19407968,19412842,19425745,19429690,19432854,19436829,19463436,19504742,19578592,19614450,19619314,19622691,19627217,19641294,19662847,19675977,19676982,19686191,19688168,19692595,19697245,19697455,19701366,19704892,	19408889,19412887,19425949,19429804,19432924,19436953,19463578,19504931,19578702,19614592,19619387,19622802,19627321,19641396,19662952,19676068,19677089,19686350,19688260,19692756,19697327,19697576,19701516,19705180,
si:ch211-133n4.4	0.52709	0.761967	9.54593	8.62205	9.57459	9.18239	1115	197	322	si:ch211-133n4.4	NM_001077376	chr19	1569	3296892	3299619	-	3296891	3299681	3297597	3299619	2	3296891,3299307,	3298086,3299681,
myclb	2.29993	2.17205	9.53819	10.7398	9.56701	10.6861	1108	925	925	myclb	NM_001045142	chr19	3062	31218200	31223848	-	31218199	31223848	31219682	31223013	3	31218199,31222445,31223509,	31220329,31223038,31223848,
mapre3b	0.414929	0.381674	9.53819	8.26913	9.56701	8.17742	1108	154	154	mapre3b	NM_001002170	chr4	2602	770196	784393	-	770195	784393	771889	776197	8	770195,773201,773545,774292,775413,776076,779054,784347,	771955,773354,773691,774449,775559,776204,779120,784393,
ubxn4	1.69314	1.82058	9.53722	10.2969	9.56605	10.4305	1107	664	747	ubxn4	NM_213041	chr9	1107	56840488	56843362	+	56840487	56843362	56840487	56842605	5	56840487,56840698,56842467,56842729,56843178,	56840518,56840913,56842711,56843162,56843362,
sash1a	2.27475	2.2041	9.53625	10.722	9.56415	10.7043	1106	913	951	sash1a	NM_001044819	chr20	5770	31527307	31593978	-	31527306	31594421	31529054	31593978	20	31527306,31529841,31533132,31538171,31539292,31540895,31544461,31545722,31546461,31546740,31548547,31549274,31553390,31555626,31558031,31558379,31567922,31568171,31580716,31593876,	31529315,31529973,31534109,31538300,31539443,31541105,31544631,31545855,31546599,31546812,31548948,31549407,31553492,31555739,31558118,31558417,31567972,31568222,31580845,31594421,
ndfip1	0.382174	0.461284	9.53236	8.14466	9.56129	8.44501	1104	141	184	ndfip1	NM_199666	chr14	1767	23419973	23428551	+	23419972	23429523	23420131	23428551	7	23419972,23422620,23422835,23424773,23425019,23426069,23428444,	23420161,23422708,23422966,23424861,23425144,23426136,23429523,
cycsb	0.182984	0.243547	9.53236	7.08215	9.56129	7.52356	1104	68	99	cycsb	NM_001002068	chr6	805	10675251	10676928	-	10675250	10676928	10675659	10676050	3	10675250,10675881,10676853,	10675805,10676056,10676928,
swap70b	1.77748	1.87092	9.52552	10.3554	9.55363	10.4574	1098	690	763	swap70b	NM_001044986	chr18	2558	16887767	16927731	-	16887766	16927774	16888514	16927731	12	16887766,16890786,16891221,16896201,16896910,16905405,16907005,16907268,16913687,16917308,16926330,16927635,	16888633,16890883,16891420,16896368,16897018,16905587,16907114,16907415,16913915,16917482,16926471,16927774,
akap12b	2.00408	1.90921	9.5216	10.5245	9.54882	10.4818	1094	766	766	akap12b	NM_001098184	chr20	6787	26509747	26568092	-	26509746	26521849	26513131	26521608	3	26509746,26513127,26521583,	26511349,26517708,26521849,	Complete3End
pnisr	1.55662	1.56595	9.50879	10.1472	9.53722	10.1843	1084	581	633	pnisr	NM_001083837	chr16	2834	32710328	32718336	-	32710327	32718336	32710645	32717727	12	32710327,32710973,32713803,32714295,32714961,32715149,32716229,32716511,32716770,32717362,32717636,32718275,	32710676,32712015,32713995,32714349,32715061,32715299,32716420,32716683,32717006,32717542,32717743,32718336,
sumo3a	1.53591	1.48951	9.49985	10.1189	9.52845	10.1033	1079	563	587	sumo3a	NM_213124	chr6	1505	10834833	10838299	-	10834832	10838470	10835881	10838299	4	10834832,10836941,10837213,10838278,	10835944,10837013,10837342,10838470,
zc4h2	0.394044	0.364315	9.49586	8.15228	9.52552	8.06878	1076	142	142	zc4h2	NM_199642	chr5	1647	21569911	21578920	-	21569910	21579029	21570773	21578920	5	21569910,21574101,21574495,21578109,21578867,	21570887,21574264,21574668,21578281,21579029,
tma7	1.64424	1.54891	9.49386	10.2113	9.52356	10.1548	1074	619	619	tma7	NM_001159834	chr22	1284	5633674	5637374	+	5633673	5638292	5633844	5637374	4	5633673,5634749,5634996,5637339,	5633860,5634805,5635084,5638292,	Complete3End
nptx1l	0.296039	0.271613	9.49085	7.73471	9.52062	7.64024	1071	106	106	nptx1l	NM_212936	chr3	2444	59162197	59179283	-	59162196	59179359	59163265	59179283	5	59162196,59166587,59168821,59176623,59178839,	59163487,59166767,59169066,59176831,59179359,
si:ch211-51e12.7	1.90559	1.78615	9.4818	10.412	9.51076	10.3476	1062	700	731	si:ch211-51e12.7	NM_001044754	chr4	1503	295224	303387	+	295223	304152	296464	303387	6	295223,296464,299568,300358,301121,303296,	295364,296559,299724,300493,301241,304152,
ncalda	0.0912921	0.15337	9.47573	6.02237	9.50581	6.8009	1058	35	61	ncalda	NM_001114410	chr16	2694	9942344	10006678	-	9942343	10006678	9944289	9956321	6	9942343,9942679,9949771,9955943,9997598,10006586,	9942669,9944387,9949877,9956343,9997660,10006678,
slc4a4a	0.137227	0.126809	9.47269	6.60733	9.50283	6.52356	1055	51	51	slc4a4a	NM_001034984	chr5	4720	45147273	45276687	-	45147272	45276696	45151022	45276687	26	45147272,45150986,45151699,45154616,45157418,45162543,45162702,45166807,45169552,45171384,45171701,45173548,45181658,45186110,45190758,45191985,45194696,45197136,45197364,45205846,45211154,45214617,45218735,45252459,45269770,45276670,	45148698,45151066,45151793,45154781,45157592,45162612,45162775,45166986,45169714,45171498,45171887,45173622,45181930,45186244,45190933,45192099,45194851,45197224,45197522,45205923,45211334,45214778,45218871,45252633,45269844,45276696,
ubqln4	0.640141	0.653103	9.47168	8.82814	9.50184	8.88722	1054	227	257	ubqln4	NM_213356	chr16	3227	46699459	46713042	+	46699458	46714454	46699473	46713042	11	46699458,46700171,46700438,46702600,46702948,46705376,46706343,46706567,46706731,46708766,46712889,	46699620,46700323,46700599,46702863,46703107,46705602,46706483,46706651,46706847,46708965,46714454,
dap1b	0.1266	0.18689	9.45738	6.47573	9.48583	7.06609	1043	47	71	dap1b	NM_131573	chr9	742	52836299	52847101	-	52836298	52847155	52836656	52847101	4	52836298,52839065,52840081,52847040,	52836773,52839129,52840169,52847155,
sybu	0.220242	0.204895	9.4543	7.27146	9.4818	7.19476	1040	77	77	sybu	NM_001077173	chr16	2634	39196988	39216849	+	39196987	39217468	39204916	39216849	9	39196987,39197305,39204886,39205118,39207663,39210337,39212705,39214173,39215774,	39197030,39197360,39204940,39205296,39207861,39210437,39212861,39214329,39217468,
tsc1b	0.371694	0.399439	9.45018	8.02237	9.47877	8.15482	1037	129	151	tsc1b	NM_001282392	chr21	5515	17265154	17301517	+	17265153	17303196	17270455	17301517	22	17265153,17270340,17273296,17275636,17277122,17277395,17279236,17279399,17282930,17285692,17285977,17288741,17289270,17290445,17294031,17295952,17297111,17298125,17298718,17298935,17299242,17300928,	17265187,17270564,17273400,17275789,17277267,17277550,17279310,17279578,17283049,17285858,17286096,17288838,17289366,17291037,17294075,17296119,17297294,17298236,17298841,17299123,17299416,17303196,
hp1bp3	0.633884	0.640339	9.44398	8.78627	9.46964	8.82655	1033	221	243	hp1bp3	NM_001199725	chr11	2589	37345107	37361262	+	37345106	37362088	37345870	37361262	12	37345106,37345861,37346275,37347201,37349125,37349356,37349504,37352394,37354901,37355226,37357874,37360916,	37345210,37345940,37346507,37347340,37349275,37349413,37349650,37352485,37355058,37355338,37358024,37362088,
tcf12	1.66571	1.73357	9.44191	10.178	9.46659	10.2603	1032	593	683	tcf12	NM_214816	chr7	4238	52241641	52283306	-	52241640	52283408	52246230	52283306	13	52241640,52246222,52246969,52248381,52249243,52256006,52258525,52265835,52270349,52272235,52272494,52276431,52283246,	52244166,52246373,52247220,52248547,52249361,52256198,52258599,52265977,52270420,52272380,52272634,52276531,52283408,
zgc:152816	0.25018	0.233877	9.43775	7.43879	9.4625	7.36632	1029	87	87	zgc:152816	NM_001077760	chr5	3124	67157932	67182603	+	67157931	67182603	67160483	67182293	21	67157931,67160452,67162183,67162823,67162971,67165017,67165218,67166234,67167630,67169846,67172026,67174671,67175072,67175496,67176493,67178234,67180060,67181004,67181888,67182242,67182469,	67157979,67161011,67162301,67162870,67163088,67165143,67165386,67166356,67167916,67169987,67172111,67174688,67175210,67175622,67176637,67178371,67180205,67181131,67182010,67182459,67182603,
sod1	0.574329	0.533856	9.42941	8.62936	9.4543	8.54882	1021	198	198	sod1	NM_131294	chr10	747	25732683	25737648	-	25732682	25737716	25732896	25737648	5	25732682,25733092,25735313,25735922,25737576,	25733004,25733210,25735383,25736019,25737716,
mafba	0.582242	0.541875	9.42417	8.64386	9.44812	8.56415	1017	200	200	mafba	NM_131015	chr23	3476	3462555	3465680	-	3462554	3466030	3464486	3465680	1	3462554,	3466030,
sept5a	0.164723	0.153295	9.42206	6.82018	9.44708	6.74147	1016	59	59	sept5a	NM_199988	chr8	1723	4532180	4562263	-	4532179	4562319	4532736	4562263	12	4532179,4536632,4539820,4545537,4549313,4549630,4549882,4553468,4553876,4554151,4562094,4562220,	4532799,4536735,4539956,4545634,4549415,4549748,4550017,4553592,4553963,4554242,4562105,4562319,
psmb2	2.1539	2.10609	9.42101	10.528	9.44605	10.5206	1015	767	799	psmb2	NM_001002609	chr19	740	47846778	47864424	+	47846777	47864494	47846847	47864424	6	47846777,47849964,47851292,47861363,47862636,47864322,	47846938,47850087,47851363,47861526,47862686,47864494,
brd4	2.32551	2.31435	9.41363	10.6312	9.43775	10.6484	1009	841	886	brd4	NM_001111281	chr3	5386	52861509	52968274	+	52861508	52968980	52937845	52968274	20	52861508,52886177,52937715,52941784,52942011,52943771,52944225,52944677,52946852,52948723,52949099,52951330,52951537,52956346,52959635,52959820,52960977,52963290,52963675,52968205,	52861574,52886326,52938085,52941922,52942147,52944136,52944588,52944806,52947074,52948944,52949476,52951441,52951918,52957069,52959730,52959977,52961114,52963496,52963940,52968980,
camk2n1a	0.199118	0.187997	9.41045	7.08215	9.43359	7.02237	1007	68	69	camk2n1a	NM_001145089	chr2	2127	45090398	45092810	-	45090397	45093098	45091996	45092810	2	45090397,45092641,	45092067,45093098,	Complete3End
pvalb6	0.0543718	0.0506146	9.41045	5.20945	9.43359	5.12928	1007	20	20	pvalb6	NM_205573	chr3	998	24230576	24303904	+	24230575	24304359	24299825	24303904	5	24230575,24299817,24302218,24302493,24303878,	24230780,24299886,24302351,24302603,24304359,
junbb	0.447076	0.506909	9.39981	8.2384	9.42522	8.44501	1000	151	184	junbb	NM_212750	chr3	1651	7768569	7769933	-	7768568	7770219	7769000	7769933	1	7768568,	7770219,
ncoa5	0.565476	0.524088	9.39232	8.56986	9.41996	8.48784	996	190	190	ncoa5	NM_001004588	chr6	1911	55417603	55425503	+	55417602	55425766	55417810	55425503	7	55417602,55418488,55420571,55420785,55421377,55422837,55424913,	55417926,55418601,55420701,55420985,55421582,55422923,55425766,
hist2h2l	0.0342262	0.0306569	9.39232	4.52356	9.41996	4.39232	996	12	12	hist2h2l	NM_200117	chr10	824	29929304	29930087	-	29929303	29930127	29929706	29930087	1	29929303,	29930127,
serinc5	2.06358	1.97283	9.38478	10.4299	9.41151	10.3918	992	709	734	serinc5	NM_213514	chr5	2079	51303132	51351784	-	51303131	51351878	51303733	51351784	12	51303131,51305897,51306784,51308190,51311652,51311941,51314277,51321423,51325472,51329518,51338695,51351757,	51303878,51306042,51306821,51308260,51311782,51312034,51314489,51321517,51325555,51329697,51338863,51351878,
sulf2b	0.241948	0.22263	9.38262	7.33539	9.41045	7.24317	991	80	80	sulf2b	NM_001003833	chr23	5114	15447745	15574091	-	15447744	15574091	15449980	15528680	21	15447744,15450485,15452532,15455120,15456978,15459576,15460228,15460534,15461830,15463739,15466406,15476266,15476518,15492837,15503715,15504799,15514533,15517539,15523419,15528499,15573939,	15450011,15450539,15452566,15455244,15457121,15459746,15460291,15460629,15461927,15463962,15466641,15476399,15476575,15492966,15503891,15504950,15514703,15517691,15523659,15528748,15574091,
mmgt1	0.143393	0.133382	9.37938	6.57743	9.40621	6.49985	989	50	50	mmgt1	NM_205599	chr14	1107	31275263	31277837	-	31275262	31277891	31275922	31277837	4	31275262,31276175,31276372,31277758,	31276079,31276279,31276425,31277891,
smarca2	0.564237	0.674539	9.37829	8.55267	9.40408	8.83605	988	188	246	smarca2	NM_001044775	chr5	6051	44538781	44682750	+	44538780	44683983	44540775	44682750	34	44538780,44540760,44578429,44583066,44588050,44592334,44594481,44599380,44603866,44604657,44606353,44606549,44609431,44609717,44618487,44619156,44619937,44620129,44623805,44624159,44626684,44626870,44630175,44630387,44630711,44635433,44640767,44641016,44661581,44668781,44669200,44671798,44674238,44682714,	44538876,44541000,44578559,44583399,44588149,44592602,44594608,44599554,44604040,44604828,44606404,44606680,44609489,44609818,44618635,44619320,44620004,44620240,44624048,44624273,44626792,44626957,44630222,44630554,44630875,44635661,44640845,44641235,44661799,44668887,44669302,44671919,44674375,44683983,
brd2a	2.1475	2.14466	9.36851	10.4712	9.3966	10.4974	982	728	776	brd2a	NM_001270571	chr19	3999	7235576	7250369	+	7235575	7251749	7235683	7250369	12	7235575,7238046,7239176,7239495,7240120,7241940,7242509,7244528,7244866,7247210,7250008,7250238,	7235715,7238341,7239314,7239640,7240323,7242429,7242638,7244750,7245129,7247533,7250137,7251749,
tars	1.81198	1.84535	9.36523	10.2228	9.39339	10.2773	980	620	690	tars	NM_001005932	chr5	2622	43746589	43770645	+	43746588	43771021	43746677	43770645	18	43746588,43747053,43748458,43750986,43752096,43752889,43753121,43754038,43754521,43758504,43762531,43763311,43765753,43765919,43766202,43766401,43767828,43770496,	43746734,43747119,43748649,43751110,43752218,43753007,43753186,43754117,43754611,43758545,43762694,43763449,43765831,43766020,43766307,43766474,43767943,43771021,
myl12.1	0.327744	0.303438	9.35755	7.74819	9.38586	7.66534	973	108	108	myl12.1	NM_214699	chr7	1423	71572909	71580299	+	71572908	71580919	71577740	71580299	4	71572908,71577712,71578206,71580126,	71573164,71577924,71578368,71580919,
cenpa	2.43511	2.33234	9.35535	10.6393	9.3837	10.6055	971	843	863	cenpa	NM_001164240	chr8	1705	7296994	7297475	+	7296993	7298698	7297037	7297475	1	7296993,	7298698,
seph	2.43511	2.33234	9.35535	10.6393	9.3837	10.6055	971	843	863	seph	NM_178133	chr8	811	7297891	7298431	+	7297890	7298701	7298047	7298431	1	7297890,	7298701,	Complete3End
nono	2.17431	2.17916	9.35315	10.4737	9.38154	10.5053	970	729	788	nono	NM_201579	chr5	1950	22089824	22098980	-	22089823	22098980	22090360	22097081	10	22089823,22090537,22091614,22092146,22093130,22094644,22094835,22096652,22096933,22098893,	22090453,22090617,22091645,22092331,22093327,22094740,22095137,22096846,22097081,22098980,
gltscr2	1.9693	2.03913	9.34762	10.3253	9.37613	10.4041	967	679	742	gltscr2	NM_001079946	chr15	1489	6655108	6669047	+	6655107	6669139	6655130	6669047	12	6655107,6655719,6655881,6657194,6657484,6661615,6661809,6664249,6665221,6668642,6668788,6668986,	6655336,6655796,6655969,6657403,6657540,6661711,6661908,6664411,6665397,6668709,6668865,6669139,
vps4b	0.608762	0.564431	9.34541	8.62936	9.37395	8.54882	966	198	198	vps4b	NM_001100962	chr2	2656	13573200	13585574	-	13573199	13585778	13574337	13585574	12	13573199,13574328,13574892,13576207,13578834,13582298,13582729,13583472,13583723,13584161,13584879,13585550,	13574236,13574439,13575033,13576427,13578916,13582447,13582886,13583592,13583782,13584309,13584991,13585778,
bzw1a	1.92995	1.82805	9.34319	10.2917	9.37287	10.2432	965	660	673	bzw1a	NM_199708	chr22	2037	14092314	14100614	+	14092313	14101288	14093160	14100614	12	14092313,14093151,14094704,14095195,14095423,14095616,14095836,14099550,14099818,14100106,14100382,14100582,	14092407,14093224,14094881,14095290,14095489,14095752,14095946,14099721,14099965,14100245,14100505,14101288,
luzp2	0.193524	0.177492	9.34096	6.97154	9.37069	6.87652	964	64	64	luzp2	NM_001099255	chr18	2970	37855952	38106846	-	37855951	38106867	37857635	38106846	11	37855951,37859221,37884991,37885399,37896136,37898158,37913815,37925188,37939193,37962956,38106784,	37857740,37859293,37885159,37885474,37896199,37898221,37913878,37925270,37939264,37963068,38106867,
slc35g2b	0.0918919	0.086233	9.33874	5.89482	9.36851	5.83289	962	32	32	slc35g2b	NM_001013563	chr24	1659	3382067	3388072	-	3382066	3388072	3382318	3383560	2	3382066,3387927,	3383580,3388072,
sox2	2.25116	2.25285	9.33316	10.5038	9.36304	10.5348	958	749	814	sox2	NM_213118	chr22	2076	37412976	37414837	-	37412975	37415060	37413889	37414837	2	37412975,37413316,	37413307,37415060,
cbsb	0.0360784	0.0322333	9.31628	4.52356	9.34762	4.39232	947	12	12	cbsb	NM_001014345	chr9	2836	9205232	9250904	-	9205231	9250904	9206507	9247936	16	9205231,9205830,9214927,9217905,9220093,9224589,9227037,9227215,9228060,9228502,9230630,9231750,9232071,9243811,9247622,9250852,	9205537,9206644,9215012,9218014,9220228,9224667,9227143,9227300,9228186,9228594,9230835,9231830,9232206,9243918,9247943,9250904,
bhlhe22	0.0582677	0.0539291	9.31061	5.20945	9.34207	5.12928	943	20	20	bhlhe22	NM_200955	chr24	1789	24316384	24317366	+	24316383	24318172	24316580	24317366	1	24316383,	24318172,
rbbp4	1.65063	1.5216	9.30834	10.0314	9.33985	9.94544	942	518	518	rbbp4	NM_212595	chr19	2011	31412526	31419852	-	31412525	31420005	31413108	31419852	12	31412525,31413281,31413486,31413649,31413807,31413989,31414239,31415632,31415967,31416234,31417620,31419836,	31413171,31413392,31413544,31413726,31413885,31414116,31414400,31415748,31416141,31416380,31417768,31420005,
rap1b	1.74329	1.6847	9.30606	10.1079	9.33762	10.0901	940	547	580	rap1b	NM_199533	chr4	2244	18864486	18950362	-	18864485	18950362	18866199	18903719	8	18864485,18866170,18876747,18881324,18886582,18889570,18903662,18950301,	18866061,18866286,18876891,18881465,18886639,18889639,18903742,18950362,
zgc:92140	0.581616	0.54299	9.3015	8.51964	9.33427	8.45327	937	185	185	zgc:92140	NM_001004593	chr8	1842	19370668	19437155	-	19370667	19437155	19372058	19409553	6	19370667,19375875,19379955,19384986,19409462,19437094,	19372106,19375936,19380026,19385072,19409586,19437155,
srrm1	1.57313	1.50894	9.29692	9.95056	9.3298	9.92333	934	483	505	srrm1	NM_213442	chr17	3138	25407720	25421171	+	25407719	25421594	25407743	25421171	17	25407719,25408313,25409748,25413321,25413597,25413907,25414299,25414592,25415505,25415855,25416217,25416473,25417065,25417249,25418071,25418864,25421159,	25407764,25408403,25409871,25413492,25413692,25414102,25414491,25414709,25415681,25415936,25416304,25416615,25417158,25417994,25418245,25419041,25421594,
cldnk	1.95614	1.85491	9.29232	10.2603	9.32418	10.2155	930	645	649	cldnk	NM_001003464	chr3	1246	49088239	49091917	-	49088238	49091917	49088463	49089114	2	49088238,49091702,	49089269,49091917,
smc1al	1.73269	1.73879	9.27845	10.0715	9.31175	10.1098	920	532	590	smc1al	NM_212810	chr23	4376	13084023	13141115	+	13084022	13141499	13084312	13141115	26	13084022,13096740,13102314,13106218,13106557,13108656,13112637,13112855,13113027,13121442,13121644,13121913,13122245,13122475,13123645,13123850,13124047,13124272,13124497,13126454,13126653,13127496,13135965,13136197,13137576,13141034,	13084421,13096929,13102427,13106422,13106796,13108915,13112778,13112938,13113127,13121550,13121830,13122093,13122392,13122613,13123762,13123957,13124189,13124418,13124651,13126568,13126810,13127651,13136117,13136267,13137687,13141499,
sult4a1	0.089444	0.084252	9.27729	5.79442	9.31061	5.74147	919	30	30	sult4a1	NM_001040244	chr4	2801	8796281	8807964	+	8796280	8809824	8796366	8807964	7	8796280,8801914,8802121,8802881,8803087,8804759,8807851,	8796535,8802045,8802202,8803008,8803182,8804898,8809824,
atp5d	1.53306	1.41483	9.27612	9.89254	9.30834	9.80896	918	465	473	atp5d	NM_199968	chr22	682	18741087	18753867	-	18741086	18753927	18743287	18753867	5	18741086,18743272,18748808,18751734,18753753,	18741213,18743410,18748897,18751888,18753927,
zgc:162858	0.135593	0.126283	9.27496	6.39232	9.3072	6.32193	917	45	45	zgc:162858	NM_001089340	chr23	1333	46257077	46268411	-	46257076	46268418	46258977	46268411	7	46257076,46257770,46257860,46258953,46265595,46265797,46268339,	46257742,46257836,46258062,46259025,46265733,46265907,46268418,
slbp	2.39159	2.27553	9.27146	10.5294	9.30264	10.4888	914	768	768	slbp	NM_001256193	chr14	1325	14536131	14540185	+	14536130	14540606	14536218	14540185	8	14536130,14537164,14537489,14537734,14538686,14538953,14539917,14540125,	14536274,14537284,14537594,14537797,14538836,14539103,14540029,14540606,
adka	1.78964	1.66983	9.27146	10.1111	9.30264	10.0423	914	552	552	adka	NM_001272084	chr13	2715	24788144	25068720	-	24788143	25067652	24789578	25067575	11	24788143,24795464,24815742,24832274,24855740,24928416,24941383,25014569,25061311,25066252,25067561,	24789703,24795551,24815857,24832310,24855911,24928525,24941556,25014648,25061365,25066327,25067652,
trim3b	0.44065	0.407643	9.26444	8.08215	9.29462	8	908	135	135	trim3b	NM_001080168	chr10	4088	26169143	26202276	-	26169142	26202276	26170776	26194136	12	26169142,26171874,26173446,26177499,26179334,26180425,26181937,26186427,26188438,26189070,26194002,26202117,	26170929,26172015,26173517,26177668,26179502,26180529,26182670,26186608,26188590,26189311,26194184,26202276,
fam184b	0.376634	0.347722	9.25739	7.84862	9.28887	7.76487	905	115	115	fam184b	NM_001201530	chr1	3956	22815893	22866959	-	22815892	22867138	22816351	22866959	18	22815892,22817138,22819176,22819357,22821032,22824683,22824933,22830887,22831680,22831944,22833669,22834078,22835879,22837278,22839575,22841964,22844822,22866800,	22816442,22817395,22819281,22819466,22821197,22824847,22825064,22831104,22831863,22832062,22833776,22834258,22835975,22837551,22839727,22842100,22845497,22867138,
maff	0.397215	0.364583	9.25385	7.92184	9.2854	7.82972	903	121	121	maff	NM_200336	chr12	1469	19218916	19224773	-	19218915	19224773	19219718	19221847	3	19218915,19221811,19224610,	19220159,19221873,19224773,
ppig	1.64479	1.63293	9.25148	9.96939	9.28193	9.98939	902	489	533	ppig	NM_213464	chr6	2597	3532621	3547145	+	3532620	3547568	3535222	3547145	13	3532620,3535218,3535441,3535778,3535986,3537685,3538004,3538124,3541409,3542739,3543519,3545024,3546235,	3532726,3535283,3535516,3535886,3536031,3537773,3538034,3538264,3541578,3542943,3543601,3545176,3547568,
caprin1b	1.79228	1.71543	9.2503	10.0921	9.28077	10.0593	901	536	561	caprin1b	NM_213068	chr18	2654	38266789	38289588	-	38266788	38289588	38267216	38289069	18	38266788,38269888,38274603,38275144,38275606,38277212,38277431,38277605,38278015,38278294,38279101,38279247,38282862,38285806,38286174,38286344,38288889,38289450,	38267303,38269995,38274810,38275298,38275741,38277323,38277493,38277711,38278183,38278378,38279157,38279406,38282945,38286045,38286261,38286407,38289069,38289588,
ahcy	2.14074	2.19324	9.24674	10.3449	9.27845	10.4115	899	684	743	ahcy	NM_199218	chr6	1922	49927462	49967124	+	49927461	49967635	49927570	49967124	10	49927461,49931980,49934551,49940026,49946178,49948202,49949548,49965022,49966528,49966992,	49927598,49932171,49934627,49940179,49946291,49948410,49949636,49965140,49966723,49967635,
lmnb2	1.80247	1.70692	9.24674	10.0967	9.27845	10.0498	899	537	556	lmnb2	NM_131002	chr22	5176	3103813	3134877	-	3103812	3135084	3107029	3134877	12	3103812,3109688,3109885,3110088,3110552,3116911,3117532,3122045,3125860,3127580,3129980,3134673,	3107074,3109787,3110005,3110196,3110790,3117132,3117658,3122216,3125986,3127737,3130117,3135084,
ctdsp2	1.84367	1.78496	9.2396	10.1222	9.27263	10.1085	895	565	589	ctdsp2	NM_199544	chr23	2088	24742498	24755359	-	24742497	24755657	24743510	24755359	7	24742497,24745628,24745918,24749351,24749587,24750519,24755298,	24743636,24745814,24746011,24749408,24749689,24750671,24755657,
ppp1r15a	2.03977	2.06407	9.23721	10.2656	9.26796	10.3134	894	647	703	ppp1r15a	NM_001082921	chr7	1614	71262954	71267848	+	71262953	71268297	71265604	71267848	3	71262953,71265591,71267632,	71263145,71266348,71268297,
cdh2	0.6628	0.798054	9.23721	8.64386	9.26796	8.94251	894	200	268	cdh2	NM_131081	chr20	4671	17840521	17917814	+	17840520	17919654	17840669	17917814	16	17840520,17843885,17883663,17891933,17892203,17899242,17899478,17900877,17901101,17903183,17903907,17909097,17909415,17911873,17914109,17917607,	17840717,17843994,17883872,17892074,17892359,17899387,17899651,17901015,17901287,17903437,17904050,17909331,17909649,17912013,17914274,17919654,	Complete3End
banf1	1.8797	2.05065	9.22521	10.1357	9.25739	10.2935	887	572	695	banf1	NM_205562	chr21	1110	26673104	26678575	-	26673103	26678575	26673823	26677628	3	26673103,26677502,26678511,	26673970,26677681,26678575,
eif2s3	1.65748	1.62908	9.22521	9.9542	9.25739	9.96145	887	485	522	eif2s3	NM_212711	chr24	2015	16839007	16858234	+	16839006	16858531	16839305	16858234	12	16839006,16840548,16840702,16841113,16843857,16844052,16847959,16848175,16848409,16850439,16854521,16858170,	16839374,16840612,16840830,16841235,16843952,16844211,16848094,16848270,16848554,16850609,16854694,16858531,
csde1	1.66025	1.68878	9.22279	9.9542	9.25385	10.0098	885	485	539	csde1	NM_001199436	chr8	4653	22500491	22521306	-	22500490	22521306	22501889	22512433	20	22500490,22503478,22503698,22503946,22504270,22504463,22504658,22505046,22508494,22509135,22509387,22509712,22510473,22510675,22510839,22511079,22511741,22512234,22517131,22521192,	22501937,22503611,22503862,22504125,22504390,22504576,22504834,22505154,22508662,22509276,22509603,22509838,22510602,22510757,22510937,22511166,22511851,22512433,22517874,22521306,	Complete3End
pak1	0.367142	0.342084	9.22038	7.77479	9.25148	7.7039	884	110	110	pak1	NM_201328	chr18	2585	3268382	3312641	-	3268381	3312667	3269318	3312641	13	3268381,3273509,3276376,3278404,3282116,3284205,3287431,3287562,3294360,3304404,3305065,3307836,3312448,	3269405,3273647,3276573,3278504,3282234,3284318,3287480,3287626,3294640,3304444,3305213,3307931,3312667,
dnaja2l	0.6633	0.739918	9.21432	8.62205	9.24674	8.81218	881	197	241	dnaja2l	NM_212665	chr18	2585	6898127	6909165	+	6898126	6910394	6898240	6909165	9	6898126,6901584,6901731,6903513,6903710,6903926,6907316,6908027,6908976,	6898318,6901644,6901961,6903594,6903844,6904123,6907461,6908155,6910394,
gabarapl2	0.183502	0.17037	9.21432	6.76818	9.24674	6.69349	881	57	57	gabarapl2	NM_205723	chr25	868	34330595	34339991	-	34330594	34340133	34330966	34339991	4	34330594,34336263,34339383,34339957,	34331057,34336436,34339439,34340133,
kpna2	2.72827	2.5124	9.21067	10.6587	9.24079	10.5699	878	852	852	kpna2	NM_001002335	chr3	1771	25239433	25246469	-	25239432	25246469	25239572	25246288	11	25239432,25239888,25240806,25241077,25241398,25244013,25244206,25244564,25245936,25246222,25246452,	25239662,25240038,25240989,25241311,25241662,25244108,25244475,25244650,25246077,25246324,25246469,
zgc:123105	0.573854	0.533666	9.20212	8.40088	9.23242	8.32643	872	169	169	zgc:123105	NM_001039994	chr21	2532	32424190	32434541	-	32424189	32434541	32425385	32432827	9	32424189,32427508,32427788,32429281,32429502,32431290,32432799,32433729,32434351,	32425597,32427690,32427892,32429406,32429611,32431484,32432907,32433841,32434541,
neo1a	1.72704	1.59083	9.19967	9.98797	9.22882	9.8986	870	495	495	neo1a	NM_173218	chr7	6206	53485049	53818107	+	53485048	53819673	53485401	53818107	29	53485048,53609538,53677039,53684149,53711738,53732346,53732875,53760225,53763466,53769794,53771799,53773905,53782105,53788450,53788643,53790079,53800124,53800430,53801160,53801359,53804915,53805347,53806898,53807155,53807947,53810951,53814343,53816519,53818023,	53485474,53609856,53677315,53684300,53711875,53732501,53732996,53760385,53763621,53769943,53771938,53773955,53782250,53788561,53788838,53790175,53800357,53800569,53801268,53801554,53804948,53805410,53807037,53807391,53808040,53811110,53814592,53816644,53819673,
casc3	0.540052	0.495359	9.18115	8.29232	9.21067	8.19722	857	156	156	casc3	NM_205716	chr3	3669	23298407	23331392	-	23298406	23331406	23299796	23331392	13	23298406,23303690,23303927,23305692,23305986,23306199,23312316,23313967,23314286,23325629,23329558,23330434,23331206,	23299835,23303813,23304133,23305800,23306095,23306261,23313152,23314144,23314429,23325824,23329614,23330459,23331406,
syn2b	0.440138	0.405907	9.18115	7.99718	9.21067	7.90989	857	127	127	syn2b	NM_001037576	chr11	1425	648094	736066	-	648093	736217	648347	736066	9	648093,662073,663998,665307,693277,693766,696538,699426,735710,	648356,662125,664141,665370,693367,693923,696630,699484,736217,
asf1bb	1.55796	1.55424	9.17493	9.81458	9.20457	9.84078	853	443	482	asf1bb	NM_214757	chr1	1547	55200462	55210868	-	55200461	55211256	55201026	55210868	4	55200461,55207472,55208262,55210759,	55201218,55207649,55208378,55211256,
zgc:92107	0.0806592	0.0748299	9.17118	5.53916	9.19967	5.45943	851	25	25	zgc:92107	NM_001007295	chr11	4474	24757176	24803024	+	24757175	24804188	24757281	24803024	10	24757175,24772921,24787763,24793467,24795736,24797767,24799251,24800765,24800941,24802829,	24757295,24773389,24789036,24794092,24795829,24797841,24799451,24800857,24801111,24804188,
ewsr1b	1.93826	1.90809	9.16742	10.1222	9.19845	10.1306	850	565	595	ewsr1b	NM_212630	chr5	2077	24369760	24378519	-	24369759	24378557	24370061	24378519	16	24369759,24370190,24370482,24370662,24370871,24371078,24371290,24371651,24372100,24374052,24374264,24374988,24377100,24377525,24377661,24378503,	24370098,24370401,24370580,24370795,24370985,24371208,24371403,24371684,24372138,24374182,24374521,24375172,24377254,24377577,24377698,24378557,
adh5	1.65304	1.81787	9.16742	9.89254	9.19845	10.0607	850	465	562	adh5	NM_131849	chr14	1290	43179151	43191267	-	43179150	43191268	43179308	43191267	9	43179150,43179452,43180820,43182604,43184902,43186159,43186413,43190590,43191249,	43179333,43179591,43180956,43182865,43185122,43186247,43186555,43190692,43191268,
pcdh19	0.624454	0.582051	9.16113	8.4818	9.19229	8.41151	847	181	181	pcdh19	NM_001127519	chr14	6299	39935160	40021701	-	39935159	40022712	39937180	40021701	5	39935159,39971301,39976329,40014197,40019554,	39937740,39971474,39976388,40014525,40022712,
gng13b	0.533624	0.492308	9.16113	8.25503	9.19229	8.16993	847	153	153	gng13b	NM_001002400	chr3	1645	35459704	35472707	-	35459703	35472707	35460814	35467969	3	35459703,35467871,35472412,	35460920,35468004,35472707,
crip2	2.0175	2.06336	9.15861	10.1712	9.18982	10.2348	846	591	663	crip2	NM_213497	chr17	2016	37497940	37526964	-	37497939	37527048	37499250	37526964	8	37497939,37499899,37501566,37502194,37502506,37504786,37507851,37526921,	37499318,37499957,37501661,37502263,37502641,37504844,37507946,37527048,
mansc1	0.389965	0.361446	9.14975	7.79116	9.18239	7.71425	840	111	111	mansc1	NM_001083027	chr4	1877	196259	200252	-	196258	200252	196810	199750	5	196258,197721,199140,199530,200012,	196815,198399,199278,199794,200252,
ss18	2.17595	2.05195	9.14338	10.265	9.17368	10.2107	838	646	646	ss18	NM_001291325	chr2	2103	2235845	2252134	-	2235844	2252260	2236714	2252134	9	2235844,2237097,2244053,2244210,2245548,2245977,2247379,2249220,2252065,	2236741,2237228,2244131,2244375,2245773,2246104,2247464,2249297,2252260,
eif3s10	1.57913	1.54286	9.14338	9.80252	9.17368	9.79928	838	438	469	eif3s10	NM_199820	chr13	4601	19153021	19185880	+	19153020	19186588	19153109	19185880	22	19153020,19154729,19164787,19165369,19165924,19166406,19167361,19167834,19172179,19172382,19172665,19172939,19173413,19173655,19174007,19174416,19174765,19175198,19175363,19176066,19178221,19185686,	19153158,19154920,19164924,19165533,19166124,19166615,19167533,19167939,19172278,19172499,19172851,19173287,19173518,19173769,19174130,19174570,19174947,19175278,19175914,19176205,19178406,19186588,
cpsf6	1.55457	1.47652	9.13827	9.77479	9.16742	9.72962	834	433	447	cpsf6	NM_001017993	chr4	2144	2195820	2209920	-	2195819	2209929	2202583	2209920	10	2195819,2202571,2203249,2203476,2205565,2206647,2207205,2207506,2207894,2209860,	2196265,2202773,2203403,2203592,2206049,2206821,2207390,2207610,2208104,2209929,
snrpd2	2.25067	2.20139	9.13571	10.3061	9.16365	10.3021	833	668	702	snrpd2	NM_001017582	chr18	728	40885692	40893889	-	40885691	40893889	40885974	40893801	3	40885691,40889395,40893799,	40886149,40889575,40893889,
stmn1a	2.07111	2.24063	9.13571	10.1861	9.16365	10.3276	833	599	718	stmn1a	NM_001040375	chr19	927	17303757	17306346	-	17303756	17306346	17304170	17304953	5	17303756,17304322,17304664,17304937,17306313,	17304236,17304514,17304837,17304986,17306346,
cdipt	0.153778	0.142982	9.13571	6.43463	9.16365	6.35755	833	46	46	cdipt	NM_207088	chr3	1486	20994745	21006673	-	20994744	21006737	20995524	21006673	6	20994744,21000341,21001001,21003005,21003239,21006630,	20995670,21000423,21001083,21003159,21003374,21006737,
hes6	0.56634	0.523601	9.13314	8.31288	9.15987	8.22641	831	159	159	hes6	NM_194400	chr2	1240	48449001	48450054	+	48449000	48450531	48449082	48450054	4	48449000,48449219,48449408,48449605,	48449145,48449306,48449490,48450531,
rpn1	0.537845	0.929196	9.13314	8.2384	9.15987	9.05393	831	151	289	rpn1	NM_197934	chr11	2550	3873880	3888451	-	3873879	3888595	3874488	3888451	10	3873879,3877518,3879339,3879624,3880684,3881914,3882261,3885006,3886508,3888217,	3874671,3877764,3879459,3879763,3880784,3882107,3882471,3885313,3886573,3888595,
cox6c	0.495528	0.458699	9.1267	8.11374	9.15228	8.02791	827	138	138	cox6c	NM_001204124	chr6	462	52235396	52241531	+	52235395	52241531	52236102	52239640	4	52235395,52236093,52239514,52241415,	52235487,52236207,52239654,52241531,	Complete3End
slc6a1b	0.322004	0.299649	9.1267	7.49185	9.15228	7.41363	827	91	91	slc6a1b	NM_001007362	chr11	2294	972211	997895	-	972210	997895	972351	996744	15	972210,978558,981678,984656,986793,988170,988671,988940,991839,995042,995437,995801,996270,996509,997669,	972462,978726,981779,984759,986925,988283,988796,989044,991974,995175,995547,995902,996402,996868,997895,
rbm4.3	2.14928	2.10317	9.11894	10.2228	9.1472	10.2198	824	620	654	rbm4.3	NM_213317	chr7	2315	22520978	22524480	+	22520977	22524480	22521762	22522871	4	22520977,22521738,22522254,22523264,	22520997,22522171,22522900,22524480,
si:dkey-6n6.2	1.69245	1.55026	9.11894	9.87805	9.1472	9.77972	824	460	460	si:dkey-6n6.2	NM_001045397	chr8	1397	14120329	14132682	+	14120328	14133050	14120463	14132682	8	14120328,14122045,14125904,14126054,14128929,14129461,14132415,14132635,	14120527,14122284,14125968,14126185,14129048,14129594,14132512,14133050,
zic2a	0.116906	0.109347	9.11894	6.02237	9.1472	5.9542	824	35	35	zic2a	NM_131558	chr9	3108	31471484	31474834	+	31471483	31476264	31471823	31474834	3	31471483,31474195,31474639,	31472802,31474359,31476264,
hnrnpk	1.53063	1.42668	9.11634	9.73047	9.14466	9.65732	823	421	434	hnrnpk	NM_212994	chr8	2227	49756899	49777472	-	49756898	49777472	49757712	49775335	16	49756898,49760088,49760338,49760492,49763011,49763724,49763856,49766891,49767273,49767494,49770638,49773652,49774237,49774414,49775277,49777401,	49757743,49760258,49760400,49760528,49763024,49763767,49763907,49767202,49767402,49767608,49770711,49773696,49774294,49774512,49775387,49777472,	Complete3End
si:xx-by187g17.1	0.425609	0.505747	9.11504	7.88264	9.14338	8.15987	822	118	152	si:xx-by187g17.1	NM_001033093	chr3	585	54850536	54851259	+	54850535	54851364	54850583	54851259	3	54850535,54850825,54851130,	54850678,54851033,54851364,
igf2b	2.46383	2.27394	9.11114	10.412	9.13955	10.3247	820	700	717	igf2b	NM_001001815	chr25	3382	23941819	23949233	-	23941818	23949322	23944472	23949233	4	23941818,23945700,23947763,23949164,	23944709,23945882,23947914,23949322,
fus	1.9221	1.78419	9.10852	10.0512	9.13699	9.97226	819	525	525	fus	NM_201083	chr3	2045	32566759	32579228	+	32566758	32579566	32566839	32579228	15	32566758,32568824,32568952,32569191,32570692,32571395,32573800,32576154,32576286,32576491,32576728,32577408,32578786,32578964,32579188,	32566852,32568849,32569113,32569360,32570940,32571579,32573835,32576187,32576396,32576621,32576836,32577544,32578884,32579100,32579566,
rtn4b	1.60598	1.76998	9.10852	9.79198	9.13699	9.96073	819	437	521	rtn4b	NM_001040335	chr13	3226	129918	139707	-	129917	139991	130228	139707	9	129917,130399,130946,131128,131420,132849,134154,136340,138746,	130271,130458,130993,131198,131559,133057,135213,136385,139991,
nkain1	0.280399	0.459075	9.10591	7.27146	9.13443	8.01123	818	77	136	nkain1	NM_200545	chr19	1742	43448407	43461160	+	43448406	43461876	43448998	43461160	8	43448406,43448757,43453527,43455230,43457207,43459849,43459999,43461150,	43448567,43449052,43453665,43455311,43457405,43459910,43460081,43461876,
junba	0.607306	0.56619	9.09672	8.37721	9.1267	8.30606	813	167	167	junba	NM_213556	chr1	1530	51098615	51099941	-	51098614	51100144	51098963	51099941	1	51098614,	51100144,
lamtor3	0.095151	0.0896861	9.09408	5.70044	9.12283	5.64386	812	28	28	lamtor3	NM_001020574	chr13	676	12346789	12353549	-	12346788	12353549	12347023	12352530	7	12346788,12349895,12350042,12352254,12352407,12352521,12353522,	12347097,12349959,12350176,12352313,12352442,12352569,12353549,
lysmd2	0.176037	0.163653	9.08348	6.57743	9.11114	6.49985	805	50	50	lysmd2	NM_001003507	chr18	1380	39435496	39449391	+	39435495	39449948	39435691	39449391	3	39435495,39437849,39449354,	39435946,39438184,39449948,
zgc:91860	0.0543779	0.0497288	9.08348	4.88264	9.11114	4.78136	805	16	16	zgc:91860	NM_001002193	chr18	2837	17439463	17471153	+	17439462	17472604	17452637	17471153	13	17439462,17452560,17454851,17457207,17457393,17458542,17460024,17460299,17462754,17463297,17468753,17470917,17471103,	17439496,17453008,17454951,17457281,17457464,17458747,17460065,17460378,17462832,17463327,17468834,17471012,17472604,
rab41	0.472274	0.611765	9.07948	7.99718	9.10983	8.40088	804	127	179	rab41	NM_213365	chr14	2482	32940404	32956905	-	32940403	32956973	32942181	32956905	8	32940403,32943703,32947747,32948083,32948616,32951732,32955795,32956826,	32942246,32943770,32947841,32948195,32948722,32951786,32955854,32956973,
rnf41	0.398887	0.533152	9.07414	7.74819	9.1046	8.19722	800	108	156	rnf41	NM_213516	chr23	3881	32382283	32407677	-	32382282	32407677	32384930	32394006	7	32382282,32388576,32391011,32391384,32393916,32399935,32407526,	32385285,32388680,32391147,32391656,32394032,32400034,32407677,
dnajc7	0.223048	0.20674	9.07146	6.90689	9.10066	6.82655	798	62	62	dnajc7	NM_213290	chr3	3042	17728726	17759403	+	17728725	17759403	17728756	17757795	15	17728725,17736738,17737158,17744455,17744661,17747134,17747982,17748235,17749877,17750049,17751467,17752777,17755156,17757757,17758462,	17728788,17736827,17737283,17744569,17744736,17747253,17748136,17748400,17749969,17750123,17751614,17752927,17755201,17758446,17759403,
gskip	0.615456	0.571168	9.06878	8.36851	9.09803	8.29002	797	166	166	gskip	NM_213435	chr17	1901	43022633	43027100	+	43022632	43028522	43023128	43027100	3	43022632,43023125,43026941,	43022706,43023371,43028522,
prkar1aa	0.223464	0.207117	9.06878	6.90689	9.09803	6.82655	797	62	62	prkar1aa	NM_001009989	chr3	4026	36132993	36143132	-	36132992	36143132	36135774	36139377	11	36132992,36136226,36136529,36136836,36137079,36137962,36138092,36138250,36138927,36139203,36143034,	36135947,36136308,36136651,36136897,36137238,36138009,36138154,36138342,36139095,36139383,36143132,
apln	0.0550373	0.0502742	9.06609	4.88264	9.0954	4.78136	796	16	16	apln	NM_001166124	chr14	4434	33382636	33417400	+	33382635	33417400	33383035	33404426	3	33382635,33404259,33413606,	33383102,33404432,33417400,	Complete3End
hint1	0.437383	0.486734	9.0634	7.87036	9.09408	8.05528	795	117	141	hint1	NM_001005593	chr10	603	7678072	7681960	+	7678071	7682097	7678156	7681960	3	7678071,7678965,7681795,	7678267,7679070,7682097,
gulp1a	2.1339	2.06599	9.0607	10.1542	9.09144	10.1383	794	585	597	gulp1a	NM_001007182	chr9	1785	42805369	42847665	+	42805368	42848392	42814377	42847665	11	42805368,42814325,42830530,42835922,42836408,42837439,42839302,42840507,42842796,42843079,42847593,	42805471,42814405,42830592,42835994,42836507,42837577,42839419,42840594,42842929,42843174,42848392,
rad21a	1.93071	1.91017	9.0607	10.0098	9.09144	10.0251	794	499	548	rad21a	NM_199595	chr16	2595	48467048	48488227	-	48467047	48488227	48467565	48486010	14	48467047,48471418,48473837,48474101,48478714,48478984,48481100,48483121,48483317,48484823,48485118,48485307,48485866,48488125,	48467757,48471502,48474020,48474256,48478868,48479208,48481241,48483244,48483512,48484930,48485218,48485437,48486053,48488227,
ldha	0.607177	0.607934	9.04849	8.32867	9.08215	8.36413	788	161	174	ldha	NM_131246	chr25	2099	25028201	25036565	+	25028200	25036565	25029499	25035497	9	25028200,25029493,25030519,25031501,25031757,25032016,25032383,25035332,25035964,	25028300,25029628,25030637,25031675,25031931,25032134,25032507,25035887,25036565,
myl12.2	0.3305	0.307196	9.04849	7.45121	9.08215	7.37938	788	88	88	myl12.2	NM_001130589	chr2	945	30926598	30929399	-	30926597	30928774	30926869	30928721	3	30926597,30927172,30928537,	30927042,30927334,30928774,
rnf24	2.67362	2.50046	9.04166	10.4605	9.07548	10.3977	785	724	740	rnf24	NM_001007352	chr1	1588	41069681	41116602	-	41069680	41116602	41070490	41092662	6	41069680,41073240,41081964,41082169,41092519,41116281,	41070632,41073320,41082006,41082212,41092669,41116602,
tmem258	0.633776	0.610751	9.04166	8.3837	9.07548	8.36413	785	168	174	tmem258	NM_200769	chr25	606	3761513	3767017	-	3761512	3767017	3764865	3766921	4	3761512,3764863,3766245,3766918,	3761780,3764992,3766355,3767017,	Complete3End
map2k1	0.598291	0.65831	9.04029	8.29921	9.0728	8.46964	784	157	187	map2k1	NM_213419	chr18	2093	19430054	19461495	+	19430053	19462099	19430354	19461495	11	19430053,19452326,19455234,19457808,19457991,19458129,19460248,19460532,19460713,19461260,19461381,	19430437,19452537,19455381,19457886,19458043,19458254,19460456,19460597,19460772,19461306,19462099,
dnm1a	0.449096	0.413569	9.03755	7.88264	9.07146	7.79766	783	118	118	dnm1a	NM_001245965	chr5	3329	1223652	1366648	+	1223651	1366648	1223731	1363893	23	1223651,1244888,1251542,1251853,1256521,1258399,1263320,1263659,1267185,1275817,1290288,1290463,1292373,1298599,1303755,1347336,1349385,1349616,1351483,1352368,1352813,1363883,1365968,	1223892,1244962,1251692,1252057,1256620,1258560,1263463,1263795,1267253,1275956,1290375,1290534,1292422,1298611,1303869,1347446,1349497,1349628,1351654,1352610,1353020,1363930,1366648,
cbx5	2.02476	2.08651	9.03617	10.0539	9.07012	10.1312	782	527	596	cbx5	NM_001080184	chr23	1867	36199356	36207203	-	36199355	36207203	36200383	36204395	6	36199355,36202397,36202692,36204255,36206029,36207130,	36200525,36202498,36202924,36204471,36206104,36207203,
slc7a8a	0.397143	0.363721	9.03617	7.7039	9.07012	7.61102	782	104	104	slc7a8a	NM_001271897	chr7	4559	23938929	23964429	-	23938928	23965125	23941195	23964429	11	23938928,23942126,23943148,23943461,23943850,23944278,23946798,23947860,23954887,23955938,23964281,	23941353,23942304,23943298,23943558,23943954,23944402,23946952,23947986,23955039,23956143,23965125,
sdhc	0.130601	0.122905	9.0348	6.09803	9.06878	6.04439	781	37	37	sdhc	NM_001003523	chr2	645	44339810	44346755	-	44339809	44346755	44339928	44346028	6	44339809,44340617,44343075,44343283,44346027,44346722,	44340033,44340781,44343137,44343385,44346087,44346755,
tuba1b	2.11185	1.95705	9.03067	10.1092	9.06474	10.0334	779	549	549	tuba1b	NM_194388	chr23	1590	35614754	35617589	+	35614753	35617718	35614864	35617589	4	35614753,35616041,35616363,35616614,	35614867,35616264,35616512,35617718,	Complete3End
sesn1	1.92352	1.87302	9.03067	9.97441	9.06474	9.97011	779	490	524	sesn1	NM_001002660	chr20	3122	32321526	32325867	+	32321525	32327408	32321639	32325867	10	32321525,32322556,32322811,32323097,32323948,32324302,32324704,32324905,32325547,32325780,	32321741,32322622,32323012,32323280,32324179,32324450,32324817,32325096,32325692,32327408,
trim36	0.42433	0.392891	9.02791	7.79116	9.06205	7.71425	778	111	111	trim36	NM_213528	chr8	3446	391591	410124	-	391590	410199	392861	410124	13	391590,392351,392917,392950,395149,397225,399480,400051,401576,404808,406233,408989,410100,	392285,392916,392949,393197,395447,397540,399602,400305,401672,404955,406577,409221,410199,
rgs7a	0.00287632	0.00280899	9.02652	0.584963	9.0607	0.584963	777	1	1	rgs7a	NM_001002541	chr17	2266	19610436	19707275	+	19610435	19707275	19611319	19702759	18	19610435,19611274,19672677,19683236,19686898,19687574,19690562,19692439,19692956,19695631,19696042,19697690,19700175,19700736,19700986,19701247,19702738,19706605,	19610587,19611397,19672774,19683287,19687005,19687626,19690627,19692516,19693038,19695706,19696141,19697752,19700286,19700862,19701173,19701337,19702778,19707275,
si:ch211-140m22.7	1.86923	1.68732	9.02237	9.92481	9.05664	9.81137	776	474	474	si:ch211-140m22.7	NM_001256697	chr9	803	19678650	19699787	+	19678649	19700065	19679147	19699787	6	19678649,19679132,19680097,19693551,19693703,19699755,	19678790,19679192,19680200,19693615,19693828,19700065,
pomp	1.54327	1.57371	9.02237	9.64836	9.05664	9.71081	776	406	442	pomp	NM_001003424	chr21	548	40689836	40694589	-	40689835	40694589	40689927	40694562	6	40689835,40691395,40691583,40692520,40692665,40694559,	40689995,40691489,40691685,40692581,40692766,40694589,
itm2cb	0.236538	0.216901	9.02237	6.94251	9.05664	6.85175	776	63	63	itm2cb	NM_199980	chr2	1802	48430300	48444689	-	48430299	48444766	48431241	48444689	6	48430299,48436570,48437377,48438191,48440636,48444596,	48431339,48436721,48437488,48438380,48440777,48444766,
csnk1a1	2.12633	1.95579	9.0182	10.1066	9.05393	10.0217	774	545	547	csnk1a1	NM_152951	chr14	2332	38422669	38442783	-	38422668	38443287	38423518	38442783	10	38422668,38430271,38431720,38432238,38432716,38434224,38438246,38438622,38442216,38442660,	38423526,38430384,38431827,38432313,38432795,38434364,38438345,38438749,38442323,38443287,
etv5a	0.0675024	0.0611477	9.0182	5.12928	9.05393	5.02237	774	19	19	etv5a	NM_001126461	chr9	3408	22820918	22836591	+	22820917	22838152	22823220	22836591	13	22820917,22823132,22823368,22823664,22824054,22825825,22826043,22827795,22832737,22832887,22833139,22836152,22836360,	22821101,22823268,22823462,22823712,22824105,22825949,22826328,22828082,22832797,22832956,22833309,22836260,22838152,
iscub	0.30628	0.28181	9.01542	7.30834	9.05121	7.224	773	79	79	iscub	NM_001017800	chr5	1063	31259890	31268151	+	31259889	31268694	31259914	31268151	5	31259889,31260472,31267584,31267836,31268056,	31260010,31260586,31267695,31267915,31268694,	Complete3End
psmc6	1.7781	1.74575	9.01123	9.84156	9.04712	9.85097	770	451	486	psmc6	NM_001003832	chr20	1547	9776137	9788739	+	9776136	9789093	9776159	9788739	14	9776136,9776617,9776802,9776927,9778689,9778874,9779694,9780694,9780876,9781085,9781444,9781647,9781807,9788620,	9776244,9776697,9776842,9776980,9778757,9778989,9779782,9780756,9781000,9781147,9781565,9781728,9781879,9789093,
gabrb2	0.0330739	0.0293839	9.00562	4.08746	9.04303	3.9542	767	8	8	gabrb2	NM_001024387	chr14	3145	21874855	21975078	+	21874854	21976600	21874917	21975078	10	21874854,21875089,21875786,21911160,21941569,21952058,21956904,21971547,21972234,21974733,	21874991,21875181,21875854,21911381,21941652,21952196,21957057,21971792,21972375,21976600,	Complete3End
ranbp1	1.69178	1.83779	8.99718	9.75572	9.03342	9.91139	762	427	499	ranbp1	NM_212766	chr5	2522	18502909	18510708	-	18502908	18510864	18504638	18510708	6	18502908,18505011,18506636,18506851,18509361,18510693,	18504772,18505074,18506765,18507009,18509498,18510864,	Complete3End
ghitm	0.555447	0.746654	8.99294	8.14466	9.03067	8.60918	760	141	207	ghitm	NM_200591	chr12	872	48978784	49011657	-	48978783	49011657	48979098	49011370	7	48978783,48978860,48981958,48982445,48983534,49011256,49011624,	48978846,48979162,48982101,48982557,48983637,49011372,49011657,
kctd5a	1.83104	1.75096	8.99152	9.86419	9.02791	9.83605	759	457	480	kctd5a	NM_207049	chr3	1806	47309061	47328763	-	47309060	47328795	47310159	47328763	6	47309060,47313327,47319797,47322788,47323036,47328541,	47310189,47313453,47319893,47322880,47323145,47328795,
nfkbiab	0.405113	0.365292	8.9901	7.6865	9.02652	7.57365	758	102	102	nfkbiab	NM_199629	chr17	1323	12788599	12792311	+	12788598	12792670	12788623	12792311	6	12788598,12789538,12789736,12790031,12791915,12792278,	12788847,12789644,12789944,12790120,12792194,12792670,
tmbim4	0.0806293	0.0814957	8.9901	5.35755	9.02652	5.40939	758	22	24	tmbim4	NM_001128262	chr4	1908	12972401	12979945	-	12972400	12976626	12973380	12976567	4	12972400,12975827,12976301,12976512,	12973587,12975873,12976419,12976626,
dpy30	1.84995	1.94423	8.98442	9.87191	9.02237	9.98157	756	458	528	dpy30	NM_001002438	chr1	634	50395759	50398391	+	50395758	50398533	50395836	50398391	5	50395758,50396501,50396617,50397432,50398318,	50395846,50396542,50396665,50397581,50398533,	Complete3End
chga	0.494048	0.454545	8.97728	7.96	9.01402	7.87652	752	124	124	chga	NM_001006059	chr20	1723	27121128	27146450	+	27121127	27146901	27121313	27146450	8	27121127,27122474,27126927,27129655,27130512,27134608,27140173,27146366,	27121359,27122524,27127021,27129724,27130596,27134896,27140544,27146901,
itm2bb	1.7495	1.57655	8.97441	9.78136	9.01123	9.668	750	435	435	itm2bb	NM_212976	chr9	1451	25520063	25535712	+	25520062	25535712	25520139	25535078	8	25520062,25523364,25526528,25530150,25530347,25534989,25535194,25535652,	25520214,25523496,25526735,25530261,25530498,25535180,25535641,25535712,
smarca5	1.99004	1.89612	8.97154	9.96434	9.00843	9.93148	749	488	513	smarca5	NM_001081629	chr1	3711	52157701	52185796	+	52157700	52186216	52157883	52185796	24	52157700,52159791,52160033,52160939,52161342,52162097,52162357,52162598,52163856,52164196,52164930,52165263,52177103,52177397,52178806,52179497,52179705,52179912,52181326,52181649,52181895,52183205,52185389,52185730,	52157961,52159914,52160200,52161040,52161443,52162277,52162513,52162730,52163925,52164306,52165157,52165385,52177256,52177530,52178955,52179617,52179813,52180026,52181449,52181782,52182014,52183418,52185500,52186216,	Complete3End
slc32a1	0.229084	0.21165	8.97154	6.84549	9.00843	6.76818	749	60	60	slc32a1	NM_001080701	chr6	3496	60147710	60152209	-	60147709	60152609	60149212	60152209	2	60147709,60151804,	60150400,60152609,
zgc:153867	0.60978	0.718872	8.96867	8.25503	9.00562	8.52943	747	153	196	zgc:153867	NM_213638	chr23	1000	28450910	28461461	+	28450909	28461971	28450943	28461461	6	28450909,28451464,28454719,28456386,28456689,28461432,	28450946,28451492,28454863,28456560,28456767,28461971,
uqcrq	0.251503	0.229492	8.9629	6.97154	9	6.87652	744	64	64	uqcrq	NM_001002495	chr14	436	38534765	38538141	-	38534764	38538141	38534836	38535562	3	38534764,38535408,38538044,	38534931,38535580,38538141,	Complete3End
stau1	0.646231	0.638943	8.95855	8.32867	8.99718	8.35094	742	161	172	stau1	NM_205561	chr6	3100	46429992	46452150	+	46429991	46452936	46434311	46452150	15	46429991,46432387,46434303,46434513,46438117,46438406,46440007,46443204,46445055,46445384,46448289,46448444,46448841,46451099,46452062,	46430147,46432626,46434425,46434694,46438268,46438578,46440103,46443417,46445199,46445531,46448365,46448770,46448964,46451179,46452936,
uqcc3	0.375629	0.344794	8.95565	7.54303	8.99152	7.45533	740	94	94	uqcc3	NM_001202436	chr10	817	27044553	27047629	-	27044552	27047871	27044890	27047629	2	27044552,27047521,	27045019,27047871,	Complete3End
smek2	1.50606	1.37402	8.95128	9.54206	8.98868	9.44708	738	380	380	smek2	NM_200001	chr13	2015	8827	15401	+	8826	15401	9099	15014	9	8826,9316,9616,10587,12122,14293,14657,14918,15167,	9229,9372,9715,11212,12263,14430,14762,15133,15401,
ppp1r10	2.07513	1.89526	8.94398	9.99718	8.98299	9.90539	734	496	496	ppp1r10	NM_212568	chr19	4306	30822568	30834926	-	30822567	30833289	30824076	30829818	18	30822567,30824637,30826018,30826232,30826542,30826777,30827201,30827432,30827675,30827911,30828147,30828544,30828786,30828966,30829110,30829327,30829711,30833217,	30824201,30825012,30826148,30826445,30826618,30827024,30827345,30827592,30827779,30828015,30828253,30828676,30828873,30829018,30829246,30829414,30829827,30833289,
med19a	1.57434	1.42758	8.93958	9.59432	8.97728	9.49085	731	393	393	med19a	NM_001076591	chr14	1014	21804958	21811329	-	21804957	21811421	21805150	21811329	6	21804957,21807618,21807788,21809091,21810878,21811109,	21805216,21807707,21807885,21809225,21811001,21811421,
ap2b1	0.481142	0.441907	8.93811	7.88264	8.97585	7.79766	730	118	118	ap2b1	NM_199919	chr5	4085	60973012	61038252	+	60973011	61039363	60973582	61038252	22	60973011,60973564,60975566,60975765,60976973,60980314,60983562,60984129,60988366,60990274,60991894,60995256,60997814,60999576,61011672,61014034,61017119,61019829,61021463,61022499,61027896,61038177,	60973111,60973619,60975672,60975901,60977219,60980505,60983784,60984250,60988462,60990390,60992060,60995355,60998074,60999769,61011714,61014181,61017265,61019959,61021548,61022586,61028051,61039363,
pde6g	0.20897	0.194638	8.93811	6.67948	8.97585	6.61471	730	54	54	pde6g	NM_001243082	chr12	1706	36286273	36294320	-	36286272	36294320	36287616	36290047	4	36286272,36287910,36289901,36294267,	36287693,36287951,36290092,36294320,
atp6v1f	0.14475	0.134062	8.93811	6.14975	8.97585	6.07682	730	38	38	atp6v1f	NM_001002526	chr4	995	20060086	20062080	-	20060085	20062184	20060616	20062080	2	20060085,20061922,	20060818,20062184,
blcap	0.570991	0.552789	8.93517	8.1267	8.97154	8.11634	729	139	147	blcap	NM_131493	chr6	890	51769766	51771584	-	51769765	51771584	51770229	51770493	3	51769765,51769973,51771535,	51769964,51770615,51771584,
ddx39aa	1.55635	1.55644	8.93074	9.56891	8.96723	9.60548	727	385	419	ddx39aa	NM_199721	chr1	1522	44504617	44513932	-	44504616	44513932	44504860	44510698	11	44504616,44506758,44507002,44507411,44507606,44509868,44510081,44510605,44511777,44511852,44513906,	44504877,44506906,44507147,44507521,44507738,44509987,44510358,44510733,44511815,44511990,44513932,
fam110b	0.16291	0.152847	8.93074	6.31288	8.96723	6.25739	727	43	43	fam110b	NM_001025174	chr2	2703	22548443	22631177	-	22548442	22631177	22549442	22550636	3	22548442,22570266,22631086,	22550963,22570357,22631177,
selt2	0.527179	0.48497	8.92926	8.00562	8.9629	7.91886	726	128	128	selt2	NM_001098487	chr14	1677	17274920	17282600	-	17274919	17282721	17279719	17282600	6	17274919,17279694,17279935,17280804,17281034,17282415,	17275817,17279841,17280023,17280931,17281145,17282721,	Complete3End
dgcr2	0.308718	0.290581	8.92926	7.23362	8.9629	7.17991	726	75	76	dgcr2	NM_001002656	chr10	6027	42215840	42258620	-	42215839	42258850	42220025	42258620	11	42215839,42222262,42225788,42228203,42231748,42232068,42232215,42234326,42238388,42242027,42258544,	42220252,42222499,42225941,42228407,42231931,42232145,42232426,42234413,42238511,42242060,42258850,	Complete3End
zgc:175214	0.613963	0.568273	8.92778	8.224	8.96	8.14466	725	150	150	zgc:175214	NM_001114727	chr1	3404	48836783	48853031	-	48836782	48853118	48839677	48853031	7	48836782,48838167,48840977,48843526,48845372,48847907,48853006,	48838121,48839801,48841060,48843568,48845415,48848058,48853118,
cd74b	0.0545267	0.620724	8.92481	4.72792	8.9571	8.26913	723	14	164	cd74b	NM_131372	chr21	1032	33424063	33429124	+	33424062	33429514	33424107	33429124	6	33424062,33425417,33425990,33426672,33426789,33429080,	33424178,33425578,33426070,33426700,33427002,33429514,
sgce	0.657704	0.679474	8.91737	8.31288	8.94983	8.39232	719	159	178	sgce	NM_001002594	chr19	1649	41451545	41482342	-	41451544	41482383	41451907	41482342	11	41451544,41454808,41458503,41461538,41465073,41467310,41469920,41470739,41473194,41473701,41482305,	41451924,41454852,41458692,41461565,41465288,41467473,41470119,41470812,41473352,41473824,41482383,
brd3a	1.93361	1.91684	8.91289	9.86419	8.94544	9.88417	717	457	492	brd3a	NM_001123389	chr21	4247	18228378	18238701	-	18228377	18238701	18230252	18236768	12	18228377,18232565,18232942,18234025,18234453,18234766,18234980,18235453,18235740,18235966,18236567,18238536,	18230359,18232849,18233160,18234094,18234660,18234895,18235352,18235644,18235876,18236104,18236923,18238701,	Complete3End
luc7l3	1.75026	1.57825	8.90839	9.71596	8.94251	9.60084	716	418	418	luc7l3	NM_001080591	chr3	2039	58746484	58764357	-	58746483	58764442	58752512	58764357	11	58746483,58752479,58755685,58755975,58756467,58756711,58757664,58759451,58761472,58761590,58764258,	58747001,58752676,58755858,58756334,58756629,58756816,58757739,58759596,58761510,58761659,58764442,
creb3l3l	0.406868	0.370935	8.90839	7.61102	8.94251	7.51175	716	98	98	creb3l3l	NM_213532	chr8	2457	31365895	31375326	-	31365894	31375326	31366902	31374704	10	31365894,31369148,31369395,31369630,31370068,31370279,31372314,31372491,31374572,31375284,	31367291,31369239,31369480,31369699,31370175,31370372,31372415,31372831,31374704,31375326,
rbm5	0.399584	0.462398	8.90839	7.58496	8.94251	7.82972	716	96	121	rbm5	NM_001100138	chr6	2421	53263838	53282225	-	53263837	53282225	53264089	53281139	19	53263837,53264361,53264586,53266981,53269787,53270046,53270236,53272091,53272340,53273460,53274007,53274529,53276153,53276931,53277572,53279474,53279946,53281122,53282060,	53264215,53264491,53264687,53267056,53269961,53270115,53270377,53272259,53272432,53273622,53274073,53274590,53276237,53277005,53277642,53279630,53280163,53281160,53282225,	Complete3End
mibp2	1.80918	1.98678	8.90539	9.76072	8.94105	9.93148	715	429	513	mibp2	NM_198877	chr18	1044	5637596	5643152	+	5637595	5643152	5637805	5642124	8	5637595,5638819,5639773,5639945,5640194,5640824,5642035,5642936,	5637831,5638910,5639822,5640123,5640266,5640931,5642130,5643152,
emc2	0.0031348	0.0030581	8.90238	0.584963	8.93811	0.584963	714	1	1	emc2	NM_213544	chr16	1420	38709492	38779068	+	38709491	38779568	38709517	38779068	11	38709491,38713036,38720448,38724920,38731082,38745220,38745477,38755137,38757578,38760805,38778981,	38709557,38713150,38720513,38725006,38731140,38745306,38745537,38755219,38757689,38760910,38779568,
ube2s	1.93933	1.87143	8.90087	9.85643	8.93664	9.84078	713	456	482	ube2s	NM_001025536	chr16	2800	13782751	13790525	-	13782750	13790525	13784421	13790044	5	13782750,13783369,13788491,13788777,13790041,	13783351,13784745,13788682,13788925,13790525,
fbxl16	2.47689	2.37744	8.89482	10.2033	8.92926	10.1787	711	611	631	fbxl16	NM_001201336	chr3	2354	28503640	28534144	-	28503639	28534449	28504206	28534144	6	28503639,28506551,28506804,28509727,28519863,28534133,	28504355,28506615,28506889,28510236,28520527,28534449,
arl6ip5b	0.577287	0.531828	8.8933	8.10066	8.92778	8.01681	710	137	137	arl6ip5b	NM_001002517	chr23	1201	4315134	4320201	+	4315133	4320809	4315153	4320201	3	4315133,4316577,4320025,	4315332,4316795,4320809,
dcp2	0.521647	0.478351	8.88722	7.94837	8.92184	7.85798	707	123	123	dcp2	NM_200152	chr10	2257	6471884	6492628	-	6471883	6492830	6472744	6492628	11	6471883,6474890,6475020,6478168,6482606,6482790,6485016,6485262,6485447,6488803,6492575,	6472881,6474942,6475101,6478298,6482702,6482903,6485169,6485361,6485575,6488955,6492830,
histh1l	2.00423	1.82335	8.8857	9.88874	8.91886	9.78545	706	463	463	histh1l	NM_001017660	chr5	1373	26832826	26833491	+	26832825	26834198	26832885	26833491	1	26832825,	26834198,
acsl4a	0.549683	0.576446	8.8857	8.02237	8.91886	8.12412	706	129	148	acsl4a	NM_200649	chr14	3851	28132989	28151967	+	28132988	28153487	28137007	28151967	15	28132988,28136862,28138063,28138430,28140380,28140706,28142435,28142685,28142847,28143072,28146242,28147144,28148356,28148603,28151809,	28133053,28137346,28138241,28138540,28140519,28140857,28142558,28142758,28142987,28143242,28146317,28147336,28148471,28148761,28153487,
ubap2a	1.79979	1.6546	8.88264	9.73047	8.91737	9.64386	705	421	432	ubap2a	NM_001082838	chr21	4174	11831073	11862066	+	11831072	11862685	11831120	11862066	26	11831072,11834274,11834434,11835127,11838957,11839575,11839731,11839920,11842056,11842294,11842679,11844778,11847161,11847585,11849521,11849659,11853213,11853352,11856621,11856986,11857559,11857760,11858965,11859178,11859850,11861970,	11831213,11834352,11834545,11835290,11839035,11839639,11839829,11839979,11842127,11842472,11842929,11845068,11847355,11847841,11849561,11849831,11853271,11853557,11856713,11857037,11857641,11858123,11859070,11859246,11860042,11862685,
vimp	0.592161	0.577042	8.88264	8.1267	8.91737	8.12412	705	139	148	vimp	NM_001045334	chr7	3602	9063123	9074122	+	9063122	9077006	9063267	9074122	6	9063122,9067177,9067470,9072500,9072658,9074036,	9063349,9067312,9067577,9072590,9072731,9077006,	Complete3End
selk	0.510096	0.544041	8.87805	7.90689	8.91439	8.03617	704	120	139	selk	NM_001004681	chr8	959	53555531	53561034	-	53555530	53561071	53556167	53561034	5	53555530,53557091,53558524,53559993,53561015,	53556171,53557184,53558602,53560084,53561071,	Complete3End
ncapd2	2.57979	2.61371	8.87652	10.2438	8.91139	10.2975	703	633	696	ncapd2	NM_001162502	chr2	4392	44896906	44924575	-	44896905	44924575	44897049	44924174	32	44896905,44899245,44899452,44900726,44904601,44904768,44904950,44905329,44906653,44906881,44907070,44909210,44909663,44909875,44912733,44912950,44913142,44915281,44915623,44915827,44916106,44917696,44917907,44918502,44918793,44920843,44921063,44921631,44921891,44923899,44924056,44924480,	44897129,44899353,44899606,44900910,44904682,44904863,44905128,44905485,44906777,44906990,44907228,44909414,44909739,44910008,44912870,44913035,44913317,44915479,44915742,44916020,44916194,44917831,44918105,44918650,44918917,44920971,44921209,44921807,44921950,44923975,44924184,44924575,
vps28	0.366453	0.338895	8.87036	7.42206	8.90539	7.3443	700	86	86	vps28	NM_200590	chr19	1529	46632008	46645530	+	46632007	46646371	46632510	46645530	10	46632007,46632504,46632642,46634147,46634575,46635453,46636712,46638449,46640266,46645409,	46632017,46632550,46632671,46634185,46634665,46635559,46636814,46638503,46640358,46646371,
rrm2	2.9129	2.63103	8.86109	10.4035	8.89785	10.2935	695	695	695	rrm2	NM_131450	chr19	2036	48003903	48009500	-	48003902	48009649	48004628	48009500	10	48003902,48004939,48006136,48006316,48006567,48006892,48007323,48007988,48009138,48009407,	48004781,48005053,48006241,48006450,48006662,48007026,48007440,48008135,48009207,48009649,
dnajc18	0.308108	0.281809	8.85331	7.15482	8.8933	7.06609	693	71	71	dnajc18	NM_001113588	chr21	2560	30202854	30217096	-	30202853	30217354	30203931	30217096	8	30202853,30207964,30208220,30209898,30210666,30213454,30213680,30216954,	30204056,30208137,30208330,30210011,30210879,30213600,30213882,30217354,
dlst	1.54457	1.42344	8.84549	9.47269	8.88722	9.3966	690	366	366	dlst	NM_201487	chr17	1884	52438152	52466686	+	52438151	52467142	52438202	52466686	15	52438151,52441744,52442199,52442316,52444877,52446268,52446685,52447915,52448237,52451096,52454989,52457903,52458874,52463020,52466551,	52438265,52441778,52442239,52442378,52444952,52446324,52446794,52448080,52448320,52451194,52455120,52457977,52458958,52463188,52467142,
kpnb1	1.52174	1.40338	8.84549	9.45121	8.88722	9.37613	690	362	362	kpnb1	NM_001037702	chr19	3795	48364180	48377446	+	48364179	48377446	48364331	48376434	22	48364179,48364999,48365274,48368928,48369207,48369493,48369639,48369800,48370110,48370289,48370697,48370997,48371799,48372454,48372594,48372909,48373275,48374143,48374556,48374741,48374962,48376433,	48364371,48365058,48365457,48369129,48369360,48369553,48369729,48369911,48370212,48370514,48370889,48371128,48371947,48372526,48372739,48372992,48373383,48374287,48374662,48374856,48375124,48377446,	Complete3End
zgc:92606	2.18934	1.99047	8.84392	9.97441	8.88264	9.87575	689	490	490	zgc:92606	NM_001002707	chr16	935	12376799	12384921	+	12376798	12385321	12381212	12384921	5	12376798,12381212,12381909,12382731,12384855,	12376979,12381302,12381988,12382850,12385321,
acbd7	0.202835	0.186638	8.84078	6.53916	8.88111	6.45943	688	49	49	acbd7	NM_001128768	chr16	907	28661932	28664139	+	28661931	28664705	28662005	28664139	4	28661931,28662645,28663689,28664065,	28662017,28662763,28663752,28664705,	Complete3End
acaca	0.00327154	0.00318134	8.84078	0.584963	8.88111	0.584963	688	1	1	acaca	NM_001271308	chr5	8343	55638406	55742045	-	55638405	55742045	55639575	55742045	53	55638405,55642939,55646793,55647108,55651016,55651883,55652143,55652372,55654890,55656053,55656252,55670318,55672787,55674609,55674801,55675309,55677209,55679502,55684806,55685042,55686509,55690394,55690597,55690756,55692154,55694627,55697758,55702065,55704997,55705214,55706346,55707851,55709103,55711370,55711554,55712889,55713150,55714196,55714786,55716263,55716513,55717544,55719996,55723396,557…	55639702,55643076,55646964,55647263,55651129,55652061,55652279,55652469,55654987,55656174,55656396,55670429,55672908,55674707,55675071,55675456,55677365,55679727,55684962,55685258,55686551,55690439,55690654,55690864,55692257,55694771,55697860,55702089,55705116,55705304,55706574,55707976,55709192,55711471,55711743,55713036,55713285,55714347,55715014,55716367,55716664,55717708,55720158,55723567,557…
stk35	2.65317	2.47817	8.83605	10.2438	8.87498	10.1843	686	633	633	stk35	NM_001077616	chr23	1913	41844306	41867371	-	41844305	41867519	41858519	41867371	3	41844305,41858479,41866872,	41844809,41859241,41867519,
ncbp2	1.5744	1.55378	8.83605	9.49085	8.87498	9.51076	686	368	397	ncbp2	NM_173249	chr22	703	38943986	38947971	-	38943985	38948031	38944160	38947971	4	38943985,38944616,38945492,38947896,	38944232,38944755,38945674,38948031,
usp12a	0.564835	0.517647	8.82972	8.00562	8.86882	7.91886	683	128	128	usp12a	NM_001083556	chr24	1812	21455146	21475083	-	21455145	21475101	21455823	21475083	9	21455145,21458618,21460795,21461088,21464854,21465059,21466624,21466927,21475035,	21455925,21458697,21460993,21461172,21464931,21465292,21466838,21467008,21475101,
calm2a	1.90429	1.69593	8.82814	9.75739	8.86728	9.62936	682	428	428	calm2a	NM_199996	chr13	1431	8445610	8453274	-	8445609	8453274	8446545	8453229	6	8445609,8449290,8449514,8449707,8452222,8453226,	8446574,8449426,8449621,8449851,8452253,8453274,
cwc15	1.69316	1.53383	8.82337	9.58308	8.86264	9.47978	680	390	390	cwc15	NM_001002050	chr5	1048	23072531	23079583	-	23072530	23079583	23072682	23077545	7	23072530,23075448,23075790,23075983,23077161,23077414,23079432,	23072812,23075600,23075898,23076090,23077268,23077555,23079583,
rimkla	0.574586	0.525296	8.82177	8.02237	8.85953	7.93074	679	129	129	rimkla	NM_001004554	chr8	4235	26848966	26865582	+	26848965	26868175	26849389	26865582	5	26848965,26855864,26860218,26862025,26865049,	26849552,26856095,26860305,26862229,26868175,	Complete3End
txnrd1	2.12942	1.99461	8.82018	9.91064	8.85798	9.85409	678	471	487	txnrd1	NM_183072	chr6	2957	661722	687916	-	661721	688088	662697	687916	16	661721,664568,665000,665816,666813,668219,671267,671533,673571,674877,675524,676281,678182,679837,685173,687799,	662766,664703,665096,665924,666970,668296,671360,671759,673687,675020,675644,676354,678290,679947,685234,688088,	Complete3End
uqcrh	0.637874	0.585761	8.81858	8.16993	8.85643	8.08481	677	144	144	uqcrh	NM_001037108	chr6	818	3348920	3354358	-	3348919	3354637	3349185	3354358	4	3348919,3351663,3353970,3354313,	3349218,3351825,3354003,3354637,	Complete3End
xpo7	0.538889	0.492958	8.81378	7.92184	8.85019	7.82972	675	121	121	xpo7	NM_001128230	chr10	4975	20112801	20142104	+	20112800	20143800	20112815	20142104	28	20112800,20117530,20117836,20118008,20119159,20119378,20119587,20123038,20123236,20124537,20125654,20126398,20126668,20127773,20129846,20130003,20130209,20130588,20131240,20131473,20132151,20132352,20133879,20134193,20135868,20136506,20140220,20142010,	20112833,20117677,20117930,20118175,20119225,20119483,20119753,20123112,20123356,20124684,20125827,20126592,20126774,20127909,20129920,20130084,20130273,20130697,20131347,20131562,20132259,20132435,20134094,20134332,20136029,20136605,20140348,20143800,
zgc:101000	2.12013	1.92191	8.81218	9.89633	8.84862	9.79116	674	466	466	zgc:101000	NM_001003774	chr22	994	5637521	5652648	-	5637520	5652648	5637648	5649536	10	5637520,5637746,5639104,5639276,5641734,5643772,5646729,5646889,5649455,5652600,	5637657,5637812,5639201,5639434,5641847,5643885,5646816,5646978,5649541,5652648,
sqstm1	0.228031	0.212581	8.81218	6.67948	8.84862	6.61471	674	54	54	sqstm1	NM_213173	chr14	1820	16460386	16465302	+	16460385	16465752	16461224	16465302	10	16460385,16461155,16463354,16463577,16463765,16463828,16464360,16464554,16464843,16465141,	16460637,16461251,16463518,16463686,16463815,16463907,16464441,16464733,16465042,16465752,
atpv0e2	0.141268	0.131236	8.81218	5.98868	8.84862	5.91886	674	34	34	atpv0e2	NM_001172635	chr22	922	34726923	34732556	+	34726922	34732556	34727032	34731901	4	34726922,34727268,34731807,34731996,	34727136,34727316,34731907,34732556,
arid4b	0.329978	0.343886	8.80413	7.20457	8.8392	7.29921	670	74	83	arid4b	NM_213036	chr13	1087	49253724	49294652	-	49253723	49294707	49254327	49294652	6	49253723,49253900,49284508,49289392,49293291,49294531,	49253890,49254372,49284651,49289474,49293338,49294707,
ndufa3	0.208054	0.220524	8.80413	6.53916	8.8392	6.65821	670	49	56	ndufa3	NM_001003516	chr16	1151	5818135	5821711	-	5818134	5821757	5818987	5821711	4	5818134,5821233,5821392,5821701,	5819079,5821311,5821464,5821757,	Complete3End
klhl13	0.0830527	0.0765864	8.79928	5.20945	8.83605	5.12928	668	20	20	klhl13	NM_001244754	chr5	3269	36743491	36839523	+	36743490	36840306	36754825	36839523	9	36743490,36754800,36798184,36806204,36813585,36822652,36822932,36833221,36839029,	36743542,36754890,36798256,36806349,36813718,36822849,36823728,36833335,36840306,
foxo3a	0.408989	0.377193	8.79766	7.50779	8.83289	7.42626	667	92	92	foxo3a	NM_001009988	chr17	5649	6635771	6650413	+	6635770	6653555	6636345	6650413	2	6635770,6649051,	6636915,6653555,
uqcrfs1	0.609674	0.739274	8.79604	8.08215	8.82814	8.39232	666	135	178	uqcrfs1	NM_001103194	chr7	1392	45128483	45130752	+	45128482	45131283	45128521	45130752	2	45128482,45130141,	45128732,45131283,
dhx15	1.82864	1.6663	8.79279	9.66356	8.82655	9.5632	665	408	408	dhx15	NM_001115141	chr7	2817	71039559	71092349	-	71039558	71092444	71039970	71092349	14	71039558,71042871,71045617,71047685,71051331,71056203,71058900,71059326,71072504,71079985,71086042,71088138,71089200,71092281,	71040088,71043041,71045808,71047808,71051523,71056312,71059050,71059413,71072672,71080204,71086202,71088332,71089561,71092444,
axin1	1.58737	1.46916	8.79279	9.45943	8.82655	9.38154	665	364	364	axin1	NM_131503	chr3	4732	42878575	42949272	-	42878574	42949272	42880561	42945792	10	42878574,42883428,42889299,42889638,42893327,42899997,42908644,42920089,42944905,42949123,	42880688,42883578,42889548,42889809,42893875,42900135,42908741,42920230,42945880,42949272,
hacd2	2.26298	2.20287	8.79116	9.96939	8.82496	9.96434	664	489	523	hacd2	NM_199861	chr9	2078	38219681	38233027	-	38219680	38233094	38220971	38233027	7	38219680,38223461,38223768,38226598,38227170,38229884,38232917,	38221054,38223640,38223890,38226687,38227189,38230002,38233094,
nr2f1a	0.326923	0.299117	8.7879	7.17493	8.82337	7.08215	663	72	72	nr2f1a	NM_131180	chr5	2904	49093271	49099051	+	49093270	49100017	49093972	49099051	3	49093270,49095701,49098776,	49094405,49096229,49100017,
ubr5	1.67837	1.64159	8.78627	9.53333	8.82018	9.53528	662	378	401	ubr5	NM_001164394	chr16	8901	52656291	52761046	-	52656290	52761046	52656806	52761046	59	52656290,52658858,52660618,52661322,52664687,52666539,52668113,52668424,52669572,52670058,52671284,52673309,52676521,52679446,52682292,52684174,52685810,52686562,52687028,52690493,52692607,52694692,52697722,52699616,52699988,52701409,52701754,52702775,52704254,52705145,52705814,52708265,52710871,52711052,52713925,52714107,52717959,52720056,52722751,52723771,52724011,52726537,52727357,52729968,527…	52657019,52658944,52660763,52661436,52664843,52666624,52668292,52668485,52669703,52670203,52671372,52673652,52676642,52679664,52682406,52684347,52685884,52686796,52687240,52690762,52692865,52694824,52697834,52699740,52700228,52701570,52701884,52702902,52704373,52705292,52705906,52708420,52710969,52711176,52714021,52714259,52718086,52720267,52722949,52723926,52724123,52726681,52727470,52730078,527…
dynll2a	0.0840909	0.0776915	8.78136	5.20945	8.81538	5.12928	660	20	20	dynll2a	NM_200099	chr15	1417	16130069	16134743	-	16130068	16134743	16131016	16131397	3	16130068,16131265,16134549,	16131154,16131402,16134743,
tmem30ab	0.53303	0.52614	8.77808	7.87036	8.81218	7.8857	658	117	125	tmem30ab	NM_205560	chr20	1988	16740265	16760571	+	16740264	16761268	16740448	16760571	7	16740264,16745327,16750465,16753204,16753376,16758747,16760377,	16740691,16745447,16750573,16753292,16753523,16758954,16761268,
znf207b	1.61371	1.49274	8.77314	9.46352	8.80574	9.3837	655	365	365	znf207b	NM_199665	chr6	1934	22134323	22146661	-	22134322	22146785	22134821	22146661	10	22134322,22135763,22136118,22140236,22140598,22140752,22140905,22145863,22146082,22146620,	22134982,22135911,22136334,22140379,22140669,22140828,22141094,22146002,22146209,22146785,
pin1	1.79725	1.78924	8.76984	9.61563	8.8009	9.64024	654	397	430	pin1	NM_200748	chr1	742	58285458	58288483	+	58285457	58288802	58285457	58288483	3	58285457,58285989,58288373,	58285659,58286100,58288802,
erh	0.63031	0.653933	8.76653	8.10066	8.79766	8.18488	653	137	155	erh	NM_001271817	chr20	931	33591051	33594265	-	33591050	33594265	33591535	33594134	4	33591050,33593021,33593434,33594131,	33591638,33593142,33593522,33594265,
tmem106ba	0.132032	0.123596	8.76653	5.84549	8.79766	5.78136	653	31	31	tmem106ba	NM_200362	chr15	1834	34108760	34119766	+	34108759	34120735	34109734	34119766	8	34108759,34109726,34112617,34112779,34113034,34116519,34116682,34119645,	34108845,34109915,34112681,34112939,34113175,34116569,34116736,34120735,
hnrnpa0b	1.68354	1.66366	8.76321	9.51471	8.79116	9.52552	651	375	398	hnrnpa0b	NM_214706	chr14	1706	38505417	38506405	+	38505416	38507122	38505460	38506405	1	38505416,	38507122,
sf3b6	0.418872	0.502257	8.76321	7.50779	8.79116	7.79766	651	92	118	sf3b6	NM_001002067	chr20	764	35530313	35534818	+	35530312	35535057	35530459	35534818	4	35530312,35531358,35533825,35534728,	35530489,35531477,35533964,35535057,
tpm3	1.61298	1.81591	8.75322	9.44294	8.78136	9.64205	647	360	431	tpm3	NM_201492	chr19	3062	11070540	11112986	-	11070539	11096896	11071696	11096643	8	11070539,11081771,11084761,11090250,11090686,11092439,11092660,11096511,	11071779,11081841,11084824,11090326,11090757,11092557,11092794,11096896,
sfpq	1.51744	1.39567	8.74819	9.34983	8.77643	9.25739	644	337	337	sfpq	NM_213278	chr19	2414	40438925	40452400	+	40438924	40452780	40439098	40452400	10	40438924,40440194,40440462,40440856,40443494,40443817,40443977,40444191,40446095,40452280,	40439695,40440383,40440764,40440952,40443691,40443902,40444092,40444240,40446205,40452780,
nap1l1	1.58625	1.54805	8.74483	9.41045	8.77149	9.40195	643	354	367	nap1l1	NM_201318	chr4	1400	1471568	1496851	-	1471567	1496851	1471679	1490658	15	1471567,1476957,1477976,1478401,1478769,1479579,1480101,1480324,1482583,1484627,1486570,1488205,1490591,1493106,1496779,	1471718,1477008,1478009,1478524,1478789,1479725,1480241,1480396,1482712,1484720,1486712,1488308,1490674,1493148,1496851,
si:dkey-152p16.6	0.621212	0.621281	8.74483	8.05799	8.77149	8.08481	643	133	144	si:dkey-152p16.6	NM_001165918	chr14	532	11760684	11765476	-	11760683	11765476	11760970	11763817	3	11760683,11763717,11765382,	11761011,11763827,11765476,	Complete3End
atp6ap2	0.332168	0.306636	8.74483	7.15482	8.77149	7.06609	643	71	71	atp6ap2	NM_213023	chr22	1619	11093805	11107052	-	11093804	11107066	11094248	11107052	9	11093804,11094838,11097147,11099967,11100267,11104989,11105715,11105944,11106904,	11094443,11094958,11097297,11100021,11100405,11105085,11105844,11106075,11107066,
zgc:64201	1.64094	1.73708	8.73978	9.4543	8.76653	9.5632	641	363	408	zgc:64201	NM_200642	chr13	1271	141433	142620	+	141432	143248	141642	142620	3	141432,141607,142200,	141485,141777,143248,
psmb7	1.75206	1.67359	8.73302	9.54206	8.75989	9.50283	638	380	396	psmb7	NM_001045564	chr21	1041	8249251	8259445	+	8249250	8259556	8249346	8259445	8	8249250,8251342,8251514,8251699,8253552,8254667,8256342,8259333,	8249408,8251436,8251612,8251840,8253668,8254726,8256494,8259556,
lsm12b	2.2391	2.20949	8.72962	9.89254	8.75489	9.8986	636	465	495	lsm12b	NM_213148	chr12	1200	3176141	3187504	-	3176140	3187509	3176744	3187504	5	3176140,3179209,3181844,3184032,3187377,	3176837,3179336,3181954,3184166,3187509,
ubap2b	1.85984	2.24074	8.72962	9.6248	8.75489	9.91886	636	398	502	ubap2b	NM_001082481	chr8	3774	45286889	45320182	+	45286888	45320773	45286930	45320182	26	45286888,45287116,45290628,45290963,45291384,45296104,45296276,45298469,45298604,45300964,45303826,45304182,45305001,45307462,45309871,45310004,45310226,45311049,45311345,45311532,45311708,45312878,45313947,45314810,45317245,45320101,	45287026,45287191,45290739,45291108,45291462,45296165,45296341,45298522,45298675,45301151,45304028,45304418,45305189,45307607,45309911,45310137,45310284,45311236,45311437,45311583,45311781,45313232,45314055,45314872,45317434,45320773,
klf13	1.70554	2.24537	8.72962	9.49985	8.75489	9.92184	636	369	504	klf13	NM_001076772	chr25	2545	34047083	34071184	-	34047082	34071480	34048554	34071184	2	34047082,34070733,	34048880,34071480,
arih2	0.57715	0.592593	8.72962	7.93664	8.75489	8	636	122	135	arih2	NM_213143	chr8	2394	26015484	26037663	+	26015483	26038262	26019192	26037663	15	26015483,26018981,26019532,26020889,26027017,26027259,26030562,26030757,26031768,26031992,26032123,26034619,26035508,26037399,26037591,	26015588,26019420,26019600,26020962,26027159,26027381,26030672,26030875,26031819,26032014,26032275,26034763,26035577,26037507,26038262,
caska	2.51358	2.51217	8.72622	10.056	8.75322	10.0821	635	529	571	caska	NM_152941	chr9	3480	33555937	33799220	-	33555936	33799739	33556135	33799220	27	33555936,33559267,33559602,33559887,33560055,33570477,33570825,33570907,33573750,33577255,33578008,33579237,33579752,33580079,33584005,33588032,33596105,33598852,33600412,33600621,33605718,33606384,33628531,33628741,33635225,33666729,33799161,	33556312,33559351,33559805,33559968,33560136,33570593,33570906,33571022,33573786,33577324,33578077,33579323,33579831,33580268,33584086,33588110,33596227,33598952,33600493,33600744,33605897,33606487,33628604,33628819,33635331,33666842,33799739,
klf7b	2.12175	1.94425	8.72451	9.80977	8.74987	9.70908	634	441	441	klf7b	NM_001044766	chr9	2613	28533761	28587970	-	28533760	28588325	28535130	28587970	4	28533760,28545046,28551971,28587868,	28535182,28545170,28552581,28588325,
zic5	0.0661939	0.0603949	8.72451	4.80735	8.74987	4.70044	634	15	15	zic5	NM_205727	chr9	2584	31463365	31467164	-	31463364	31467302	31464316	31467164	2	31463364,31466116,	31464762,31467302,
sdhb	0.389549	0.455711	8.71768	7.35755	8.74483	7.61102	632	81	104	sdhb	NM_001098740	chr22	1183	62681	67093	+	62680	67421	62692	67093	8	62680,63885,64790,65257,65510,66259,66607,67012,	62755,64019,64876,65394,65627,66361,66730,67421,
rbx1	1.56005	1.43874	8.71596	9.35755	8.74315	9.26796	631	339	339	rbx1	NM_001083544	chr3	548	24971412	24977219	-	24971411	24977254	24971597	24977219	5	24971411,24974468,24974640,24975549,24977141,	24971610,24974554,24974711,24975628,24977254,	Complete3End
ctnnd2b	0.344458	0.795561	8.71253	7.17493	8.74147	8.41151	630	72	181	ctnnd2b	NM_001193651	chr2	5940	30570716	30710209	-	30570715	30710209	30572753	30684974	22	30570715,30575896,30577666,30580864,30581195,30583629,30584706,30585290,30588042,30590507,30596277,30603117,30606113,30627606,30630115,30630408,30634573,30646280,30649114,30672021,30684845,30709945,	30572999,30575973,30577798,30580991,30581280,30583852,30584857,30585485,30588228,30590625,30596461,30603331,30606246,30627922,30630259,30630949,30634740,30646397,30649149,30672134,30684979,30710209,
ndufs1	0.47852	0.435088	8.71081	7.64746	8.73978	7.53916	629	100	100	ndufs1	NM_001007765	chr6	2515	12972981	12998145	+	12972980	12998416	12973607	12998145	19	12972980,12973603,12973804,12976595,12976808,12981214,12981394,12983385,12983711,12987661,12987885,12990545,12990769,12996325,12996599,12997025,12997638,12997861,12998053,	12973024,12973680,12973896,12976703,12976885,12981296,12981525,12983571,12983846,12987776,12988031,12990674,12990899,12996486,12996754,12997201,12997773,12997934,12998416,
mki67	2.63189	2.70975	8.7039	10.1	8.73302	10.1712	626	538	626	mki67	NM_001277446	chr12	6296	10330444	10343218	-	10330443	10343218	10330443	10342551	16	10330443,10331088,10333903,10334331,10335660,10335858,10336131,10336351,10336942,10337311,10339651,10339814,10340006,10340215,10342462,10343108,	10330538,10333755,10333958,10335284,10335786,10336033,10336253,10336832,10337175,10338157,10339721,10339878,10340122,10340297,10342563,10343218,
gchfr	0.173861	0.162162	8.7039	6.17991	8.73302	6.10852	626	39	39	gchfr	NM_200762	chr17	779	860033	864831	+	860032	865240	860132	864831	3	860032,861402,864692,	860168,861497,865240,	Complete3End
ankhb	0.531813	0.494118	8.70217	7.79116	8.73132	7.71425	625	111	111	ankhb	NM_194370	chr2	2596	31974397	32022270	+	31974396	32023094	31974662	32022270	12	31974396,31980280,31986352,31989598,31991876,32004031,32006592,32010578,32014937,32017826,32019600,32022129,	31974758,31980497,31986471,31989682,31992047,32004166,32006685,32010674,32015067,32017950,32019700,32023094,
zgc:153615	0.0758123	0.0683962	8.6987	4.97728	8.72792	4.85798	623	17	17	zgc:153615	NM_001077791	chr2	1817	9831551	9848832	-	9831550	9848852	9834664	9848832	8	9831550,9833821,9834839,9836781,9840387,9840668,9846240,9848802,	9831727,9834755,9834933,9836905,9840588,9840786,9846359,9848852,
dnajc5aa	1.85404	1.69704	8.69523	9.5859	8.72281	9.48583	621	391	391	dnajc5aa	NM_001002464	chr8	995	23144510	23158351	+	23144509	23158586	23152916	23158351	5	23144509,23152890,23153805,23155957,23158238,	23144634,23153026,23154019,23156129,23158586,
sap130a	2.12107	1.97506	8.69	9.77479	8.71768	9.69957	619	433	440	sap130a	NM_001098777	chr6	4199	28027829	28058077	+	28027828	28059038	28027847	28058077	21	28027828,28028659,28029477,28032767,28034538,28038645,28040793,28041024,28042421,28042604,28044592,28045698,28045899,28046474,28046890,28048307,28050445,28053739,28053960,28054235,28057918,	28027891,28028769,28029749,28032932,28034656,28038770,28040918,28041169,28042512,28042709,28044740,28045817,28046169,28046643,28046989,28048663,28050700,28053865,28054064,28054349,28059038,
rogdi	0.378935	0.351544	8.69	7.29002	8.71768	7.20945	619	78	78	rogdi	NM_199963	chr3	1953	36286130	36298661	-	36286129	36298739	36287149	36298661	11	36286129,36289075,36289304,36289440,36290992,36295610,36295835,36296420,36297741,36297937,36298625,	36287191,36289202,36289354,36289554,36291091,36295706,36295916,36296475,36297824,36298009,36298739,
snrpe	1.82503	1.82381	8.68475	9.55267	8.71425	9.5812	617	381	411	snrpe	NM_201004	chr11	538	37453370	37458859	+	37453369	37458996	37453491	37458859	5	37453369,37453834,37455222,37458616,37458803,	37453545,37453861,37455285,37458695,37458996,
mboat2b	0.158151	0.147971	8.68299	6.02237	8.71081	5.9542	616	35	35	mboat2b	NM_001278602	chr20	2645	29788239	29839220	+	29788238	29840281	29788325	29839220	13	29788238,29810990,29815262,29822374,29822555,29827779,29827999,29829461,29832940,29833133,29834837,29838833,29839069,	29788409,29811136,29815340,29822470,29822611,29827834,29828183,29829654,29833044,29833198,29834970,29838985,29840281,	Complete3End
bloc1s2	0.1	0.0922156	8.67948	5.35755	8.70563	5.26679	614	22	22	bloc1s2	NM_001244756	chr20	1015	7596472	7604906	+	7596471	7605363	7596495	7604906	5	7596471,7601198,7601413,7602594,7604874,	7596646,7601315,7601533,7602699,7605363,	Complete3End
mid1ip1b	0.374693	0.69759	8.66888	7.25267	8.69697	8.17742	610	76	154	mid1ip1b	NM_200832	chr22	768	11407721	11408818	-	11407720	11408818	11407757	11408198	2	11407720,11408786,	11408456,11408818,
stm	0.0775862	0.129071	8.66534	4.97728	8.69523	5.74147	609	17	30	stm	NM_198817	chr19	3168	3196621	3226779	-	3196620	3226817	3201363	3226779	26	3196620,3201335,3201499,3203634,3203911,3204056,3205444,3208179,3208303,3211161,3212562,3212880,3214965,3215099,3215219,3215552,3216771,3217289,3218176,3220309,3220453,3222666,3222814,3223805,3224120,3226768,	3197880,3201404,3201553,3203688,3203962,3204098,3205486,3208224,3209074,3211227,3212637,3212925,3215013,3215138,3215285,3215588,3216810,3217328,3218215,3220345,3220492,3222711,3222847,3223823,3224188,3226817,
barhl2	0.494451	0.449819	8.66356	7.64746	8.69174	7.53916	608	100	100	barhl2	NM_205740	chr6	1710	24718043	24721652	+	24718042	24721871	24718438	24721652	3	24718042,24720279,24721339,	24718994,24720505,24721871,
efhd2	0.381953	0.354722	8.66	7.27146	8.69	7.19476	607	77	77	efhd2	NM_001045211	chr8	3100	25799484	25826808	-	25799483	25827049	25802711	25826808	5	25799483,25801554,25804703,25805107,25826521,	25800483,25802843,25804838,25805255,25827049,
mpc1	0.142151	0.133172	8.66	5.84549	8.69	5.78136	607	31	31	mpc1	NM_001002398	chr13	798	150996	154679	+	150995	154950	151192	154679	4	150995,151942,152299,154654,	151266,152040,152432,154950,
psmd13	2.2528	2.27439	8.64926	9.82098	8.67948	9.86496	603	447	489	psmd13	NM_200948	chr25	1241	10388359	10399787	+	10388358	10399873	10388376	10399787	13	10388358,10391211,10391373,10392291,10392426,10392557,10393028,10393352,10394735,10394977,10397188,10397418,10399691,	10388477,10391290,10391408,10392347,10392470,10392644,10393200,10393432,10394861,10395040,10397269,10397535,10399873,
plxna3	2.40075	2.36919	8.64566	9.90914	8.67596	9.92035	601	469	503	plxna3	NM_001098489	chr8	6204	9184358	9531792	-	9184357	9531792	9184744	9505080	32	9184357,9187515,9189357,9192334,9194164,9195960,9196175,9198058,9207394,9217506,9219619,9220387,9223281,9228972,9231272,9231748,9234712,9236481,9241865,9244234,9246365,9250860,9281076,9330712,9352160,9356328,9358712,9391088,9405874,9493972,9503895,9531753,	9184840,9187666,9189570,9192504,9194355,9196057,9196279,9198218,9207541,9217573,9219876,9220530,9223516,9229116,9231512,9231842,9234880,9236618,9241986,9244383,9246556,9250957,9281277,9330827,9352260,9356485,9358836,9391189,9406015,9494155,9505179,9531792,
kmt2a	2.3583	2.31051	8.64566	9.88341	8.67596	9.88417	601	462	492	kmt2a	NM_001110279	chr15	12703	23448124	23484785	-	23448123	23484831	23448123	23484785	35	23448123,23448486,23448715,23448896,23449109,23449365,23449538,23449794,23449958,23450116,23454658,23454890,23455135,23455298,23455540,23455833,23456076,23456293,23459275,23459444,23459712,23459962,23462316,23462508,23462709,23464455,23464681,23465169,23465436,23465997,23466153,23466464,23466734,23470191,23484539,	23448399,23448616,23448799,23449004,23449284,23449440,23449706,23449877,23450027,23454563,23454805,23455051,23455214,23455416,23455699,23455971,23456177,23456496,23459349,23459555,23459886,23460147,23462430,23462629,23462805,23464602,23464918,23465240,23465916,23466059,23466379,23466642,23470078,23470261,23484831,
tmem57a	1.6175	1.63725	8.64386	9.33762	8.67243	9.3837	600	333	365	tmem57a	NM_200319	chr19	2559	29716624	29746201	+	29716623	29746626	29716762	29746201	11	29716623,29718017,29718250,29722983,29727146,29731560,29732147,29733500,29736015,29740464,29745998,	29716842,29718159,29718377,29723107,29727325,29732062,29732306,29733683,29736136,29740639,29746626,
sec62	1.65457	2.00736	8.64205	9.36851	8.67066	9.67596	599	340	437	sec62	NM_001025530	chr2	1320	37262936	37281696	+	37262935	37281772	37262994	37281696	8	37262935,37275018,37275215,37275404,37275690,37278693,37278837,37281247,	37263030,37275127,37275321,37275612,37275786,37278754,37278957,37281772,
dstyk	2.22459	2.01847	8.63844	9.79198	8.66534	9.6786	597	437	438	dstyk	NM_205627	chr22	2866	435541	468799	-	435540	468844	435787	468799	13	435540,436945,437563,439872,440307,441929,443831,445788,447562,448859,451668,458145,468645,	435957,437080,437678,439986,440440,442086,443961,445965,447801,449055,452118,458549,468844,
add1	1.89837	1.91256	8.63844	9.5632	8.66534	9.60084	597	384	418	add1	NM_001079958	chr21	2967	1964469	2042137	-	1964468	2042137	1965080	2016213	15	1964468,1971043,1979092,1988811,1990192,1999547,2002500,2004294,2005955,2008023,2009013,2009189,2011119,2016018,2042015,	1965370,1971124,1979255,1988901,1990288,1999895,2002674,2004393,2006099,2008173,2009094,2009341,2011282,2016220,2042137,
ndufa5	0.382685	0.423645	8.63844	7.25267	8.66534	7.42626	597	76	92	ndufa5	NM_001013456	chr4	430	4921836	4923998	-	4921835	4924008	4921904	4923998	5	4921835,4922450,4922615,4923464,4923977,	4922006,4922516,4922732,4923509,4924008,
rgs7bpa	0.32956	0.303329	8.63481	7.03342	8.66356	6.94251	596	66	66	rgs7bpa	NM_001076608	chr8	2041	31892086	31909996	-	31892085	31910392	31892983	31909996	6	31892085,31897504,31897648,31901102,31905171,31909855,	31893075,31897575,31897793,31901233,31905338,31910392,
ccdc124	0.576293	0.685185	8.63118	7.83605	8.66178	8.11634	595	114	147	ccdc124	NM_200565	chr8	1411	13313993	13327174	-	13313992	13327174	13314698	13325047	5	13313992,13317664,13318125,13324888,13327133,	13314900,13317770,13318309,13325060,13327174,
puf60a	1.97208	2.02615	8.62205	9.60177	8.64926	9.668	591	396	435	puf60a	NM_001105588	chr2	2100	32670752	32688548	-	32670751	32688548	32671135	32684743	12	32670751,32672155,32677484,32681874,32682371,32682692,32682871,32683304,32683654,32684665,32687602,32688470,	32671435,32672403,32677596,32682065,32682585,32682785,32683033,32683373,32683744,32684761,32687665,32688548,
pim3	1.92766	2.57036	8.62205	9.56891	8.64926	10.0112	591	385	540	pim3	NM_001034978	chr25	2408	29219345	29222815	+	29219344	29223896	29219708	29222815	6	29219344,29220038,29220241,29220375,29221925,29222642,	29219796,29220148,29220292,29220739,29222102,29223896,	Complete3End
tcf7l1a	2.56671	2.68414	8.62022	9.98014	8.64566	10.0701	590	494	567	tcf7l1a	NM_131269	chr10	2697	42367353	42469001	-	42367352	42469509	42367858	42469001	12	42367352,42371347,42371516,42373899,42376287,42383198,42383446,42386648,42408840,42468421,42468645,42468815,	42368283,42371399,42371624,42374059,42376431,42383282,42383549,42386784,42408924,42468549,42468718,42469509,
evlb	0.382465	0.355805	8.62022	7.23362	8.64566	7.15482	590	75	75	evlb	NM_205633	chr20	1722	54647017	54876637	-	54647016	54876900	54647686	54876637	11	54647016,54650112,54650245,54652385,54652552,54652816,54654252,54655491,54659707,54660962,54876632,	54647724,54650170,54650306,54652446,54652583,54652856,54654353,54655757,54659769,54661028,54876900,
nme2b.2	0.047014	2.75905	8.62022	4.20945	8.64566	10.1098	590	9	590	nme2b.2	NM_130927	chr19	813	48451507	48454371	+	48451506	48454668	48452901	48454371	5	48451506,48452897,48453868,48454049,48454253,	48451556,48453030,48453970,48454162,48454668,
tollip	0.505102	0.461153	8.61471	7.62936	8.64024	7.52356	588	99	99	tollip	NM_207061	chr7	1277	72030311	72041305	+	72030310	72041305	72030418	72040957	7	72030310,72032020,72034436,72037217,72037760,72040736,72041260,	72030451,72032170,72034619,72037370,72037851,72041250,72041305,
tac1	0.371648	0.346299	8.61287	7.18488	8.63844	7.10852	587	73	73	tac1	NM_001256391	chr19	975	26065399	26068571	+	26065398	26069023	26065576	26068571	5	26065398,26066586,26066801,26067861,26068524,	26065690,26066689,26066825,26067918,26069023,
ugt8	2.33035	2.15201	8.60918	9.82972	8.63662	9.74231	586	450	450	ugt8	NM_001044325	chr1	5288	19863130	19900841	-	19863129	19900841	19866646	19888970	7	19863129,19863990,19871735,19876605,19883417,19888145,19900688,	19863980,19867007,19871955,19876682,19883560,19888972,19900841,
stxbp3	1.58718	1.767	8.60733	9.2738	8.633	9.4543	585	322	382	stxbp3	NM_213471	chr23	2895	1652900	1688462	+	1652899	1689574	1652909	1688462	19	1652899,1656014,1658249,1659959,1662448,1662615,1664249,1664492,1665885,1667189,1670643,1670808,1673313,1675405,1678890,1680163,1682794,1684984,1688361,	1652955,1656055,1658331,1660036,1662521,1662716,1664395,1664586,1666010,1667288,1670710,1670874,1673394,1675541,1678997,1680259,1682880,1685133,1689574,
srsf7a	0.534615	0.492443	8.60733	7.7039	8.633	7.61102	585	104	104	srsf7a	NM_205673	chr5	1403	36295454	36298545	+	36295453	36298991	36296668	36298545	9	36295453,36295611,36296661,36297241,36297497,36297641,36298055,36298310,36298493,	36295521,36295716,36296886,36297421,36297566,36297680,36298175,36298409,36298991,
thoc2	1.73393	1.60277	8.60363	9.39767	8.63118	9.31175	584	351	351	thoc2	NM_001003847	chr14	5471	12085892	12180608	+	12085891	12180608	12085910	12179099	36	12085891,12092905,12098322,12099762,12102381,12103968,12108590,12113525,12120339,12122223,12123848,12124619,12127074,12127907,12130359,12130859,12133242,12133542,12140280,12146010,12146376,12149500,12151923,12152151,12153893,12155705,12157072,12159369,12164881,12165949,12167047,12175595,12176065,12176313,12179009,12179836,	12085975,12092961,12098414,12099814,12102452,12104090,12108724,12113686,12120432,12122379,12124021,12124815,12127205,12128009,12130444,12130953,12133323,12133639,12140398,12146190,12146541,12149776,12152065,12152309,12154022,12155837,12157257,12159557,12164984,12166326,12167106,12175724,12176132,12176369,12179264,12180608,
kifap3b	0.596401	0.718789	8.60363	7.85798	8.63118	8.15482	584	116	151	kifap3b	NM_001144045	chr2	3764	23567249	23636547	+	23567248	23637846	23567394	23636547	20	23567248,23570678,23570894,23571696,23572925,23575789,23577163,23582758,23582952,23585746,23589874,23598124,23598409,23599264,23600621,23607554,23610512,23618994,23622457,23636462,	23567426,23570810,23571046,23571758,23573067,23575889,23577288,23582857,23583131,23585909,23589975,23598233,23598522,23599430,23600747,23607653,23610598,23619160,23622539,23637846,
eif4a3	2.42214	2.33838	8.60177	9.87805	8.62936	9.85487	583	460	488	eif4a3	NM_201078	chr11	1493	44841827	44859249	-	44841826	44859344	44842003	44859249	12	44841826,44842746,44845560,44848776,44849160,44850629,44853123,44854487,44854907,44856002,44856507,44859095,	44842020,44842874,44845668,44848892,44849299,44850771,44853204,44854620,44854970,44856069,44856580,44859344,
zgc:111986	1.68564	1.57414	8.59432	9.34762	8.62388	9.27845	580	336	343	zgc:111986	NM_001020637	chr19	1220	31992899	31995674	-	31992898	31995841	31993258	31995674	5	31992898,31994772,31995035,31995294,31995545,	31993384,31994907,31995161,31995471,31995841,
sh3bp5b	0.424321	0.3891	8.59432	7.35755	8.62388	7.26209	580	81	81	sh3bp5b	NM_213458	chr16	2854	36118324	36153263	+	36118323	36154618	36118481	36153263	9	36118323,36119936,36125151,36141983,36142231,36147158,36149202,36151093,36153051,	36118562,36119999,36125280,36142148,36142362,36147201,36149422,36151390,36154618,
wipi1	0.410091	0.378961	8.59432	7.30834	8.62388	7.224	580	79	79	wipi1	NM_200391	chr3	2158	36155443	36176237	+	36155442	36176805	36155670	36176237	13	36155442,36157765,36161478,36162814,36163003,36163237,36164090,36164319,36168143,36168397,36170524,36170736,36176186,	36155756,36157848,36161648,36162911,36163101,36163330,36164161,36164427,36168308,36168505,36170655,36170837,36176805,
tert	2.93385	2.76747	8.59059	10.1434	8.62022	10.0888	579	578	578	tert	NM_001083866	chr19	3528	628098	642861	+	628097	643064	628125	642861	16	628097,629480,630871,632461,632819,633533,634069,635140,635542,636401,636569,637042,638168,638726,639505,642760,	628353,630783,631058,632615,632987,633695,634159,635223,635656,636473,636755,637166,638230,638851,639643,643064,
wdr34	0.607792	1.13613	8.58871	7.87036	8.61839	8.80252	578	117	239	wdr34	NM_001105690	chr21	1924	13120908	13128079	-	13120907	13128414	13120990	13128079	9	13120907,13122390,13122625,13125641,13125890,13127250,13127483,13127669,13128001,	13121229,13122548,13122858,13125809,13126000,13127408,13127593,13127921,13128414,
snapc5	0.22526	0.209184	8.58496	6.43463	8.61471	6.35755	576	46	46	snapc5	NM_001080163	chr18	1142	19498242	19502014	-	19498241	19502014	19498956	19501496	4	19498241,19501254,19501406,19501961,	19499139,19501329,19501522,19502014,
ptpro	2.02872	1.93223	8.5812	9.60177	8.61102	9.56129	575	396	407	ptpro	NM_001083814	chr4	4527	57509	85726	+	57508	85726	57698	84550	27	57508,66653,67396,68572,69259,71397,71811,72110,72381,74102,74435,76194,77057,77314,77740,79896,80676,82100,82268,82724,82879,83248,83850,84105,84445,84763,85595,	57749,66918,67552,68725,69790,71559,72008,72231,72575,74214,74599,76315,77191,77456,77810,79980,80712,82182,82359,82801,83014,83371,84005,84241,84554,85368,85726,
prp19	1.74543	1.59591	8.5812	9.38478	8.61102	9.2854	575	345	345	prp19	NM_201467	chr14	1977	15982466	15995408	+	15982465	15995749	15982583	15995408	16	15982465,15983073,15983308,15985928,15986148,15987838,15987990,15988116,15989847,15990515,15990712,15991960,15992447,15994908,15995096,15995310,	15982602,15983223,15983385,15986070,15986222,15987904,15988032,15988191,15989923,15990625,15990868,15992030,15992621,15994991,15995202,15995749,
ap3d1	1.6183	1.6402	8.57932	9.2738	8.60918	9.32305	574	322	352	ap3d1	NM_001045015	chr22	3825	22147294	22206692	-	22147293	22206742	22147324	22206692	33	22147293,22148912,22149076,22150454,22150625,22151792,22154252,22154705,22156272,22158886,22162939,22163645,22168427,22171303,22171589,22173998,22174149,22174416,22178927,22179234,22181242,22181470,22184851,22186748,22186886,22187021,22189598,22189818,22190419,22190608,22192737,22192905,22206596,	22147420,22148992,22149198,22150540,22150714,22151982,22154300,22154864,22156380,22158940,22163071,22163808,22168501,22171500,22171662,22174070,22174291,22174562,22179159,22179465,22181391,22181616,22184900,22186798,22186936,22187095,22189738,22189948,22190527,22190689,22192818,22193001,22206742,
gabrg2	0.243775	0.226221	8.57554	6.53916	8.60363	6.45943	572	49	49	gabrg2	NM_001256250	chr21	1998	41890252	41994003	-	41890251	41994272	41890549	41994003	10	41890251,41899555,41906900,41910445,41943021,41949904,41955485,41962101,41969383,41993887,	41890828,41899579,41907106,41910598,41943159,41949987,41955706,41962169,41969526,41994272,
rundc3ab	0.116645	0.109254	8.57554	5.47573	8.60363	5.40939	572	24	24	rundc3ab	NM_200149	chr12	2542	9779619	9801926	+	9779618	9802976	9780006	9801926	12	9779618,9779990,9786635,9786848,9791338,9791582,9791781,9792887,9793122,9797075,9799508,9801783,	9779807,9780113,9786751,9786976,9791424,9791672,9791862,9793050,9793280,9797195,9799603,9802976,
pald1a	2.25493	2.30116	8.57175	9.74483	8.60177	9.80413	571	425	472	pald1a	NM_198811	chr12	2870	48110416	48289028	-	48110415	48289028	48110674	48258088	20	48110415,48137825,48223170,48225966,48227412,48227844,48228181,48229074,48233267,48233483,48236284,48236758,48240438,48246237,48246984,48251550,48252102,48255346,48257930,48288879,	48110826,48137839,48223311,48226038,48227553,48228042,48228361,48229191,48233402,48233579,48236389,48236855,48240596,48246313,48247145,48251715,48252282,48255449,48258101,48289028,
pitpnbl	0.504599	0.464607	8.57175	7.58496	8.60177	7.49586	571	96	97	pitpnbl	NM_213443	chr3	1764	15182468	15202503	-	15182467	15202638	15183283	15202503	11	15182467,15185031,15187328,15188973,15190758,15194719,15194963,15195108,15201262,15202032,15202483,	15183331,15185154,15187436,15189051,15190842,15194794,15194971,15195200,15201408,15202063,15202638,
tuba8l2	0.00394737	0.00387097	8.56986	0.584963	8.59805	0.584963	570	1	1	tuba8l2	NM_200691	chr1	1608	4704679	4721250	+	4704678	4721311	4704875	4721250	4	4704678,4716474,4718034,4720275,	4704878,4716697,4718183,4721311,
myo6a	0.437418	0.402329	8.56796	7.37504	8.59432	7.28077	569	82	82	myo6a	NM_001004111	chr20	4976	712684	756393	+	712683	756393	712688	755255	36	712683,718083,718332,719987,721202,721954,722099,723093,724550,728996,731330,731674,733035,734733,734894,735332,736178,736483,736636,737642,737862,739929,740163,743489,743885,745432,747231,747966,749009,751120,751746,752366,754563,755055,755700,756085,	712805,718153,718406,720117,721308,722010,722197,723258,724631,729177,731475,731832,733127,734806,735022,735428,736349,736522,736730,737773,737940,740059,740254,743640,744094,745511,747392,748002,749048,751224,751878,752396,754785,755682,756069,756393,
srsf4	1.61243	1.49805	8.56224	9.25148	8.59059	9.17368	567	317	317	srsf4	NM_199574	chr19	1813	13492477	13501353	+	13492476	13502024	13492517	13501353	6	13492476,13494484,13496653,13498051,13498442,13500899,	13492624,13494627,13496775,13498260,13498508,13502024,
tapt1	0.293651	0.272374	8.56224	6.79442	8.59059	6.71425	567	58	58	tapt1	NM_001123250	chr1	4027	22079516	22112378	-	22079515	22112408	22081808	22112378	14	22079515,22084781,22086390,22086570,22087089,22093332,22093543,22093713,22094156,22095601,22095842,22100805,22104485,22112188,	22082041,22084948,22086467,22086639,22087149,22093442,22093624,22093783,22094254,22095737,22096005,22100924,22104616,22112408,
luc7l	0.519256	0.621094	8.55651	7.61102	8.58496	7.89785	565	98	126	luc7l	NM_001002116	chr24	1747	39750745	39765733	+	39750744	39766285	39750844	39765733	10	39750744,39754585,39756361,39758863,39759159,39760815,39761523,39762650,39763647,39765609,	39750905,39754680,39756460,39758974,39759303,39760992,39761612,39762680,39763812,39766285,
zeb1b	0.354582	0.325521	8.55651	7.0607	8.58496	6.96578	565	67	67	zeb1b	NM_131709	chr12	5299	26658914	26760340	-	26658913	26760366	26660949	26760340	8	26658913,26666548,26666818,26668989,26669489,26672914,26683196,26760282,	26661623,26666729,26668503,26669101,26669692,26673070,26683364,26760366,
fmr1	1.76596	1.61488	8.55459	9.37504	8.5812	9.27263	564	342	342	fmr1	NM_152963	chr14	2304	19859339	19891535	+	19859338	19892034	19859433	19891535	15	19859338,19861316,19861869,19862039,19862731,19864522,19864705,19870585,19870865,19871027,19871390,19878513,19880290,19881046,19891367,	19859484,19861369,19861963,19862111,19862880,19864616,19864822,19870756,19870944,19871140,19871477,19878712,19880473,19881126,19892034,
s1pr1	0.334221	0.30719	8.55267	6.97154	8.57932	6.87652	563	64	64	s1pr1	NM_131691	chr22	2352	16012225	16015973	-	16012224	16015973	16013148	16014237	2	16012224,16015834,	16014437,16015973,
psmb5	1.79467	1.65838	8.55075	9.39446	8.57743	9.3072	562	350	350	psmb5	NM_131151	chr2	1311	38390945	38409761	+	38390944	38410251	38390955	38409761	3	38390944,38396542,38409474,	38391171,38396849,38410251,
tab2	0.269333	0.675393	8.55075	6.65821	8.57743	8.01123	562	53	136	tab2	NM_001009900	chr20	2138	1308805	1328300	+	1308804	1329343	1316207	1328300	4	1308804,1316142,1317925,1328217,	1308976,1316309,1318598,1329343,
c1qbp	0.522029	0.631234	8.54882	7.61102	8.57365	7.90989	561	98	127	c1qbp	NM_001017858	chr5	1127	3590949	3604190	-	3590948	3604310	3591142	3604190	6	3590948,3598180,3599459,3600481,3602268,3603988,	3591292,3598306,3599555,3600569,3602419,3604310,
gnsa	0.362784	0.335085	8.54496	7.08215	8.57175	6.99435	560	68	68	gnsa	NM_001030208	chr4	2595	4501144	4514526	+	4501143	4515367	4501280	4514526	14	4501143,4501560,4505163,4505468,4507136,4507322,4507569,4510001,4510207,4510426,4510703,4510898,4514039,4514450,	4501430,4501620,4505370,4505534,4507235,4507490,4507652,4510120,4510311,4510528,4510814,4511009,4514200,4515367,
rgma	0.35743	0.328515	8.54496	7.0607	8.57175	6.96578	560	67	67	rgma	NM_001045011	chr18	4366	24933082	24942946	+	24933081	24945528	24933515	24942946	4	24933081,24935717,24939905,24942244,	24933529,24935833,24940423,24945528,
grin1b	0.515436	0.810026	8.5411	7.58496	8.56605	8.26209	558	96	163	grin1b	NM_001144131	chr5	5382	28997797	29043076	-	28997796	29043676	28999764	29043076	21	28997796,29003433,29010867,29013641,29013916,29017306,29018974,29019261,29022441,29027898,29028252,29028470,29028693,29030288,29030933,29031815,29034078,29034947,29039158,29039692,29042827,	28999830,29003544,29011013,29013751,29014078,29017464,29019123,29019374,29022560,29028063,29028380,29028606,29028780,29030433,29031108,29031937,29034176,29035010,29039335,29039827,29043676,
nt5c2a	0.560484	0.56539	8.53916	7.7039	8.56415	7.74147	557	104	113	nt5c2a	NM_201427	chr13	3191	28519308	28543972	-	28519307	28543972	28524885	28542024	18	28519307,28523349,28524848,28525200,28530168,28530640,28530794,28531295,28532245,28532757,28532912,28533104,28534541,28534814,28535003,28538427,28541923,28543921,	28521007,28523526,28524909,28525238,28530327,28530707,28530902,28531337,28532329,28532811,28533006,28533162,28534633,28534910,28535121,28538501,28542041,28543972,
baxa	2.28976	2.06887	8.53528	9.73047	8.56033	9.60918	555	421	421	baxa	NM_131562	chr3	1941	37634635	37643959	-	37634634	37643979	37635976	37643959	6	37634634,37636273,37639204,37639446,37639685,37643928,	37636075,37636378,37639340,37639605,37639734,37643979,
sypb	0.645467	0.598404	8.52943	7.89785	8.55459	7.81378	553	119	119	sypb	NM_001030242	chr8	2135	49415307	49443047	-	49415306	49443241	49417837	49443047	8	49415306,49417807,49419967,49424572,49424970,49426936,49438499,49443029,	49416323,49417992,49420106,49424764,49425169,49427061,49438565,49443241,	Complete3End
timeless	1.85075	2.11482	8.52552	9.41363	8.54882	9.62936	551	355	428	timeless	NM_001278600	chr11	4540	3143687	3180957	+	3143686	3181442	3146558	3180957	31	3143686,3146521,3148422,3149755,3150787,3150937,3152716,3153914,3155276,3157138,3159093,3160157,3162083,3162552,3164741,3165252,3167306,3168845,3170312,3170480,3171584,3172171,3174961,3175291,3176078,3177822,3178289,3178420,3180517,3180655,3180853,	3143867,3146655,3148576,3149870,3150850,3151039,3152872,3154048,3155364,3157315,3159311,3160261,3162253,3162672,3164893,3165350,3167629,3168985,3170398,3170601,3171667,3172320,3175196,3175360,3176197,3178051,3178332,3178494,3180560,3180726,3181442,	Complete3End
ube2na	0.51289	0.52737	8.52552	7.56224	8.54882	7.62571	551	95	105	ube2na	NM_213486	chr18	1795	15809598	15823427	+	15809597	15824651	15809703	15823427	4	15809597,15815383,15818757,15823380,	15809733,15815630,15818898,15824651,
chchd6b	0.470828	0.440587	8.52552	7.43879	8.54882	7.36632	551	87	87	chchd6b	NM_001007394	chr6	920	1542261	1562140	-	1542260	1562250	1542389	1562140	8	1542260,1546226,1547153,1554930,1559046,1560746,1560875,1562056,	1542413,1546362,1547224,1555014,1559185,1560797,1560967,1562250,
ndufc2	0.419267	0.391188	8.52552	7.27146	8.54882	7.19476	551	77	77	ndufc2	NM_001013517	chr15	539	11505227	11520715	+	11505226	11520822	11505325	11520715	3	11505226,11520430,11520665,	11505464,11520574,11520822,
eif4a2	0.192673	0.18024	8.52552	6.14975	8.54882	6.07682	551	38	38	eif4a2	NM_213451	chr2	1842	7917787	7928688	+	7917786	7929242	7917838	7928688	11	7917786,7919451,7921796,7922087,7922714,7923073,7925212,7925656,7926011,7928376,7928543,	7917867,7919509,7921929,7922227,7922883,7923183,7925356,7925794,7926101,7928456,7929242,
psmb1	2.37551	2.22624	8.5216	9.76984	8.54496	9.69957	550	432	440	psmb1	NM_001003889	chr13	876	1012434	1021010	-	1012433	1021054	1012551	1021010	6	1012433,1013254,1015757,1017122,1019557,1020909,	1012737,1013361,1015887,1017204,1019665,1021054,
rac1a	1.69755	1.56836	8.51964	9.28309	8.54303	9.19229	549	323	323	rac1a	NM_199771	chr12	1782	10427054	10438265	-	10427053	10438494	10428027	10438265	6	10427053,10430259,10432301,10433228,10437413,10438230,	10428158,10430419,10432364,10433346,10437485,10438494,
pde6h	0.381992	0.354839	8.51767	7.12928	8.53916	7.04439	548	70	70	pde6h	NM_200785	chr6	670	326186	332958	-	326189	328150	326516	327055	3	326189,326910,328106,	326593,327067,328150,
dlx1a	0.0763984	0.0698925	8.51767	4.80735	8.53916	4.70044	548	15	15	dlx1a	NM_131305	chr9	1211	3416570	3418259	+	3416569	3418577	3416703	3418259	3	3416569,3417265,3418013,	3417016,3417465,3418577,
yes1	2.52941	2.40162	8.51373	9.85253	8.53528	9.79928	546	454	469	yes1	NM_001013270	chr2	4525	31325329	31377677	+	31325328	31380189	31347671	31377677	12	31325328,31347663,31353588,31355233,31357400,31357584,31361897,31365134,31367251,31369639,31371741,31377468,	31325692,31347951,31353688,31355332,31357504,31357734,31362053,31365314,31367328,31369793,31371873,31380189,
tuft1a	0.587106	0.545209	8.50978	7.74147	8.53333	7.65821	545	107	107	tuft1a	NM_001080001	chr16	3237	22448310	22470257	-	22448309	22470315	22450333	22470257	12	22448309,22450529,22452039,22453297,22453488,22455861,22459112,22459283,22459439,22460763,22462200,22470200,	22450406,22450624,22452123,22453403,22453712,22455972,22459190,22459349,22459526,22460865,22462272,22470315,
cops7a	1.67125	1.55616	8.50581	9.24674	8.52943	9.16742	543	316	316	cops7a	NM_001305596	chr16	1195	21947670	21973292	-	21947669	21973292	21947983	21971379	8	21947669,21953666,21959249,21959450,21964782,21965130,21971256,21973218,	21948023,21953836,21959355,21959653,21964871,21965206,21971379,21973292,	Complete3End
tmem50a	0.56121	0.510149	8.50581	7.67243	8.52943	7.55842	543	101	101	tmem50a	NM_213529	chr13	1681	45348281	45357589	+	45348280	45358661	45351296	45357589	7	45348280,45351282,45351485,45354458,45355941,45357105,45357543,	45348380,45351398,45351598,45354526,45356034,45357178,45358661,
fam13b	0.382597	0.353261	8.49985	7.11374	8.52356	7.02237	540	69	69	fam13b	NM_001123011	chr14	6080	24019525	24094179	-	24019524	24094179	24029361	24079580	22	24019524,24020358,24025789,24026499,24027280,24028273,24028532,24030641,24030852,24035499,24035693,24036495,24037758,24037995,24039280,24058997,24069713,24071715,24072139,24079429,24080101,24094045,	24020349,24021874,24025891,24026765,24027376,24028357,24029700,24030780,24031063,24035602,24035748,24036599,24037882,24038115,24039322,24059113,24069858,24071893,24072349,24079610,24080262,24094179,
eif3ha	2.00693	1.85559	8.49586	9.50084	8.51964	9.41151	539	370	370	eif3ha	NM_001003763	chr16	1231	48340303	48458562	-	48340302	48458632	48340455	48458562	8	48340302,48344614,48355969,48368024,48376070,48391753,48431821,48458481,	48340553,48344747,48356090,48368174,48376170,48391921,48431978,48458632,	Complete3End
capza1a	1.97361	1.84153	8.49185	9.47269	8.5157	9.3966	538	366	366	capza1a	NM_212697	chr6	1759	48324391	48348703	-	48324390	48348739	48325252	48348703	9	48324390,48326086,48327156,48334426,48334579,48337264,48337606,48340033,48348664,	48325393,48326149,48327307,48334506,48334786,48337328,48337658,48340097,48348739,
zc3h13	0.506259	0.662107	8.48985	7.50779	8.51373	7.91886	537	92	128	zc3h13	NM_200522	chr1	5976	28962784	28993428	+	28962783	28993976	28965432	28993428	21	28962783,28965423,28966351,28966563,28966782,28967347,28967579,28968090,28968360,28968680,28971525,28975262,28977508,28979639,28982228,28982420,28985749,28988616,28991303,28991675,28993251,	28962922,28965570,28966461,28966678,28966894,28967475,28967624,28968269,28968561,28968833,28971887,28975718,28977715,28980129,28982338,28983659,28986298,28988760,28991504,28991839,28993976,
dnajc8	2.29986	2.08642	8.48583	9.68738	8.50978	9.5708	536	410	410	dnajc8	NM_001045306	chr19	955	69148	72281	-	69147	72308	69340	72281	9	69147,69560,69710,70132,70302,70757,70915,71126,72230,	69463,69636,69802,70204,70397,70824,70972,71228,72308,
ube2c	3.04749	2.82118	8.48382	10.0914	8.50581	10.0021	535	535	535	ube2c	NM_001037691	chr6	926	55278010	55287461	-	55278009	55287461	55278337	55286566	7	55278009,55278500,55282076,55284443,55284612,55286468,55287389,	55278375,55278560,55282281,55284530,55284640,55286576,55287461,
sdf4	0.177374	0.166437	8.48382	5.98868	8.50581	5.91886	535	34	34	sdf4	NM_213087	chr23	2405	24766993	24772859	-	24766992	24772859	24767956	24772127	7	24766992,24768212,24770397,24770639,24770917,24771819,24772526,	24768133,24768388,24770556,24770753,24771054,24772164,24772859,
rbm22	1.91608	1.80854	8.4818	9.41996	8.50383	9.35865	534	356	358	rbm22	NM_213214	chr21	1843	33178137	33196737	-	33178136	33196750	33178688	33196737	11	33178136,33178941,33179919,33180094,33185109,33185972,33189347,33189909,33192410,33192538,33196683,	33178837,33179073,33180005,33180259,33185310,33186145,33189448,33190042,33192440,33192592,33196750,
zgc:103625	1.50769	1.39807	8.4818	9.07414	8.50383	8.98726	534	278	278	zgc:103625	NM_001004669	chr3	824	49034342	49039761	+	49034341	49039919	49034471	49039761	7	49034341,49034465,49034759,49037641,49037815,49037997,49039713,	49034383,49034671,49034922,49037701,49037883,49038076,49039919,
ube2f	2.21459	2.13379	8.47776	9.6248	8.50184	9.59526	533	398	414	ube2f	NM_213314	chr1	2302	5948585	5966136	+	5948584	5966136	5950741	5964715	12	5948584,5950417,5950709,5955544,5957166,5959501,5961063,5961239,5963211,5963335,5964664,5965935,	5948754,5950558,5950859,5955574,5957232,5959569,5961134,5961297,5963244,5963398,5965915,5966136,
slc6a17	0.235624	0.22069	8.47776	6.39232	8.50184	6.32193	533	45	45	slc6a17	NM_001256724	chr8	2563	24835461	24870205	+	24835460	24870379	24842124	24870205	12	24835460,24842001,24851134,24855909,24861019,24861910,24864273,24864676,24866702,24867014,24867372,24869836,	24835533,24842419,24851292,24856036,24861201,24862021,24864515,24864869,24866895,24867174,24867535,24870379,
sgol1	3.02672	2.80913	8.47371	10.0715	8.49785	9.98797	532	532	532	sgol1	NM_001080620	chr19	2294	48692254	48703672	+	48692253	48704029	48692339	48703672	11	48692253,48693822,48694581,48695467,48695803,48697780,48698297,48698952,48699794,48700033,48703536,	48692463,48694081,48694643,48695631,48696153,48697941,48698462,48699084,48699923,48700202,48704029,
LOC100333064	0.0522599	0.0471567	8.46761	4.20945	8.49386	4.08746	530	9	9	LOC100333064	NM_001302478	chr21	479	5775468	5777922	+	5775467	5778185	5775494	5777922	2	5775467,5777874,	5775635,5778185,
pgd	1.71246	1.59749	8.46352	9.2396	8.48784	9.16365	528	314	314	pgd	NM_213453	chr23	1894	29454900	29467925	-	29454899	29467944	29455238	29467925	12	29454899,29457115,29458711,29460077,29460406,29465773,29466158,29466843,29467044,29467186,29467446,29467833,	29455358,29457238,29458811,29460211,29460537,29465963,29466363,29466962,29467110,29467366,29467522,29467944,
alas1	1.7068	1.83426	8.46352	9.23482	8.48784	9.36304	528	312	359	alas1	NM_201287	chr11	2030	241309	250734	-	241308	250756	241474	250734	10	241308,241828,242095,243211,243628,245470,245905,246564,249260,250538,	241635,241991,242364,243376,243808,245655,246128,246687,249437,250756,
zgc:76872	0.504249	0.47493	8.46352	7.47573	8.48784	7.41363	528	90	91	zgc:76872	NM_205706	chr1	1333	58511301	58514710	-	58511300	58514710	58511993	58513775	5	58511300,58511748,58511932,58513575,58514587,	58511738,58511916,58512320,58513791,58514710,
cox7a2a	0.184136	0.267409	8.46352	6.02237	8.48784	6.58496	528	35	53	cox7a2a	NM_001032728	chr17	483	49883252	49895379	-	49883251	49895461	49883400	49895379	4	49883251,49887645,49892693,49895361,	49883459,49887730,49892783,49895461,
pdcd4b	0.168555	0.158774	8.46352	5.89482	8.48784	5.83289	528	32	32	pdcd4b	NM_198978	chr22	2090	29709788	29740245	-	29709787	29740298	29710411	29740245	11	29709787,29717243,29717463,29719507,29721068,29722277,29727861,29732149,29732346,29738624,29740202,	29710472,29717383,29717574,29719615,29721186,29722375,29728083,29732263,29732441,29738927,29740298,
mcm6	2.51636	2.64336	8.45738	9.78872	8.4818	9.88417	527	436	492	mcm6	NM_001082849	chr6	3173	12733288	12749893	+	12733287	12750532	12733328	12749893	17	12733287,12733764,12734787,12735320,12736406,12737528,12737753,12738174,12739590,12739823,12740942,12741189,12743902,12744165,12746040,12746332,12749770,	12733429,12733908,12734901,12735570,12736572,12737674,12737904,12738316,12739732,12739931,12741098,12741318,12744064,12744298,12746226,12746472,12750532,
bace1	0.428165	0.885315	8.45738	7.23362	8.4818	8.30606	527	75	167	bace1	NM_205704	chr15	2613	16447	22634	-	16446	22862	17871	22634	8	16446,17871,18095,18455,18558,18772,19343,22358,	17771,17990,18270,18557,18640,18989,19432,22862,
aclya	0.358571	0.330056	8.45121	6.97154	8.47573	6.87652	525	64	64	aclya	NM_001002649	chr3	4407	17802050	17858046	+	17802049	17859013	17814505	17858046	28	17802049,17814482,17818056,17819569,17821405,17826588,17828508,17834615,17836554,17837832,17838004,17838199,17839990,17841627,17843787,17844059,17846027,17846317,17848333,17848978,17849716,17849913,17852946,17853177,17855166,17856207,17856619,17857951,	17802187,17814664,17818179,17819632,17821596,17826668,17828639,17834734,17836691,17837894,17838122,17838354,17840084,17841769,17843956,17844164,17846224,17846399,17848444,17849106,17849810,17850068,17853097,17853321,17855280,17856290,17856696,17859013,
gnai1	1.50215	1.38397	8.44915	9.03617	8.47371	8.94251	524	268	268	gnai1	NM_200971	chr4	2386	22959512	22993088	+	22959511	22993088	22959776	22988349	9	22959511,22975978,22976104,22976981,22981718,22984945,22986716,22988158,22992045,	22959894,22976021,22976246,22977139,22981847,22985075,22986870,22988362,22993088,
get4	0.515021	0.513361	8.44915	7.49185	8.47371	7.51175	524	91	98	get4	NM_001199907	chr12	1764	11224651	11268401	-	11224650	11268467	11225379	11268401	9	11224650,11226970,11256629,11257716,11260690,11261995,11264728,11265713,11268261,	11225468,11227043,11256705,11257857,11260829,11262145,11264810,11265792,11268467,
zic1	0.190544	0.180282	8.44708	6.05528	8.47168	6	523	36	36	zic1	NM_130933	chr24	2229	4938793	4941712	-	4938792	4941945	4939459	4941712	3	4938792,4940091,4940745,	4939657,4940255,4941945,
pygmb	0.640805	0.598025	8.44294	7.8009	8.46964	7.72792	522	112	112	pygmb	NM_200472	chr7	1712	22552732	22581017	+	22552731	22581017	22552890	22578649	10	22552731,22555959,22559230,22560756,22560943,22562328,22575780,22576173,22578499,22580424,	22553133,22556061,22559309,22560860,22561075,22562379,22575800,22576240,22578661,22581017,
rnf8	1.5879	1.47309	8.43879	9.10591	8.46352	9.02237	520	284	284	rnf8	NM_205766	chr20	1857	51550554	51573322	-	51550553	51573432	51550842	51573322	9	51550553,51557050,51557464,51561404,51561577,51563933,51570324,51570930,51573196,	51550885,51557262,51557572,51561494,51561640,51564226,51570718,51571059,51573432,
si:dkey-46a10.3	0.631124	0.590652	8.43879	7.77479	8.46352	7.7039	520	110	110	si:dkey-46a10.3	NM_001128229	chr8	1709	31695293	31706844	-	31695292	31707070	31695944	31706844	6	31695292,31701459,31701651,31702097,31703842,31706753,	31696180,31701574,31701783,31702244,31703952,31707070,
ccdc85b	0.640173	0.595745	8.43463	7.79116	8.46148	7.71425	519	111	111	ccdc85b	NM_001166154	chr14	3908	30390681	30392395	+	30390680	30394697	30391792	30392395	2	30390680,30391242,	30391133,30394697,
cacybp	0.50578	0.47234	8.43463	7.45121	8.46148	7.37938	519	88	88	cacybp	NM_212887	chr2	1020	35613049	35618650	+	35613048	35618913	35613121	35618650	6	35613048,35614313,35615718,35616068,35616267,35618490,	35613139,35614527,35615815,35616168,35616362,35618913,
ppp3r1b	0.302023	0.28227	8.43463	6.70736	8.46148	6.63662	519	55	55	ppp3r1b	NM_001004553	chr1	2719	50913994	50947565	-	50913993	50947565	50916014	50947380	6	50913993,50918847,50921602,50923542,50933313,50947377,	50916062,50919032,50921662,50923719,50933353,50947565,
supt4h1	0.276012	0.256738	8.43463	6.57743	8.46148	6.49985	519	50	50	supt4h1	NM_001002509	chr5	476	2790582	2797676	+	2790581	2797867	2790581	2797676	4	2790581,2791691,2795498,2797608,	2790688,2791747,2795552,2797867,
midn	1.55427	1.55682	8.43254	9.06878	8.45943	9.09803	518	277	299	midn	NM_207052	chr22	2926	18701820	18721236	-	18701819	18721530	18702921	18721236	7	18701819,18711046,18711457,18711718,18718777,18718934,18721012,	18703184,18711352,18711578,18712183,18718840,18719022,18721530,
ak1	0.547033	0.96733	8.43254	7.56224	8.45943	8.41151	518	95	181	ak1	NM_001003993	chr5	777	70926040	70948278	-	70926039	70948278	70926056	70934672	7	70926039,70926224,70928871,70929579,70931312,70934665,70948135,	70926125,70926416,70928988,70929743,70931348,70934704,70948278,
sipa1l2	0.172214	0.161932	8.43254	5.89482	8.45943	5.83289	518	32	32	sipa1l2	NM_001201559	chr11	6341	31117435	31207114	+	31117434	31208383	31117487	31207114	20	31117434,31118941,31119858,31126535,31130717,31141224,31144589,31147117,31154721,31158016,31162757,31163285,31169486,31172700,31181133,31187155,31195929,31204253,31206742,31206967,	31118859,31119069,31120047,31126710,31130821,31141382,31145175,31147392,31154946,31158154,31162840,31163392,31169908,31172925,31181263,31187375,31196061,31204374,31206824,31208383,
ube2e1	0.648256	0.60485	8.42626	7.8009	8.45327	7.72792	516	112	112	ube2e1	NM_001103116	chr19	1209	17898987	17917108	+	17898986	17917472	17899383	17917108	6	17898986,17899377,17900860,17914344,17914789,17917010,	17899237,17899541,17900911,17914477,17914937,17917472,
hm:zeh0351	0.593023	0.537803	8.42626	7.67243	8.45327	7.55842	516	101	101	hm:zeh0351	NM_001256029	chr16	2041	47455189	47491353	-	47455188	47491396	47455941	47491353	14	47455188,47457177,47459088,47464430,47468212,47469404,47472543,47472993,47476951,47477254,47479571,47485284,47485385,47491349,	47455981,47457311,47459224,47464556,47468264,47469501,47472636,47473111,47477086,47477355,47479678,47485384,47485387,47491396,
anapc16	0.582849	0.75321	8.42626	7.64746	8.45327	8.04439	516	100	140	anapc16	NM_001017878	chr12	557	48335899	48344091	+	48335898	48344273	48337090	48344091	4	48335898,48337078,48338692,48343981,	48335934,48337232,48338767,48344273,
lin7c	0.12936	0.121255	8.42626	5.47573	8.45327	5.40939	516	24	24	lin7c	NM_001004672	chr7	2404	31631183	31650374	-	31631182	31650441	31634714	31650374	7	31631182,31631945,31633802,31636801,31640585,31649393,31650337,	31631931,31632015,31634882,31637011,31640657,31649512,31650441,
ip6k2a	0.649199	0.605714	8.42417	7.8009	8.45121	7.72792	515	112	112	ip6k2a	NM_201470	chr6	2315	42411714	42420260	-	42411713	42420629	42412267	42420260	5	42411713,42412972,42415034,42417829,42420049,	42412885,42413148,42415207,42418043,42420629,
tfdp1a	2.15182	1.97278	8.41996	9.52552	8.44708	9.42731	514	376	376	tfdp1a	NM_213492	chr9	2537	35141756	35158317	+	35141755	35159463	35145871	35158317	12	35141755,35145798,35145957,35146153,35150264,35153134,35153446,35153715,35153860,35155591,35155861,35158175,	35141843,35145883,35146024,35146257,35150386,35153300,35153593,35153784,35154012,35155758,35155943,35159463,	Complete3End
fundc1	0.141606	0.197708	8.41996	5.59991	8.44708	6.10852	514	26	39	fundc1	NM_001002711	chr9	948	33974361	33975962	-	33974360	33976002	33974809	33975962	5	33974360,33974976,33975197,33975360,33975943,	33974887,33975105,33975273,33975517,33976002,
ncor2	1.92094	2.033	8.41574	9.35755	8.44501	9.46862	513	339	385	ncor2	NM_001007032	chr8	9984	43372649	43568148	-	43372648	43568148	43375153	43515912	45	43372648,43378824,43379336,43379658,43379831,43383305,43386739,43392309,43392819,43393316,43393635,43393941,43394330,43394625,43395197,43395494,43395650,43395857,43401286,43401513,43401692,43401919,43403934,43406836,43412339,43412870,43417088,43417342,43430123,43430890,43436203,43444502,43444743,43449058,43451746,43452310,43452695,43458813,43465144,43473820,43479855,43495105,43511806,43515810,435…	43375350,43378992,43379555,43379712,43379962,43383640,43386870,43392722,43392994,43393550,43393731,43394196,43394540,43394974,43395412,43395569,43395773,43396005,43401390,43401618,43401795,43402032,43404063,43407071,43412445,43413288,43417227,43417485,43430186,43431048,43436331,43444601,43444798,43449237,43451837,43452483,43452762,43458866,43465201,43473934,43480044,43495277,43511931,43516007,435…
clul1	2.71114	2.56034	8.41363	9.85253	8.44294	9.79928	512	454	469	clul1	NM_001099994	chr2	2060	31380068	31393393	-	31380067	31393393	31380689	31390340	9	31380067,31381826,31383642,31385053,31386888,31389115,31389979,31390228,31393356,	31380705,31382005,31383863,31385176,31387318,31389286,31390128,31390340,31393393,	Complete3End
cbx1a	1.56324	1.91486	8.40939	9.05393	8.43671	9.37395	510	273	361	cbx1a	NM_199746	chr3	2422	23929931	23939499	+	23929930	23941033	23932208	23939499	6	23929930,23932157,23934743,23936526,23936994,23939354,	23930134,23932257,23934915,23936698,23937089,23941033,
cs	0.529412	0.606061	8.40939	7.49185	8.43671	7.71425	510	91	111	cs	NM_199598	chr23	3108	33981368	34000186	+	33981367	34001783	33981471	34000186	11	33981367,33988325,33988587,33990098,33990662,33991520,33993708,33997157,33997386,33997568,34000015,	33981522,33988373,33988695,33990164,33990794,33991709,33993908,33997287,33997488,33997778,34001783,
cisd1	0.338235	0.314574	8.40939	6.84549	8.43671	6.76818	510	60	60	cisd1	NM_200605	chr13	1950	41784372	41790957	-	41784371	41791059	41785925	41790957	4	41784371,41785582,41789465,41790929,	41785552,41786015,41789671,41791059,
fbxo42	0.266568	0.248915	8.40727	6.49985	8.43254	6.42626	509	48	48	fbxo42	NM_212739	chr22	1218	218606	220209	-	218605	220209	218901	220209	2	218605,219333,	218947,220209,
elmo2	0.00445765	0.00437318	8.39446	0.584963	8.42206	0.584963	504	1	1	elmo2	NM_001200058	chr11	3366	82235	103417	-	82234	103417	83381	99144	20	82234,84162,84883,87490,89627,89856,90252,91696,92209,92396,93244,93447,93705,94420,97243,97449,97694,98591,99066,103195,	83582,84240,84966,87598,89740,90020,90389,91805,92243,92522,93367,93498,93784,94566,97343,97619,97748,98632,99146,103417,
slc30a9	0.61848	0.562044	8.39017	7.69697	8.41996	7.58871	503	103	103	slc30a9	NM_001008575	chr14	3216	44343057	44361960	+	44343056	44363315	44344376	44361960	19	44343056,44344336,44344590,44347174,44347310,44347501,44348013,44348189,44348465,44350236,44352372,44352512,44354623,44354755,44354925,44358531,44358933,44360594,44361915,	44343155,44344485,44344782,44347222,44347410,44347594,44348096,44348248,44348533,44350339,44352428,44352648,44354663,44354827,44355033,44358697,44359063,44360708,44363315,
arrdc3b	1.70896	1.60029	8.38802	9.16113	8.41574	9.09408	502	298	298	arrdc3b	NM_001004605	chr10	2810	43914684	43924500	-	43914683	43924650	43916104	43924500	8	43914683,43918378,43918629,43919785,43920132,43921564,43921797,43924220,	43916173,43918521,43918786,43920042,43920235,43921712,43921879,43924650,
psen1	0.57485	0.585903	8.3837	7.58496	8.41151	7.64024	500	96	106	psen1	NM_131024	chr17	2348	51117192	51133423	-	51117191	51133475	51118116	51133423	10	51117191,51120373,51121513,51124653,51124845,51125097,51127519,51127663,51129305,51133383,	51118272,51120492,51121687,51124740,51124944,51125318,51127587,51127805,51129570,51133475,
erbb2ip	0.558383	0.515419	8.3837	7.54303	8.41151	7.45533	500	94	94	erbb2ip	NM_001193543	chr10	7498	15496737	15637979	+	15496736	15641030	15553786	15637979	24	15496736,15553767,15556892,15563786,15563962,15567102,15574680,15574967,15582736,15587667,15593364,15595044,15597756,15605365,15610831,15617173,15617481,15622863,15623131,15623910,15635142,15635448,15637708,15637871,	15497171,15553975,15557010,15563865,15564052,15567159,15574744,15575042,15582881,15587740,15593494,15595160,15597826,15605465,15610953,15617347,15617658,15622981,15623311,15625376,15635316,15635541,15637783,15641030,
nuf2	2.83208	2.58971	8.38154	9.88341	8.40939	9.78218	499	462	462	nuf2	NM_200310	chr11	1567	403278	411701	-	403277	411796	403384	411701	13	403277,403638,403849,404494,404738,407165,407457,407654,408061,409598,409769,409937,411578,	403492,403774,404025,404635,404876,407228,407551,407728,408159,409660,409846,410012,411796,
nptnb	0.415292	0.382353	8.38154	7.11374	8.40939	7.02237	499	69	69	nptnb	NM_205705	chr18	2591	1268182	1577366	-	1268181	1577648	1269349	1577366	9	1268181,1269319,1271116,1281436,1282999,1293301,1296993,1304603,1577284,	1269248,1269410,1271138,1281710,1283136,1293396,1297186,1304951,1577648,
hat1	0.63609	0.582596	8.37721	7.72451	8.40514	7.62571	498	105	105	hat1	NM_001004572	chr9	1573	3310964	3342457	+	3310963	3342763	3311003	3342457	11	3310963,3312422,3314312,3314763,3321034,3324155,3327775,3330638,3332825,3338935,3342289,	3311010,3312494,3314388,3314884,3321214,3324277,3327880,3330745,3332977,3339052,3342763,
necap1	0.499248	0.458702	8.37721	7.37504	8.40514	7.28077	498	82	82	necap1	NM_200722	chr19	1520	10477159	10488430	+	10477158	10489104	10477218	10488430	8	10477158,10482512,10482699,10485114,10485338,10485734,10486006,10488369,	10477313,10482613,10482804,10485196,10485447,10485873,10486100,10489104,
pfkfb4b	1.89608	1.73817	8.37504	9.29806	8.40088	9.19845	497	325	325	pfkfb4b	NM_198816	chr6	2652	39996069	40009170	-	39996068	40009257	39997239	40009170	15	39996068,39996861,39997375,39999673,39999810,40000026,40000209,40002094,40002420,40002644,40002997,40004996,40005189,40005368,40009073,	39996845,39997299,39997440,39999736,39999940,40000131,40000356,40002302,40002542,40002701,40003072,40005063,40005286,40005485,40009257,
pdpk1b	0.0753012	0.0724852	8.37504	4.64386	8.40088	4.61471	497	13	14	pdpk1b	NM_205699	chr24	3086	37414133	37438347	-	37414132	37438405	37415561	37438347	15	37414132,37414293,37417717,37419737,37422504,37424329,37424601,37427344,37428070,37428252,37431509,37432060,37434205,37434354,37438323,	37414278,37415675,37417870,37419795,37422734,37424503,37424698,37427413,37428146,37428350,37431654,37432198,37434248,37434549,37438405,
smc4	3.08761	2.8457	8.37069	9.99718	8.3966	9.90539	496	496	496	smc4	NM_173253	chr15	4213	1569716	1608089	+	1569715	1608221	1570855	1608089	24	1569715,1570843,1574399,1575800,1577896,1582061,1583717,1586180,1586928,1587641,1589483,1589835,1591639,1593016,1593339,1594833,1595856,1598729,1600826,1601462,1603404,1605284,1607030,1607930,	1569914,1570979,1574590,1575992,1578073,1582226,1583845,1586321,1587079,1587806,1589717,1590021,1591801,1593242,1593419,1594986,1595983,1598919,1600971,1601636,1603587,1605517,1607214,1608221,	Complete3End
ube2v1	0.509063	0.580119	8.37069	7.3966	8.3966	7.61102	496	84	104	ube2v1	NM_001037402	chr11	1079	2372308	2385429	-	2372307	2385435	2372936	2385429	4	2372307,2376011,2382075,2385407,	2373083,2376137,2382224,2385435,
irf2bp2b	0.0151057	0.152819	8.37069	2.32193	8.3966	5.6865	496	2	29	irf2bp2b	NM_214752	chr11	2117	44460987	44463818	+	44460986	44464256	44461159	44463818	2	44460986,44463075,	44461922,44464256,
tgif1	1.80455	2.15923	8.36632	9.21796	8.39232	9.50283	494	309	396	tgif1	NM_199567	chr24	2083	9147026	9153310	-	9147025	9153532	9148064	9153310	3	9147025,9151079,9153294,	9148640,9151309,9153532,
leo1	0.404545	0.372024	8.36632	7.0607	8.39232	6.96578	494	67	67	leo1	NM_207067	chr18	2266	39311903	39340456	-	39311902	39340458	39312075	39340456	11	39311902,39316870,39322002,39325815,39330509,39332085,39332348,39335223,39335403,39337825,39340398,	39312330,39316968,39322195,39325951,39330644,39332265,39332497,39335318,39335505,39338515,39340458,
gtf2f1	0.39697	0.366071	8.36632	7.03342	8.39232	6.94251	494	66	66	gtf2f1	NM_199729	chr3	1901	33792562	33811809	-	33792561	33811809	33792969	33809283	12	33792561,33799763,33801250,33801658,33803065,33805234,33805519,33807203,33807999,33808192,33809271,33811678,	33793174,33799896,33801392,33801700,33803160,33805443,33805690,33807397,33808072,33808248,33809313,33811809,
gstm.1	0.230303	0.217262	8.36632	6.24793	8.39232	6.18982	494	41	41	gstm.1	NM_212676	chr8	1015	25276095	25278789	+	25276094	25278789	25276114	25278429	9	25276094,25277264,25277414,25277554,25277733,25277913,25278127,25278333,25278564,	25276150,25277340,25277479,25277636,25277831,25278009,25278238,25278539,25278789,
ywhaba	1.74772	1.79104	8.36194	9.16742	8.38802	9.22882	493	300	330	ywhaba	NM_001082798	chr6	1346	52212575	52222488	+	52212574	52222955	52216122	52222488	6	52212574,52216115,52219922,52220222,52220597,52222431,	52212711,52216416,52220046,52220386,52220693,52222955,
fbxw5	0.631659	0.651198	8.35975	7.69697	8.3837	7.76487	492	103	115	fbxw5	NM_213319	chr5	4361	53811288	53835099	-	53811287	53835099	53813898	53830980	11	53811287,53813494,53818367,53821358,53821779,53824227,53826165,53826401,53829856,53830793,53835008,	53813350,53814169,53818580,53821506,53821963,53824527,53826314,53826585,53830014,53830989,53835099,
pura	0.255708	0.239521	8.35975	6.39232	8.3837	6.32193	492	45	45	pura	NM_001001846	chr21	1010	28691537	28692405	+	28691536	28692546	28691541	28692405	1	28691536,	28692546,
phf2	2.32263	2.12763	8.35315	9.56891	8.37938	9.46862	490	385	385	phf2	NM_001202418	chr11	3588	27399501	27455238	-	27399500	27455661	27399500	27455238	22	27399500,27402144,27405175,27405399,27408451,27413923,27417111,27418396,27421107,27422524,27423880,27425880,27426045,27429272,27429944,27430120,27430632,27432470,27432688,27435471,27438925,27455140,	27399584,27402408,27405285,27405495,27408750,27414093,27417179,27418575,27421223,27422644,27424210,27425970,27426137,27429379,27430032,27430283,27430819,27432612,27432849,27435586,27439011,27455661,
acat1	0.587156	0.539039	8.35315	7.58496	8.37938	7.48784	490	96	96	acat1	NM_001003746	chr10	1939	38720567	38752085	+	38720566	38752668	38720659	38752085	12	38720566,38720908,38722581,38738979,38742523,38742704,38745735,38746242,38749132,38751570,38751706,38751964,	38720710,38720956,38722699,38739075,38742624,38742848,38745886,38746338,38749246,38751635,38751864,38752668,
prkab2	0.313456	0.294294	8.35315	6.67948	8.37938	6.61471	490	54	54	prkab2	NM_001130633	chr2	1348	58760491	58765757	+	58760490	58765757	58761135	58764888	7	58760490,58761120,58761431,58761690,58764664,58764807,58765460,	58760559,58761279,58761604,58761784,58764734,58765293,58765757,
plp1a	2.11179	2.28313	8.35094	9.42941	8.37504	9.56605	489	358	409	plp1a	NM_175576	chr14	4555	14272092	14287360	+	14272091	14291136	14272132	14287360	7	14272091,14276834,14277183,14280198,14282171,14282398,14287279,	14272136,14277021,14277340,14280367,14282245,14282464,14291136,
mif	0.640553	0.590634	8.34651	7.7039	8.37069	7.61102	488	104	104	mif	NM_001043321	chr14	609	49976921	49982304	+	49976920	49982452	49977033	49982304	3	49976920,49978015,49982237,	49977141,49978188,49982452,
plk3	0.385561	0.354985	8.34651	6.97154	8.37069	6.87652	488	64	64	plk3	NM_201308	chr2	3289	35621197	35628120	+	35621196	35629332	35621338	35628120	15	35621196,35622744,35622933,35623129,35623352,35623527,35624601,35624943,35625410,35625934,35626687,35626876,35627201,35627705,35627922,	35621491,35622852,35623050,35623259,35623440,35623623,35624800,35625070,35625523,35626052,35626771,35627039,35627331,35627816,35629332,
higd1a	0.210769	0.199697	8.3443	6.09803	8.36851	6.04439	487	37	37	higd1a	NM_200100	chr2	1262	1825741	1830087	+	1825740	1830942	1826535	1830087	4	1825740,1826530,1827497,1829998,	1825842,1826611,1827632,1830942,	Complete3End
oprl1	0.200308	0.187879	8.34207	6.02237	8.36632	5.9542	486	35	35	oprl1	NM_205589	chr23	2560	8360928	8449812	-	8360927	8449812	8362174	8448306	4	8360927,8379683,8448097,8449599,	8362698,8380042,8448314,8449812,
nasp	3.02937	2.74962	8.33762	9.93664	8.36413	9.82337	485	478	478	nasp	NM_199782	chr6	2115	33926466	33931952	-	33926465	33932030	33926633	33931952	15	33926465,33927068,33927498,33927650,33927886,33928172,33928471,33928637,33928817,33929099,33929908,33930090,33930790,33931199,33931914,	33926669,33927197,33927573,33927719,33928059,33928361,33928545,33928714,33928882,33929699,33930018,33930171,33930904,33931238,33932030,
smarca4a	2.57805	2.61608	8.33762	9.7039	8.36413	9.75154	485	414	453	smarca4a	NM_181603	chr3	4884	19099291	19131507	+	19099290	19131507	19099290	19131507	33	19099290,19102071,19105900,19106477,19106690,19107519,19107748,19108062,19109290,19109573,19110535,19111534,19112416,19112631,19113166,19114547,19114712,19114900,19117201,19117557,19117749,19117933,19118060,19120846,19121719,19122052,19124098,19124747,19126588,19127245,19128396,19129049,19131474,	19099512,19102204,19106365,19106576,19106943,19107646,19107922,19108236,19109458,19109624,19110666,19111589,19112526,19112779,19113330,19114614,19114823,19115143,19117315,19117665,19117836,19117980,19118227,19121010,19121947,19122130,19124317,19125010,19126694,19127347,19128532,19129186,19131507,
lmnb1	2.04791	1.91654	8.33762	9.37178	8.36413	9.30264	485	341	349	lmnb1	NM_152972	chr10	2976	16078161	16097720	+	16078160	16098789	16078453	16097720	12	16078160,16078446,16081321,16082457,16085176,16085503,16089464,16091324,16092790,16093040,16094360,16097678,	16078293,16078815,16081478,16082583,16085347,16085629,16089685,16091550,16092895,16093160,16094471,16098789,
taf13	0.380216	0.350531	8.33762	6.94251	8.36413	6.85175	485	63	63	taf13	NM_001004665	chr23	755	20502510	20503362	-	20502509	20503362	20502825	20503200	2	20502509,20503299,	20503201,20503362,
irf2bpl	1.63932	1.58295	8.33539	9.04849	8.35975	9.02237	484	271	284	irf2bpl	NM_212687	chr17	2796	11173098	11175817	-	11173097	11175893	11173831	11175817	1	11173097,	11175893,
prdx3	0.577399	0.534247	8.33539	7.54303	8.35975	7.45533	484	94	94	prdx3	NM_001013460	chr13	1182	9510390	9519094	+	9510389	9519459	9510453	9519094	7	9510389,9512390,9512595,9515930,9516281,9516475,9519043,	9510489,9512508,9512737,9516066,9516385,9516641,9519459,
mycbp	0.63354	0.716463	8.33092	7.67243	8.35755	7.87652	483	101	124	mycbp	NM_001040051	chr17	450	53323860	53325266	-	53323859	53325276	53323984	53325266	5	53323859,53324242,53324553,53324694,53325251,	53324032,53324372,53324602,53324767,53325276,
dcun1d4	0.189441	0.222561	8.33092	5.93074	8.35755	6.18982	483	33	41	dcun1d4	NM_001032366	chr20	3106	23304846	23327353	-	23304845	23327353	23307033	23327353	11	23304845,23307199,23309786,23316566,23316783,23316964,23318887,23320793,23321973,23324780,23327259,	23307089,23307302,23309891,23316675,23316875,23317035,23318976,23320881,23322013,23324851,23327353,
syngr3a	0.608087	0.558104	8.32867	7.61102	8.35315	7.51175	482	98	98	syngr3a	NM_001020591	chr3	2776	40028358	40038328	+	40028357	40038328	40028422	40036278	6	40028357,40030309,40034959,40036074,40037169,40037986,	40028524,40030544,40035105,40037158,40037971,40038328,
mtch2	0.539658	0.504587	8.32867	7.43879	8.35315	7.36632	482	87	87	mtch2	NM_131382	chr7	1726	38395856	38406054	+	38395855	38406831	38395901	38406054	13	38395855,38397760,38397971,38399809,38399977,38400246,38400397,38400520,38400710,38401998,38402886,38403364,38405967,	38395988,38397845,38398078,38399833,38400034,38400304,38400449,38400580,38400804,38402046,38402954,38403440,38406831,
snrka	0.119938	0.111792	8.32643	5.26679	8.35094	5.18982	481	21	21	snrka	NM_001193327	chr16	5170	8135110	8219013	-	8135109	8219013	8137579	8206474	6	8135109,8143367,8150019,8178526,8205885,8218856,	8138915,8143502,8150232,8178668,8206602,8219013,
basp1	0.6	0.553681	8.32193	7.58496	8.34873	7.49586	480	96	97	basp1	NM_001202454	chr2	1463	42874978	42897541	+	42874977	42898244	42896947	42897541	2	42874977,42896937,	42875133,42898244,
sort1b	0.0359375	0.230061	8.32193	3.52356	8.34873	6.22882	480	5	42	sort1b	NM_001126465	chr8	4557	25022574	25055085	-	25022573	25055180	25024548	25055085	20	25022573,25025394,25025625,25026030,25026606,25028518,25028791,25030988,25032497,25032701,25033848,25036801,25037019,25039494,25043619,25046478,25046873,25048685,25051440,25054815,	25024563,25025515,25025750,25026139,25026723,25028708,25028979,25031160,25032600,25032808,25033998,25036946,25037174,25039541,25043693,25046640,25046976,25048759,25051500,25055180,
msh6	2.32915	2.13692	8.31741	9.53722	8.3443	9.43983	479	379	379	msh6	NM_182860	chr13	4385	48067441	48089907	+	48067440	48090018	48067604	48089907	10	48067440,48070788,48073030,48074863,48079291,48082085,48082286,48082945,48084464,48089825,	48067840,48070994,48073206,48077420,48079581,48082203,48082376,48083100,48084664,48090018,
tox	0.593407	0.546995	8.31515	7.56224	8.34207	7.47168	478	95	95	tox	NM_001256694	chr2	3480	22324887	22445683	+	22324886	22447193	22325233	22445683	10	22324886,22379561,22384881,22399997,22412922,22414943,22421630,22434821,22443514,22445646,	22325332,22379627,22384989,22400246,22413177,22415174,22421711,22435169,22443663,22447193,
ndufv2	1.78616	1.67543	8.31288	9.14975	8.33762	9.08215	477	296	296	ndufv2	NM_200747	chr2	843	54911079	54960485	+	54911078	54960548	54911123	54960485	8	54911078,54912043,54915004,54915939,54919294,54919705,54954397,54960391,	54911165,54912106,54915067,54916056,54919463,54919815,54954474,54960548,
hsp90b1	0.61478	0.880989	8.31288	7.61102	8.33762	8.15482	477	98	151	hsp90b1	NM_198210	chr4	2720	9835593	9842665	+	9835592	9842920	9835675	9842665	18	9835592,9836525,9836985,9837212,9837794,9838711,9838905,9839112,9839320,9839537,9840351,9840531,9840896,9841219,9841970,9842133,9842459,9842638,	9835724,9836628,9837127,9837329,9838126,9838823,9839025,9839229,9839458,9839615,9840417,9840801,9841142,9841356,9842049,9842289,9842552,9842920,
rpa1	2.11356	1.93653	8.30834	9.38802	8.33539	9.28887	476	346	346	rpa1	NM_199811	chr15	2421	26565463	26605988	-	26565462	26606113	26565952	26605988	17	26565462,26572538,26572955,26575669,26582108,26591953,26595238,26595944,26600875,26601025,26601250,26603015,26603414,26604030,26604456,26605488,26605955,	26566057,26572625,26573063,26575846,26582238,26592102,26595375,26596137,26600944,26601128,26601368,26603087,26603503,26604139,26604535,26605536,26606113,
eif3s6ip	1.67666	1.54644	8.30834	9.05393	8.33539	8.96434	476	273	273	eif3s6ip	NM_213128	chr13	2002	43101726	43116735	-	43101725	43116815	43101916	43116735	15	43101725,43102134,43103308,43104546,43106043,43108051,43110153,43110387,43111427,43112347,43112568,43115169,43115330,43116471,43116702,	43101994,43102215,43103498,43104720,43106177,43108222,43110308,43110559,43111501,43112417,43112630,43115249,43115544,43116514,43116815,
chka	0.649842	0.589783	8.30834	7.6865	8.33539	7.57365	476	102	102	chka	NM_001044865	chr18	3279	21133752	21154374	+	21133751	21156308	21133893	21154374	11	21133751,21134858,21145411,21146024,21147321,21147644,21147817,21150491,21150687,21151016,21154314,	21134129,21134967,21145525,21146158,21147426,21147703,21147905,21150600,21150794,21151098,21156308,
puf60b	0.356467	0.331269	8.30834	6.82018	8.33539	6.74147	476	59	59	puf60b	NM_001002121	chr7	2041	40866608	40877653	+	40866607	40878068	40867920	40877653	11	40866607,40867658,40867902,40870207,40872359,40872886,40873707,40875116,40875544,40876799,40877353,	40866626,40867738,40867998,40870297,40872521,40872979,40873921,40875307,40875659,40877065,40878068,
tuba8l	2.00949	2.12733	8.30378	9.31061	8.33092	9.41996	474	327	374	tuba8l	NM_212772	chr8	1803	28326213	28330720	-	28326212	28330720	28326555	28330610	5	28326212,28326934,28328095,28328418,28330607,	28326849,28327615,28328244,28328641,28330720,
fam213aa	0.528481	0.757764	8.30378	7.3837	8.33092	7.93074	474	83	129	fam213aa	NM_001193525	chr13	1268	18528354	18538071	+	18528353	18538581	18532654	18538071	6	18528353,18532622,18532917,18536188,18537718,18537975,	18528440,18532799,18533009,18536329,18537883,18538581,	Complete3End
ccnb3	2.95873	2.70249	8.29921	9.86419	8.32643	9.76072	473	457	457	ccnb3	NM_001076719	chr7	1719	22710805	22733160	+	22710804	22733543	22711180	22733160	12	22710804,22711155,22711341,22713234,22713450,22716086,22716274,22716481,22720089,22725040,22729108,22733093,	22710918,22711255,22711422,22713332,22713559,22716185,22716367,22716619,22720245,22725190,22729239,22733543,
gatm	2.1127	1.93458	8.29921	9.37829	8.32643	9.27845	473	343	343	gatm	NM_199531	chr18	1695	35729	45681	-	35728	45735	36100	45681	9	35728,36868,38038,38690,39813,40091,40486,40855,45612,	36213,36985,38102,38855,39951,40282,40682,41071,45735,
ppm1da	1.9127	1.77414	8.29921	9.23482	8.32643	9.15355	473	312	312	ppm1da	NM_201090	chr15	2449	27000345	27005771	+	27000344	27006528	27000428	27005771	6	27000344,27002046,27002816,27003380,27003649,27005402,	27000900,27002275,27002941,27003562,27003880,27006528,
anapc15	1.65079	1.51713	8.29921	9.02237	8.32643	8.92778	473	264	264	anapc15	NM_001045450	chr15	616	46895634	46900154	-	46895633	46900154	46896786	46898198	6	46895633,46896741,46897648,46897862,46898078,46900094,	46895776,46896834,46897786,46897922,46898200,46900154,
dynll2b	0.346582	0.360374	8.29692	6.76818	8.32418	6.85175	472	57	63	dynll2b	NM_001030000	chr21	785	39512376	39521775	-	39512375	39521775	39512786	39516125	3	39512375,39515993,39521676,	39512924,39516130,39521775,
vti1a	0.0842607	0.199688	8.29692	4.72792	8.32418	6	472	14	36	vti1a	NM_001034980	chr12	1289	31043788	31307531	-	31043787	31307632	31044406	31307531	8	31043787,31127901,31136647,31218588,31239293,31299300,31299942,31307437,	31044424,31127954,31136718,31218673,31239371,31299411,31300001,31307632,
jun	1.50239	1.5759	8.29232	8.87958	8.31967	8.97585	471	238	277	jun	NM_199987	chr20	1857	15653244	15654439	+	15653243	15655100	15653512	15654439	1	15653243,	15655100,
arg2	1.56709	1.71787	8.29002	8.93811	8.31741	9.09803	470	251	299	arg2	NM_199611	chr13	2144	32894097	32903024	+	32894096	32903811	32894409	32903024	8	32894096,32894614,32898255,32899068,32899435,32901455,32901850,32902836,	32894520,32894687,32898430,32899228,32899530,32901560,32901987,32903811,
tmem198b	0.226837	1.02351	8.29002	6.14975	8.31741	8.35094	470	38	172	tmem198b	NM_001033919	chr6	1868	13677278	13739373	+	13677277	13739891	13722807	13739373	5	13677277,13722698,13732606,13736971,13739217,	13677408,13722976,13733188,13737174,13739891,
wu:fj16a03	1.52809	1.41575	8.28309	8.89482	8.31061	8.81218	468	241	241	wu:fj16a03	NM_001308554	chr13	400	2774413	2779447	+	2774412	2779549	2774479	2779447	3	2774412,2777216,2779361,	2774525,2777315,2779549,
rbbp5	0.473515	0.44252	8.28309	7.20457	8.31061	7.13443	468	74	74	rbbp5	NM_200245	chr22	1925	732276	746246	-	732275	746311	732596	746246	14	732275,735369,737157,737982,739105,739315,739502,739993,740218,741453,743187,743501,745905,746227,	732649,735447,737399,738052,739223,739387,739656,740113,740328,741616,743328,743674,745931,746311,
desi1a	0.162119	0.289764	8.28309	5.65821	8.31061	6.52356	468	27	51	desi1a	NM_200700	chr3	2020	24842477	24849242	-	24842476	24849401	24843827	24849242	6	24842476,24847309,24847564,24848248,24848439,24849151,	24843921,24847432,24847674,24848318,24848461,24849401,
ppm1la	0.0547504	0.303318	8.27845	4.08746	8.30606	6.58496	466	8	53	ppm1la	NM_001077600	chr2	2652	6353886	6380183	-	6353885	6380571	6355063	6380183	4	6353885,6359068,6359311,6379784,	6355413,6359230,6359486,6380571,
ppap2d	0.555916	0.775835	8.26913	7.42206	8.29692	7.93074	463	86	129	ppap2d	NM_001079978	chr3	1617	50511854	50576344	+	50511853	50576741	50512101	50576344	6	50511853,50563521,50565997,50568248,50573865,50576242,	50512294,50563679,50566281,50568306,50574042,50576741,
rif1	2.55537	2.65655	8.26209	9.61563	8.29002	9.69957	460	397	440	rif1	NM_001080806	chr9	7312	22971158	22991035	+	22971157	22991303	22971157	22991035	34	22971157,22975475,22975697,22975888,22976130,22976296,22976576,22977225,22977492,22977848,22978639,22978987,22979395,22980767,22980936,22981430,22981699,22981879,22982132,22982337,22982681,22982802,22985122,22985309,22985543,22985791,22985970,22986139,22989182,22989378,22989614,22990323,22990551,22990799,	22971267,22975545,22975794,22976019,22976213,22976486,22976669,22977364,22977644,22977912,22978816,22979098,22979496,22980854,22981010,22981611,22981807,22982029,22982232,22982605,22982724,22983002,22985216,22985441,22985686,22985881,22986031,22989070,22989305,22989468,22989730,22990477,22990696,22991303,
gfap	0.302932	0.28115	8.26209	6.53916	8.29002	6.45943	460	49	49	gfap	NM_131373	chr3	2536	31660842	31672751	-	31660841	31672767	31662026	31672751	9	31660841,31663446,31663616,31665674,31666010,31666766,31667635,31667809,31672254,	31662068,31663532,31663660,31665895,31666136,31666928,31667731,31667870,31672767,
dynlrb1	0.273616	0.472843	8.26209	6.39232	8.29002	7.20945	460	45	78	dynlrb1	NM_201188	chr11	651	26366649	26370691	+	26366648	26371020	26366679	26370691	4	26366648,26366988,26367219,26370647,	26366682,26367064,26367387,26371020,
mcm2	2.93781	2.78812	8.25503	9.80977	8.28309	9.76238	458	441	458	mcm2	NM_173257	chr22	2999	5603965	5624874	-	5603964	5624937	5604230	5624874	16	5603964,5604892,5606805,5607314,5609787,5609994,5610397,5613613,5613783,5616803,5617142,5619080,5619802,5621713,5623245,5624868,	5604341,5605048,5606988,5607557,5609900,5610121,5610648,5613707,5613975,5616938,5617350,5619300,5620075,5621886,5623430,5624937,	Complete3End
tmed2	0.639935	0.680578	8.25503	7.61102	8.28309	7.72792	458	98	112	tmed2	NM_199548	chr10	1566	3419530	3427181	-	3419529	3427304	3420366	3427181	4	3419529,3420667,3425913,3427001,	3420491,3420775,3426106,3427304,
eif4a1b	0.466448	0.942215	8.25503	7.15482	8.28309	8.19722	458	71	156	eif4a1b	NM_201510	chr5	2019	23704810	23715511	-	23704809	23715519	23705599	23715511	11	23704809,23705832,23706269,23709076,23709376,23711191,23711413,23714123,23714409,23714833,23715488,	23705744,23705912,23706359,23709214,23709520,23711301,23711582,23714263,23714542,23714882,23715519,
hmmr	2.95731	2.78939	8.2503	9.81458	8.28077	9.76072	457	443	457	hmmr	NM_199580	chr14	3313	28239237	28256543	+	28239236	28257013	28239367	28256543	20	28239236,28239853,28240069,28241444,28241651,28241930,28242106,28244165,28244365,28244572,28244727,28245488,28248958,28249264,28251953,28252467,28252987,28255150,28255403,28256523,	28239413,28239952,28240143,28241522,28241840,28242017,28242218,28244231,28244439,28244643,28245095,28245637,28249173,28249381,28252112,28252854,28253060,28255327,28255554,28257013,
rpf1	1.85033	1.98229	8.24793	9.13571	8.27845	9.26562	456	292	338	rpf1	NM_001002160	chr11	1522	15960027	15981116	-	15960026	15981169	15960436	15981116	9	15960026,15964128,15965053,15969257,15969466,15969722,15969919,15980245,15980870,	15960478,15964255,15965235,15969340,15969620,15969818,15970000,15980293,15981169,
cd276	2.29208	2.26656	8.24317	9.43983	8.2738	9.4543	455	359	382	cd276	NM_001080622	chr18	2060	50446909	50527394	-	50446908	50527394	50460923	50519975	9	50446908,50447447,50460910,50462384,50467334,50498851,50505542,50519929,50527282,	50447430,50447893,50460946,50462438,50467469,50499148,50505890,50520039,50527394,
ralgapa1	1.58251	1.4895	8.24317	8.90539	8.2738	8.84862	455	244	248	ralgapa1	NM_001146304	chr17	7813	12613574	12768076	+	12613573	12769508	12613636	12768076	40	12613573,12631591,12637089,12640688,12642866,12643094,12644558,12645000,12646484,12649828,12652174,12655224,12655492,12657088,12658481,12659140,12664497,12671655,12673503,12673868,12675575,12678399,12678712,12680706,12681138,12681361,12687062,12690135,12692701,12694189,12697398,12697648,12703844,12711680,12711867,12713895,12727454,12732218,12756804,12767930,	12613742,12631702,12637139,12640746,12642910,12643272,12644674,12645139,12646693,12650074,12652348,12655326,12655641,12657212,12658719,12659305,12664674,12671780,12673717,12674045,12675728,12678593,12678811,12680862,12681267,12681487,12687121,12690244,12692812,12694258,12697530,12697832,12704829,12711752,12711991,12714051,12727613,12732346,12756929,12769508,
meaf6	0.379538	0.508885	8.24317	6.84549	8.2738	7.29921	455	60	83	meaf6	NM_001003756	chr19	989	4093620	4101821	+	4093619	4102204	4093646	4101821	7	4093619,4095201,4095745,4095917,4096769,4099186,4101806,	4093736,4095317,4095833,4095963,4096959,4099220,4102204,
clptm1l	0.322314	0.297735	8.24079	6.60733	8.27146	6.52356	454	51	51	clptm1l	NM_001002380	chr19	2091	1906395	1921259	-	1906394	1921327	1906800	1921259	17	1906394,1906964,1908310,1908451,1908603,1908909,1909078,1909209,1909951,1911653,1911820,1913069,1915112,1918213,1918445,1919371,1921094,	1906885,1907080,1908355,1908507,1908638,1908992,1909129,1909275,1910055,1911738,1911915,1913187,1915191,1918362,1918635,1919466,1921327,
rnf146	2.16418	2.2289	8.23601	9.34983	8.26679	9.42312	452	337	375	rnf146	NM_199854	chr23	2926	40633981	40643113	-	40633980	40643113	40635768	40636863	3	40633980,40634592,40642965,	40634486,40636864,40643113,
rac3a	0.560732	0.517915	8.23122	7.3966	8.26209	7.31288	451	84	84	rac3a	NM_001002754	chr3	1677	36119253	36130211	-	36119252	36130332	36120229	36130211	6	36119252,36123586,36123841,36125822,36126051,36130176,	36120360,36123746,36123904,36125940,36126123,36130332,
prrc2a	0.460899	0.529316	8.23122	7.11374	8.26209	7.3443	451	69	86	prrc2a	NM_201347	chr19	8416	27156287	27185644	-	27156286	27185644	27158678	27174571	17	27156286,27161804,27162109,27162857,27163265,27163930,27164169,27164445,27164715,27164966,27165549,27165965,27169428,27169818,27172293,27174456,27185423,	27161646,27162027,27162407,27163105,27163806,27164023,27164368,27164548,27164864,27165049,27165800,27166109,27169504,27169915,27172471,27174608,27185644,
si:dkey-42i9.4	3.02671	2.78268	8.22641	9.82416	8.25739	9.73386	449	449	449	si:dkey-42i9.4	NM_001007375	chr22	881	10510766	10512048	-	10510765	10512048	10511000	10511687	3	10510765,10511569,10511877,	10511338,10511706,10512048,	Complete3End
abca1a	0.608696	0.695082	8.224	7.50779	8.25267	7.72792	448	92	112	abca1a	NM_001309465	chr1	9626	51925811	51991048	+	51925810	51993669	51928559	51991048	50	51925810,51928519,51930611,51933727,51934471,51940119,51942868,51950775,51957211,51957917,51959379,51960239,51963694,51964297,51964752,51965520,51966616,51966912,51968022,51968528,51969076,51970014,51971070,51972070,51972993,51974462,51974607,51974902,51975796,51976016,51976880,51977156,51977342,51978209,51978445,51978913,51979355,51979614,51980157,51981053,51981591,51981924,51982815,51983039,519…	51925968,51928625,51930705,51933869,51934590,51940241,51943060,51950865,51957455,51958057,51959496,51960434,51963900,51964474,51964975,51965742,51966821,51967026,51968194,51968660,51969216,51970152,51971303,51972143,51973196,51974511,51974721,51975051,51975921,51976115,51977070,51977251,51977375,51978315,51978520,51979083,51979533,51979730,51980302,51981177,51981721,51982045,51982878,51983146,519…
tfg	0.580268	0.540984	8.224	7.43879	8.25267	7.36632	448	87	87	tfg	NM_200015	chr9	1779	30301737	30318014	+	30301736	30318014	30303959	30317468	9	30301736,30303955,30304367,30308565,30309536,30310338,30315334,30317082,30317730,	30301807,30304143,30304451,30308712,30309686,30310494,30315418,30317697,30318014,
chmp4bb	0.272575	0.296721	8.224	6.34873	8.25267	6.49985	448	44	50	chmp4bb	NM_213457	chr8	1743	45353896	45366240	+	45353895	45367229	45353974	45366240	5	45353895,45357836,45358117,45360639,45366175,	45354158,45358014,45358232,45360772,45367229,
camsap1a	0.162207	0.15082	8.224	5.59991	8.25267	5.52356	448	26	26	camsap1a	NM_001166255	chr21	5619	4547569	4599559	-	4547568	4599559	4548498	4596671	19	4547568,4553889,4554541,4555688,4556750,4557412,4558924,4563124,4563306,4565156,4565497,4567788,4568090,4573925,4576210,4578077,4584074,4596514,4599248,	4548789,4554008,4554657,4555781,4556963,4557549,4560908,4563215,4563398,4565322,4565594,4567928,4568232,4573958,4576291,4578239,4584337,4596672,4599559,
xpr1b	1.54362	1.64368	8.21917	8.84549	8.2503	8.96723	447	230	274	xpr1b	NM_001126390	chr2	3665	7127763	7184434	+	7127762	7185724	7128055	7184434	15	7127762,7142595,7161551,7165945,7168078,7168420,7168596,7168863,7170526,7174130,7174393,7174815,7175072,7179491,7184379,	7128124,7142647,7161653,7166166,7168228,7168504,7168678,7169066,7170706,7174299,7174588,7174973,7175212,7179713,7185724,
ndel1a	0.365772	0.339901	8.21917	6.76818	8.2503	6.69349	447	57	57	ndel1a	NM_201344	chr12	2023	26376487	26395122	+	26376486	26396003	26380364	26395122	9	26376486,26380353,26384690,26384947,26386621,26386987,26387239,26388816,26395028,	26376582,26380450,26384844,26385096,26386758,26387161,26387331,26388965,26396003,
mfsd5	0.332215	0.497537	8.21917	6.62936	8.2503	7.24317	447	52	80	mfsd5	NM_001002713	chr23	2925	35688140	35691408	-	35688139	35691408	35689389	35690835	3	35688139,35691039,35691350,	35690934,35691111,35691408,
gnai2b	0.290268	0.269294	8.21917	6.43463	8.2503	6.35755	447	46	46	gnai2b	NM_199842	chr6	1959	53051837	53145338	-	53051836	53145372	53054234	53145338	10	53051836,53054208,53056998,53059141,53061018,53067616,53068862,53078013,53145220,53145263,	53052691,53054425,53057152,53059271,53061147,53067777,53069004,53078056,53145239,53145372,
sars	0.507589	0.988449	8.21189	7.23362	8.24317	8.22641	445	75	159	sars	NM_001003882	chr23	2262	34104043	34116454	+	34104042	34117120	34104090	34116454	11	34104042,34105910,34106075,34108680,34109769,34110148,34111814,34112947,34113215,34113462,34116293,	34104226,34105981,34106156,34108839,34109913,34110304,34112036,34113077,34113373,34113592,34117120,
dnm1l	0.442568	0.421488	8.20945	7.03342	8.24079	6.99435	444	66	68	dnm1l	NM_200922	chr25	2437	20131919	20160856	-	20131918	20160936	20132199	20160856	18	20131918,20133951,20134191,20136958,20140014,20140153,20140346,20141018,20144005,20144221,20144512,20147096,20147363,20147617,20150262,20152076,20155316,20160754,	20132256,20134111,20134301,20137117,20140068,20140246,20140436,20141174,20144126,20144428,20144644,20147217,20147526,20147704,20150334,20152123,20155461,20160936,
kifap3a	0.29223	0.271074	8.20945	6.43463	8.24079	6.35755	444	46	46	kifap3a	NM_001004644	chr20	3584	34517744	34550584	-	34517743	34550680	34518861	34550584	20	34517743,34522576,34523761,34526771,34526962,34527147,34528444,34528718,34528901,34531576,34538868,34541981,34543780,34544060,34544553,34547241,34547516,34547647,34549077,34550552,	34518973,34522670,34523948,34526857,34527061,34527273,34528610,34528831,34529010,34531677,34539031,34542160,34543879,34544185,34544653,34547383,34547575,34547793,34549209,34550680,
eif1ad	1.68591	1.69269	8.20212	8.95565	8.23362	8.99294	442	253	279	eif1ad	NM_200468	chr14	819	8144731	8150465	-	8144730	8150465	8144956	8147244	5	8144730,8146119,8146968,8147157,8150422,	8145170,8146228,8147077,8147275,8150465,
rnd3a	2.30102	2.53078	8.19967	9.40195	8.23122	9.5708	441	352	410	rnd3a	NM_199522	chr22	2033	12406840	12421209	+	12406839	12422336	12407013	12421209	5	12406839,12407280,12417325,12420483,12420960,	12407163,12407368,12417435,12420618,12422336,
b3galt2	1.84524	1.7005	8.19967	9.08348	8.23122	8.99718	441	280	280	b3galt2	NM_207101	chr22	2290	24131862	24141840	+	24131861	24142525	24140526	24141840	2	24131861,24140267,	24131893,24142525,
per1b	1.81973	1.66889	8.19967	9.0634	8.23122	8.97011	441	275	275	per1b	NM_212439	chr7	6777	50547395	50569248	+	50547394	50571221	50554153	50569248	19	50547394,50553703,50555893,50556775,50558045,50558823,50559577,50559846,50561242,50562832,50563047,50563638,50564873,50565146,50565928,50567220,50567530,50568714,50568954,	50547551,50554518,50556147,50556897,50558247,50559018,50559763,50560000,50561486,50562941,50563204,50563757,50565020,50565452,50566728,50567419,50567723,50568865,50571221,
aqp9a	2.61775	2.38397	8.19476	9.58308	8.22641	9.47978	440	390	390	aqp9a	NM_001033096	chr25	839	87196	88034	-	87195	88034	87826	88034	1	87195,	88034,
yy1a	0.636519	0.585977	8.19476	7.54303	8.22641	7.45533	440	94	94	yy1a	NM_212617	chr17	1982	30840057	30846173	-	30840056	30846256	30840895	30846173	6	30840056,30840479,30841782,30842946,30843643,30845665,	30840465,30841078,30841941,30843007,30843806,30846256,
idh3a	0.462457	0.452421	8.19476	7.08215	8.22641	7.08215	440	68	72	idh3a	NM_200951	chr25	1370	25671023	25733794	+	25671022	25734031	25671057	25733794	11	25671022,25687883,25699837,25700101,25700292,25711150,25711808,25720833,25728113,25728319,25733710,	25671081,25687946,25699921,25700216,25700480,25711284,25711911,25720898,25728198,25728472,25734031,
wasf3b	0.233788	0.220367	8.19476	6.09803	8.22641	6.04439	440	37	37	wasf3b	NM_001080590	chr24	2402	21395765	21432212	+	21395764	21433089	21411034	21432212	9	21395764,21411001,21415802,21418293,21422407,21423571,21427315,21430088,21432054,	21395810,21411167,21415937,21418447,21422525,21423753,21427570,21430399,21433089,
sdhaf4	0.203072	0.190317	8.19476	5.89482	8.22641	5.83289	440	32	32	sdhaf4	NM_001030184	chr13	662	28134384	28135415	-	28134383	28135443	28134693	28135415	3	28134383,28134986,28135333,	28134803,28135118,28135443,
hdlbpa	0.386325	0.426421	8.19229	6.82018	8.224	6.99435	439	59	68	hdlbpa	NM_201474	chr6	5109	26884278	26905189	-	26884277	26905189	26886653	26901897	28	26884277,26886557,26887336,26887839,26888123,26888392,26888665,26888852,26892200,26892440,26892748,26893174,26895281,26895491,26895935,26897336,26897750,26897977,26898178,26898738,26899027,26899410,26899731,26901276,26901576,26901821,26903897,26905127,	26885490,26886698,26887453,26888019,26888267,26888527,26888770,26888992,26892342,26892659,26892970,26893393,26895413,26895578,26896049,26897441,26897890,26898056,26898283,26898846,26899234,26899626,26899938,26901492,26901743,26901936,26903969,26905189,
zgc:158254	0.126496	0.117057	8.19229	5.20945	8.224	5.12928	439	20	20	zgc:158254	NM_001080691	chr23	2293	6818911	6854578	+	6818910	6855061	6819283	6854578	9	6818910,6822893,6839313,6842893,6846771,6849672,6849934,6850195,6854381,	6819631,6822975,6839489,6842984,6846937,6849852,6850025,6850301,6855061,
amph	0.0529915	0.0451505	8.19229	3.9542	8.224	3.75489	439	7	7	amph	NM_200831	chr2	3410	31908131	31953748	-	31908130	31953787	31909146	31953748	25	31908130,31909328,31910836,31911630,31914056,31914333,31914638,31915030,31915486,31916018,31918615,31919162,31919340,31919477,31919693,31920016,31921718,31923869,31929981,31930170,31930427,31935892,31936089,31943990,31953679,	31909251,31909430,31911007,31911861,31914098,31914387,31914686,31915084,31915651,31916060,31918792,31919189,31919364,31919579,31919816,31920155,31921801,31923945,31930067,31930278,31930523,31935987,31936144,31944071,31953787,
rab10	2.17466	1.97987	8.18982	9.31061	8.21917	9.20457	438	327	327	rab10	NM_001002566	chr20	1302	47540149	47576588	-	47540148	47577051	47540391	47576588	7	47540148,47540314,47545088,47547740,47551326,47557833,47576461,	47540304,47540478,47545190,47547830,47551465,47557894,47577051,
mrpl11	0.52911	0.605705	8.18982	7.27146	8.21917	7.49586	438	77	97	mrpl11	NM_001002556	chr14	853	30217091	30279911	+	30217090	30280036	30228692	30279911	6	30217090,30228646,30264579,30273148,30273682,30279793,	30217181,30228815,30264675,30273242,30273842,30280036,
gatad2ab	2.31271	2.22559	8.18488	9.39446	8.21432	9.36851	437	350	360	gatad2ab	NM_212916	chr22	2133	18294697	18358057	+	18294696	18358167	18328243	18358057	11	18294696,18328235,18345754,18346031,18346273,18348212,18348429,18348784,18351130,18353325,18357923,	18294812,18328494,18345884,18346160,18346345,18348332,18348606,18349043,18351540,18353542,18358167,
psma4	1.76632	1.91246	8.18488	9.00562	8.21432	9.14975	437	261	311	psma4	NM_214697	chr25	983	6084283	6096165	-	6084282	6096165	6084393	6095512	9	6084282,6086236,6088844,6089072,6091803,6095129,6095381,6095509,6096101,	6084548,6086360,6088975,6089161,6091881,6095292,6095424,6095534,6096165,
lgi1a	0.0532646	0.0454545	8.18488	3.9542	8.21432	3.75489	437	7	7	lgi1a	NM_199627	chr13	2489	290957	299129	+	290956	299853	291110	299129	8	290956,291370,292671,292819,293289,294642,297842,298311,	291280,291442,292743,292891,293361,294812,298007,299853,
ppm1bb	0.191379	0.180743	8.17991	5.79442	8.20945	5.74147	435	30	30	ppm1bb	NM_001007313	chr12	3523	25341361	25391924	+	25341360	25393949	25376214	25391924	6	25341360,25376199,25380879,25381468,25385337,25391894,	25341694,25377045,25380997,25381580,25385395,25393949,
wdr13	0.0344828	0.123311	8.17991	3.32193	8.20945	5.18982	435	4	21	wdr13	NM_001023573	chr8	2212	6877290	6899623	-	6877289	6899623	6877975	6895929	10	6877289,6883791,6883982,6887355,6890077,6892029,6895139,6895567,6895888,6899585,	6878160,6883910,6884124,6887536,6890385,6892160,6895249,6895799,6895968,6899623,
polr2l	1.85492	1.70678	8.17742	9.06878	8.20457	8.97585	434	277	277	polr2l	NM_001159825	chr7	533	13111177	13118764	-	13111176	13118764	13111414	13118379	3	13111176,13118284,13118690,	13111523,13118396,13118764,	Complete3End
sgk1	0.229706	0.216949	8.17742	6.05528	8.20457	6	434	36	36	sgk1	NM_199212	chr23	2321	31713709	31719179	-	31713708	31719231	31714675	31719179	10	31713708,31714991,31716246,31716954,31717160,31717782,31718001,31718313,31718893,31719097,	31714843,31715081,31716402,31717050,31717397,31717914,31718190,31718389,31718969,31719231,
tmem189	2.57292	2.35884	8.16993	9.53333	8.19967	9.43775	432	378	378	tmem189	NM_001006052	chr8	1153	28419467	28428454	+	28419466	28428747	28419501	28428454	6	28419466,28423101,28423430,28426962,28427202,28428332,	28419634,28423221,28423522,28427107,28427415,28428747,
glrbb	2.06424	1.91837	8.16993	9.21553	8.19967	9.13955	432	308	308	glrbb	NM_001003587	chr14	2292	35351575	35391394	+	35351574	35391906	35358193	35391394	10	35351574,35358172,35358703,35361557,35370475,35375449,35377226,35379002,35381561,35391097,	35351848,35358315,35358810,35361625,35370702,35375532,35377367,35379155,35381848,35391906,
trh	0.531359	0.494037	8.16491	7.25267	8.19722	7.17991	431	76	76	trh	NM_001012365	chr8	1770	54107709	54110476	-	54107708	54110476	54108801	54110301	3	54107708,54110138,54110402,	54109238,54110304,54110476,
gria2b	0.121951	0.110733	8.16491	5.12928	8.19722	5.02237	431	19	19	gria2b	NM_131895	chr14	3714	35408071	35472508	+	35408070	35472508	35408223	35470024	16	35408070,35408408,35439762,35453376,35455576,35455721,35457205,35459002,35459180,35459380,35459713,35463331,35464272,35466215,35469778,35471591,	35408308,35408549,35440002,35453573,35455630,35455880,35457373,35459107,35459288,35459587,35460081,35463530,35464520,35466330,35470028,35472508,
nhp2	1.90385	1.75726	8.15987	9.08879	8.19229	9.00562	430	281	281	nhp2	NM_212597	chr21	953	30365085	30371935	-	30365084	30372068	30365451	30371935	4	30365084,30365661,30371533,30371784,	30365577,30365767,30371603,30372068,
mgat5	0.277972	0.261538	8.15987	6.31288	8.19229	6.25739	430	43	43	mgat5	NM_001045311	chr22	5413	11943138	12058863	+	11943137	12061766	11966005	12058863	17	11943137,11965816,11978770,12010497,12016716,12018854,12020261,12023971,12025279,12028044,12040673,12047588,12053326,12054014,12056789,12056962,12058664,	11943229,11966246,11978938,12010574,12016806,12018926,12020423,12024141,12025414,12028178,12040807,12047738,12053473,12054131,12056864,12057120,12061766,
ppa1b	1.94221	1.96575	8.15735	9.11504	8.18982	9.16491	429	287	315	ppa1b	NM_001017833	chr13	1224	30021766	30031076	-	30021765	30031126	30022063	30031076	11	30021765,30022209,30022362,30022614,30025416,30025628,30025848,30028467,30028879,30029316,30031015,	30022095,30022249,30022438,30022700,30025544,30025755,30025935,30028587,30028933,30029381,30031126,
zgc:110340	0.616462	0.575342	8.15735	7.45943	8.18982	7.39232	429	89	89	zgc:110340	NM_001013472	chr5	1008	27266497	27267351	-	27266496	27267504	27267048	27267351	1	27266496,	27267504,	Complete3End
cyhr1	0.232925	0.294521	8.15735	6.05528	8.18982	6.42626	429	36	48	cyhr1	NM_001076740	chr19	1814	43349846	43359053	-	43349845	43359542	43350042	43359053	4	43349845,43351646,43354867,43358768,	43350434,43351858,43355106,43359542,
srsf2b	2.39719	2.23883	8.15228	9.41363	8.18488	9.34762	427	355	356	srsf2b	NM_199651	chr3	3518	60514331	60522462	-	60514330	60522590	60520148	60522462	3	60514330,60520137,60522085,	60517046,60520434,60522590,
emc7	0.367311	0.341924	8.15228	6.70736	8.18488	6.63662	427	55	55	emc7	NM_001025515	chr20	1838	29314972	29321257	+	29314971	29322254	29315098	29321257	5	29314971,29317038,29317242,29320917,29321110,	29315325,29317158,29317381,29320998,29322254,
ccdc25	1.51323	1.39828	8.1472	8.74483	8.17991	8.66356	426	215	215	ccdc25	NM_200388	chr20	1182	39435821	39441117	-	39435820	39441237	39436268	39441117	10	39435820,39435868,39436388,39438536,39439788,39440313,39440475,39440670,39440800,39441092,	39435858,39436298,39436434,39438739,39439892,39440389,39440527,39440710,39440848,39441237,
gmps	1.75442	1.71675	8.14466	8.95565	8.17742	8.9571	425	253	271	gmps	NM_200587	chr18	4087	34205451	34237225	+	34205450	34239031	34205652	34237225	16	34205450,34209248,34211692,34213021,34213247,34213483,34217987,34219163,34220087,34221554,34222765,34223083,34230418,34231597,34234109,34237123,	34205679,34209427,34211807,34213119,34213351,34213677,34218153,34219315,34220261,34221660,34222881,34223209,34230534,34231728,34234282,34239031,
slka	0.234982	0.221071	8.14466	6.05528	8.17742	6	425	36	36	slka	NM_001145601	chr13	4982	24650738	24695241	-	24650737	24695241	24652113	24695241	18	24650737,24655044,24655260,24656362,24656644,24660427,24671442,24672354,24672598,24673492,24674972,24675189,24675823,24676170,24678995,24679995,24684765,24695091,	24652260,24655158,24655386,24656551,24656769,24660557,24671622,24672478,24672729,24674836,24675104,24675271,24676018,24676243,24679145,24680044,24684930,24695241,
rrbp1a	2.25664	2.47487	8.14211	9.31628	8.17243	9.47978	424	328	390	rrbp1a	NM_001145555	chr13	4674	33502162	33529505	-	33502161	33529505	33502611	33527575	29	33502161,33502729,33505118,33505299,33507322,33507525,33507777,33509874,33510116,33510287,33510672,33511724,33512263,33512483,33512635,33512784,33512913,33513092,33513283,33513658,33515094,33515490,33517984,33519623,33521715,33522229,33523659,33526092,33529309,	33502650,33502873,33505214,33505383,33507403,33507609,33507873,33509946,33510209,33510377,33510765,33511817,33512351,33512524,33512711,33512822,33512995,33513130,33513368,33513693,33515231,33515629,33518138,33519742,33521868,33522352,33523814,33527592,33529505,
nutf2	1.95398	1.81629	8.14211	9.10852	8.17243	9.03342	424	285	286	nutf2	NM_001006000	chr18	3513	21922271	21940385	-	21922270	21940385	21925262	21935521	5	21922270,21931073,21931875,21935422,21940271,	21925376,21931172,21931947,21935544,21940385,	Complete3End
gmds	2.31139	2.11304	8.13443	9.34319	8.16742	9.24674	422	334	334	gmds	NM_001102475	chr20	1714	26809919	26923325	-	26809918	26923460	26810363	26923325	11	26809918,26810511,26829279,26829610,26876708,26884437,26886271,26908237,26909937,26910502,26923229,	26810426,26810580,26829376,26829729,26876836,26884542,26886464,26908347,26910025,26910547,26923460,
peli1b	2.30249	2.29913	8.13443	9.33762	8.16742	9.36851	422	333	360	peli1b	NM_001077601	chr17	2039	24461492	24502981	-	24461491	24502981	24461685	24474752	7	24461491,24465620,24467582,24468000,24468978,24474672,24502540,	24462264,24465809,24467780,24468102,24469108,24474878,24502981,
sst1.1	0.16548	0.153043	8.13443	5.53916	8.16742	5.45943	422	25	25	sst1.1	NM_183070	chr15	685	36299025	36300612	+	36299024	36300882	36299094	36300612	2	36299024,36300405,	36299232,36300882,
bckdk	0.0355872	0.0330435	8.13443	3.32193	8.16742	3.24793	422	4	4	bckdk	NM_213060	chr5	2913	60823615	60867860	+	60823614	60869289	60823811	60867860	11	60823614,60827171,60828921,60832523,60841464,60841705,60846555,60853252,60858664,60864013,60867715,	60824057,60827240,60829032,60832571,60841584,60841804,60846629,60853381,60858754,60864169,60869289,	Complete3End
map1lc3a	0.0410714	0.0366492	8.12928	3.52356	8.16239	3.39232	421	5	5	map1lc3a	NM_214739	chr11	1497	26371494	26376928	+	26371493	26377978	26371574	26376928	4	26371493,26373274,26374700,26376765,	26371614,26373330,26374807,26377978,
mrps28	0.125224	0.113636	8.1267	5.12928	8.15987	5.02237	420	19	19	mrps28	NM_001077790	chr22	648	26270314	26270854	+	26270313	26270961	26270323	26270854	1	26270313,	26270961,
map1lc3b	1.9246	1.76316	8.12153	9.06609	8.15482	8.97298	419	276	276	map1lc3b	NM_199604	chr25	1787	12397603	12408278	+	12397602	12409522	12397776	12408278	4	12397602,12401706,12407582,12408112,	12397816,12401762,12407689,12409522,
uchl1	0.362657	0.336842	8.12153	6.65821	8.15482	6.58496	419	53	53	uchl1	NM_201477	chr1	1088	21957017	21961224	-	21957016	21961285	21957388	21961224	8	21957016,21957652,21957817,21957980,21958284,21959433,21960602,21961184,	21957472,21957711,21957887,21958028,21958370,21959569,21960734,21961285,
lhx1a	0.301616	0.598246	8.12153	6.39232	8.15482	7.41363	419	45	91	lhx1a	NM_131216	chr15	2239	27770536	27777453	-	27770535	27777477	27771532	27777453	5	27770535,27772942,27774891,27775760,27777283,	27771912,27773108,27775169,27775984,27777477,
cope	1.65343	1.52827	8.11374	8.8392	8.14466	8.75656	416	229	229	cope	NM_001007364	chr2	1096	9715155	9729109	-	9715154	9729131	9715325	9729109	10	9715154,9715477,9717623,9720295,9721945,9724445,9724606,9725864,9728735,9729007,	9715373,9715552,9717692,9720451,9722027,9724499,9724759,9725965,9728798,9729131,
ogdha	0.592058	0.680212	8.11374	7.35755	8.14466	7.58871	416	81	103	ogdha	NM_200779	chr8	5184	45755575	45830602	-	45755574	45830602	45757200	45826993	23	45755574,45757399,45764991,45766536,45766710,45766937,45767089,45767366,45771763,45772004,45778215,45778392,45778633,45779209,45780929,45781208,45781421,45785644,45789413,45807014,45809125,45826768,45830297,	45757321,45757554,45765155,45766609,45766836,45767009,45767268,45767494,45771914,45772133,45778314,45778549,45778813,45779338,45781109,45781299,45781568,45785799,45789529,45807117,45809314,45827177,45830602,	Complete3End
cox14	0.370036	0.522968	8.11374	6.67948	8.14466	7.20945	416	54	78	cox14	NM_001302766	chr22	440	5722411	5726391	+	5722410	5726538	5726208	5726391	2	5722410,5726201,	5722513,5726538,
ctsd	0.294756	0.378761	8.11114	6.34873	8.14211	6.74147	415	44	59	ctsd	NM_131710	chr18	2418	16144534	16156627	+	16144533	16157654	16144727	16156627	9	16144533,16146705,16148959,16150958,16151156,16151467,16154411,16155959,16156459,	16144789,16146862,16149083,16151077,16151356,16151590,16154556,16156058,16157654,	Complete3End
kif11	3.02722	2.74291	8.10591	9.7039	8.13955	9.59526	414	414	414	kif11	NM_173261	chr17	3570	19461303	19477154	+	19461302	19477154	19461627	19476310	24	19461302,19461575,19463089,19463314,19463535,19463887,19464057,19465229,19465453,19465632,19466976,19467207,19468605,19468793,19469092,19469401,19470983,19471195,19472529,19473204,19475581,19476242,19476513,19476764,	19461353,19461701,19463222,19463412,19463614,19464056,19464073,19465354,19465544,19465875,19467072,19467296,19468693,19468982,19469300,19469574,19471109,19471354,19472669,19473484,19475804,19476409,19476624,19477154,
cyth1a	0.248639	0.379433	8.10591	6.09803	8.13955	6.74147	414	37	59	cyth1a	NM_214682	chr3	5036	57391704	57459607	-	57391703	57459799	57395375	57459607	14	57391703,57394221,57397475,57398865,57401788,57418016,57421483,57423515,57423845,57427377,57427580,57427756,57432628,57459579,	57394196,57395454,57397630,57398934,57401865,57418128,57421632,57423628,57423926,57427496,57427647,57427821,57432711,57459799,
snx25	1.81091	1.75445	8.10329	8.96	8.13443	8.94544	413	254	269	snx25	NM_001163293	chr14	3260	3853564	3936839	-	3853563	3936839	3853937	3936839	19	3853563,3856439,3856999,3857268,3858110,3860502,3862714,3863851,3864219,3866974,3868422,3874153,3877409,3882512,3901095,3912179,3916060,3934158,3936533,	3854003,3856540,3857181,3857335,3858228,3860664,3862828,3863992,3864351,3867139,3868698,3874285,3877600,3882583,3901282,3912352,3916277,3934243,3936839,
zgc:174906	2.29326	2.09821	8.10066	9.29806	8.12928	9.19845	412	325	325	zgc:174906	NM_001115057	chr23	1765	36344219	36350308	-	36344218	36350308	36345214	36347454	4	36344218,36345582,36347129,36350264,	36345498,36345648,36347504,36350308,
lfng	1.69399	1.60536	8.10066	8.86109	8.12928	8.81218	412	235	241	lfng	NM_130971	chr3	2983	41775641	41783262	+	41775640	41785007	41775753	41783262	8	41775640,41780367,41780670,41780868,41781116,41781285,41781544,41783195,	41776167,41780416,41780773,41781022,41781202,41781451,41781630,41785007,
nr3c1	0.663024	0.725	8.10066	7.50779	8.12928	7.66534	412	92	108	nr3c1	NM_001020711	chr14	3988	23449938	23504144	-	23449937	23504144	23451321	23502095	9	23449937,23455068,23455327,23459099,23459331,23466050,23468489,23500995,23503790,	23451474,23455226,23455458,23459244,23459619,23466167,23468638,23502104,23504144,
mbd3b	0.169399	0.183929	8.10066	5.53916	8.12928	5.6865	412	25	29	mbd3b	NM_212580	chr22	1787	20267554	20284305	-	20267553	20284305	20271576	20284305	9	20267553,20268087,20268420,20271571,20274281,20278198,20278373,20280349,20284291,	20268064,20268411,20268638,20271724,20274459,20278289,20278511,20280509,20284305,
brd7	1.54562	2.01431	8.09803	8.72622	8.1267	9.13699	411	212	307	brd7	NM_213366	chr7	2072	37471038	37483976	+	37471037	37484080	37471118	37483976	17	37471037,37472644,37472918,37473124,37475067,37475332,37475676,37477873,37478081,37478551,37479882,37480673,37480955,37482976,37483347,37483703,37483938,	37471167,37472841,37473042,37473182,37475212,37475443,37475861,37477985,37478157,37478659,37480018,37480785,37481012,37483073,37483491,37483841,37484080,
ube3c	0.633212	0.627907	8.09803	7.43879	8.1267	7.45533	411	87	94	ube3c	NM_200473	chr7	4198	40312871	40359648	-	40312870	40359648	40322354	40358227	25	40312870,40314459,40322264,40323630,40323832,40325734,40331244,40332739,40334200,40336857,40337387,40344519,40345796,40346039,40353084,40353348,40353607,40355288,40356099,40356600,40356876,40357152,40357507,40358161,40359584,	40313344,40314980,40322395,40323697,40324021,40325947,40331492,40332872,40334298,40336945,40337492,40344746,40345954,40346126,40353272,40353500,40353828,40355442,40356257,40356716,40357023,40357227,40357561,40358291,40359648,
ercc1	2.03291	1.89068	8.0954	9.11894	8.12412	9.04303	410	288	288	ercc1	NM_001103138	chr9	1384	32863930	32873111	-	32863929	32873262	32864133	32873111	9	32863929,32864303,32866006,32866170,32866464,32866726,32868847,32870955,32873048,	32864196,32864372,32866078,32866270,32866541,32866826,32868951,32871336,32873262,
cand1	1.65265	1.53405	8.0954	8.82018	8.12412	8.74147	410	226	226	cand1	NM_213485	chr4	4651	13413181	13425687	+	13413180	13426425	13413400	13425687	15	13413180,13415450,13416040,13416366,13417788,13419254,13419437,13420735,13421283,13421641,13423244,13423467,13423719,13425086,13425462,	13413468,13415594,13416195,13416490,13418045,13419360,13419583,13421028,13421425,13423135,13423340,13423637,13423884,13425194,13426425,
rab7	0.316271	0.293907	8.0954	6.43463	8.12412	6.35755	410	46	46	rab7	NM_200928	chr11	2039	16044454	16080508	-	16044453	16080508	16045620	16067594	7	16044453,16045499,16046705,16050055,16057513,16067541,16080261,	16045490,16045716,16046834,16050274,16057640,16067604,16080508,
zgc:55582	2.16176	2.72662	8.08746	9.19967	8.11894	9.56605	409	306	409	zgc:55582	NM_199901	chr21	3763	4483219	4530836	-	4483218	4530946	4483241	4530836	28	4483218,4485108,4485298,4488764,4488986,4489670,4492158,4492349,4493029,4494252,4495036,4496163,4496432,4497994,4502394,4503383,4504516,4505073,4505681,4511592,4515023,4515244,4515510,4517758,4517925,4520567,4523149,4530783,	4483424,4485218,4485430,4488904,4489099,4489817,4492275,4492489,4493165,4494444,4495231,4496343,4496570,4498105,4502565,4503602,4504609,4505193,4505816,4511646,4515165,4515426,4515625,4517835,4518036,4520632,4523208,4530946,
tp53inp1	2.11397	1.97482	8.08746	9.16742	8.11894	9.10066	409	300	300	tp53inp1	NM_001080036	chr16	1537	40610640	40619316	+	40610639	40619737	40613668	40619316	4	40610639,40613463,40618110,40619063,	40610824,40613792,40618459,40619737,
cdkal1	2.08824	1.94964	8.08746	9.14975	8.11894	9.08215	409	296	296	cdkal1	NM_200627	chr16	1031	1468	14826	+	1467	15105	1467	14826	6	1467,12338,13169,13358,14000,14715,	1615,12519,13232,13442,14165,15105,
insm1b	1.57721	1.59532	8.08746	8.74483	8.11894	8.79279	409	215	236	insm1b	NM_199658	chr17	2198	41475068	41476532	+	41475067	41477265	41475170	41476532	1	41475067,	41477265,
ypel3	0.327206	0.302158	8.08746	6.47573	8.11894	6.39232	409	47	47	ypel3	NM_212790	chr3	1357	26055284	26060766	-	26055283	26060766	26056237	26059479	5	26055283,26056433,26059236,26059362,26060725,	26056327,26056542,26059280,26059481,26060766,
atg5	1.55985	1.44685	8.08481	8.72622	8.11634	8.64926	408	212	212	atg5	NM_205618	chr16	2315	7463117	7497923	+	7463116	7499190	7464252	7497923	8	7463116,7464208,7466578,7468297,7468455,7474946,7481987,7497786,	7463203,7464366,7466706,7468376,7468618,7475041,7482099,7499190,
rbms2b	1.95387	1.97834	8.08215	9.04849	8.11374	9.09803	407	271	299	rbms2b	NM_001003541	chr23	2290	25782264	25842224	+	25782263	25842224	25782294	25836193	14	25782263,25808321,25816067,25818958,25830040,25830284,25830445,25830638,25830806,25832620,25832749,25835945,25836112,25841175,	25782366,25808488,25816126,25819050,25830198,25830364,25830555,25830685,25830900,25832671,25832860,25836026,25836200,25842224,
hspd1	0.395564	0.461957	8.07948	6.74147	8.10852	6.99435	406	56	68	hspd1	NM_181330	chr9	2728	32475860	32489970	-	32475859	32489970	32476809	32487111	11	32475859,32478212,32478474,32479976,32480728,32483679,32483929,32484115,32486488,32486937,32489922,	32476968,32478391,32478649,32480222,32480828,32483848,32484023,32484211,32486824,32487113,32489970,
LOC100003647	2.96104	2.71506	8.07414	9.64024	8.10591	9.54689	405	404	404	LOC100003647	NM_001172308	chr2	552	52172415	52179673	-	52172414	52179673	52172666	52176581	4	52172414,52176276,52176529,52179650,	52172767,52176399,52176582,52179673,
pno1	2.43414	2.23775	8.07414	9.35755	8.10591	9.26796	405	339	339	pno1	NM_200548	chr13	991	994896	999702	-	994895	999768	995061	999702	7	994895,996206,996501,996696,998158,998834,999495,	995129,996277,996619,996757,998242,998984,999768,
pmchl	0.434944	0.405455	8.07146	6.87036	8.10329	6.8009	404	61	61	pmchl	NM_001162488	chr5	536	54042495	54042907	+	54042494	54043030	54042532	54042907	1	54042494,	54043030,
lig1	2.40223	2.31204	8.06878	9.33316	8.09803	9.3072	403	332	350	lig1	NM_001126388	chr2	3177	44448477	44491138	-	44448476	44491138	44448476	44491138	27	44448476,44449224,44449447,44449676,44451369,44456732,44457060,44457404,44459606,44474574,44474785,44474990,44477980,44478279,44478619,44480358,44482199,44483547,44483713,44485033,44485229,44485502,44486087,44487434,44487722,44490834,44491121,	44448551,44449317,44449591,44449730,44451522,44456815,44457205,44457476,44459717,44474670,44474901,44475076,44478080,44478371,44478696,44480525,44482313,44483606,44483770,44485129,44485335,44485997,44486219,44487630,44487900,44490897,44491138,
aimp1	1.59777	1.66058	8.06878	8.74483	8.09803	8.82972	403	215	244	aimp1	NM_001045851	chr1	1146	49650153	49675737	+	49650152	49675828	49650259	49675737	7	49650152,49655302,49658002,49660110,49667229,49673765,49675570,	49650261,49655436,49658116,49660266,49667435,49673934,49675828,
aspm	2.97196	2.72029	8.0634	9.63481	8.0954	9.53916	402	402	402	aspm	NM_001123373	chr22	10507	23520362	23555789	+	23520361	23556041	23520440	23555789	29	23520361,23522886,23523118,23525199,23525380,23526233,23527467,23527648,23529118,23529396,23529662,23532594,23532791,23533626,23537745,23538017,23538236,23538542,23543005,23543279,23543539,23546191,23548619,23550708,23553161,23553438,23553679,23555261,23555686,	23520731,23523030,23524556,23525301,23525527,23526470,23527535,23527790,23529249,23529572,23529808,23532680,23533004,23533831,23537888,23538146,23538431,23542895,23543155,23543446,23543699,23546401,23548769,23550900,23553354,23553593,23553856,23555434,23556041,
vta1	1.77154	1.64103	8.0607	8.8857	8.09276	8.80735	401	240	240	vta1	NM_213140	chr20	1515	37397855	37473253	+	37397854	37473781	37397932	37473253	8	37397854,37424084,37429733,37436391,37441837,37455930,37459228,37473107,	37398023,37424179,37429861,37436467,37441949,37456113,37459306,37473781,
rnf150a	0.298311	0.280734	8.05799	6.31288	8.09011	6.25739	400	43	43	rnf150a	NM_001017554	chr23	4737	43968631	43986154	+	43968630	43986154	43968897	43982916	8	43968630,43976100,43976869,43978300,43978620,43980236,43982815,43985957,	43969348,43976351,43976941,43978383,43978717,43980441,43985929,43986154,
vamp4	0.0581614	0.0495413	8.05799	3.9542	8.09011	3.75489	400	7	7	vamp4	NM_200735	chr20	1634	15072145	15108164	+	15072144	15109133	15081279	15108164	9	15072144,15081153,15087712,15098634,15098805,15101706,15105245,15107997,15108138,	15072221,15081282,15087814,15098681,15098856,15101807,15105325,15108049,15109133,
abcc5	2.68362	2.50829	8.05257	9.47675	8.08481	9.41151	399	367	370	abcc5	NM_001195613	chr18	4281	45799270	45855529	+	45799269	45855529	45799269	45855529	28	45799269,45811028,45812922,45816562,45821620,45822048,45824377,45825612,45825842,45828064,45828492,45830967,45834435,45836306,45837340,45838917,45840544,45841072,45842825,45844274,45844654,45846356,45846551,45848279,45852196,45852488,45853146,45855427,	45799389,45811180,45813078,45816707,45821854,45822222,45824525,45825761,45825950,45828412,45828564,45831092,45834508,45836510,45837484,45839014,45840729,45841219,45842955,45844557,45844841,45846446,45846741,45848439,45852275,45852602,45853311,45855529,
znf362b	1.73635	2.18232	8.05257	8.84862	8.08481	9.21067	399	231	328	znf362b	NM_001089548	chr23	1461	20812065	20837851	-	20812064	20837851	20812125	20822870	9	20812064,20812319,20814208,20814382,20819425,20819837,20822163,20822807,20837772,	20812242,20812478,20814287,20814607,20819747,20819942,20822410,20822874,20837851,
snrnp27	1.55556	1.43831	8.05257	8.69	8.08481	8.60918	399	207	207	snrnp27	NM_001002703	chr5	931	13267526	13278403	-	13267525	13278509	13267873	13278403	6	13267525,13268287,13272415,13275333,13276439,13278366,	13267928,13268352,13272495,13275446,13276566,13278509,
dtnbp1b	0.425612	0.394107	8.05257	6.82018	8.08481	6.74147	399	59	59	dtnbp1b	NM_001044814	chr19	1039	26577291	26650805	-	26577290	26650997	26577486	26650805	4	26577290,26580663,26588824,26650762,	26577791,26580807,26588983,26650997,
hnrnpa3	0.372881	0.346225	8.05257	6.62936	8.08481	6.55459	399	52	52	hnrnpa3	NM_001045439	chr9	1367	1690778	1701600	-	1690777	1701653	1691386	1701600	8	1690777,1693144,1693746,1693881,1696182,1697833,1700374,1701594,	1691430,1693216,1693794,1693935,1696393,1697980,1700497,1701653,
csnk1da	0.557656	0.519409	8.04712	7.20457	8.07948	7.13443	398	74	74	csnk1da	NM_199583	chr3	3547	36043605	36080338	-	36043604	36080715	36045562	36080338	9	36043604,36053267,36054925,36055174,36057032,36058599,36059187,36065613,36080262,	36045610,36053380,36055091,36055323,36057203,36058828,36059336,36065724,36080715,
ndufa10	0.00568182	0.0742115	8.04439	0.584963	8.07414	4.32193	397	1	11	ndufa10	NM_199578	chr9	1273	23929639	23936310	-	23929638	23936362	23929791	23936310	10	23929638,23931494,23931712,23931871,23932069,23934019,23934258,23934501,23935693,23936235,	23929860,23931603,23931798,23931926,23932149,23934141,23934345,23934719,23935860,23936362,
penka	0.514231	0.473978	8.04166	7.08215	8.07146	6.99435	396	68	68	penka	NM_200083	chr2	1434	11725093	11729219	-	11725092	11729219	11725611	11728771	3	11725092,11728636,11729021,	11726190,11728774,11729219,
brd1b	2.29468	2.40968	8.03892	9.23721	8.06878	9.33762	395	313	354	brd1b	NM_001083030	chr25	3814	29245664	29267686	+	29245663	29267865	29251169	29267686	12	29245663,29251150,29253759,29254000,29254245,29254538,29254936,29255562,29256119,29258698,29264138,29267671,	29246036,29252515,29253916,29254132,29254374,29254851,29255191,29256042,29256249,29258829,29264293,29267865,
ndufb9	0.226236	0.484171	8.03892	5.89482	8.06878	7.02237	395	32	69	ndufb9	NM_001017880	chr16	632	6446268	6450588	-	6446267	6450597	6446362	6450588	4	6446267,6446948,6447169,6450499,	6446494,6447062,6447362,6450597,
celf4	0.125475	0.113594	8.03892	5.04439	8.06878	4.93074	395	18	18	celf4	NM_001002562	chr21	2231	11987267	12179614	-	11987266	12179915	11993509	12179614	14	11987266,11993439,11999196,12002941,12003147,12006712,12009798,12012231,12014432,12014720,12017719,12027034,12125464,12179349,	11987563,11993637,11999340,12003019,12003210,12006823,12009951,12012370,12014573,12014800,12017848,12027083,12125547,12179915,
mbd3a	1.86832	1.73458	8.03342	8.93517	8.0634	8.85798	394	250	250	mbd3a	NM_212769	chr2	1831	57026759	57050970	-	57026758	57051090	57034033	57050970	7	57026758,57033999,57038213,57041810,57043540,57046104,57050860,	57027613,57034181,57038391,57041901,57043678,57046261,57051090,
upf3a	0.589695	0.547664	8.03342	7.27146	8.0634	7.19476	394	77	77	upf3a	NM_001202448	chr9	1775	35093786	35106166	-	35093785	35106209	35094080	35106166	11	35093785,35096675,35097064,35099266,35099513,35099749,35102653,35103424,35103663,35103864,35106034,	35094245,35096753,35097353,35099400,35099672,35099805,35102764,35103523,35103770,35103971,35106209,
hm13	0.479008	0.439252	8.03342	6.97154	8.0634	6.87652	394	64	64	hm13	NM_212572	chr23	1919	467640	480429	-	467639	480567	468319	480429	12	467639,471554,471719,475253,475429,475982,476167,477075,477400,477573,478255,480237,	468377,471640,471822,475290,475513,476040,476293,477161,477489,477656,478354,480567,
myeov2	0.380038	0.35272	8.02514	6.62936	8.05799	6.55459	392	52	52	myeov2	NM_200847	chr24	456	26139453	26157224	-	26139452	26157378	26139580	26157224	3	26139452,26156746,26157161,	26139618,26156819,26157378,	Complete3End
SEP15	0.0825336	0.658537	8.02514	4.42626	8.05799	7.45533	392	11	94				956	22697769	22707755
map2k6	1.61923	1.84962	8.02237	8.71768	8.05528	8.94251	391	210	268	map2k6	NM_131724	chr12	1729	36415069	36463840	+	36415068	36464294	36415251	36463840	13	36415068,36430666,36441460,36441724,36447911,36450596,36451562,36452578,36452733,36456095,36457902,36460893,36463762,	36415342,36430673,36441532,36441773,36448025,36450716,36451679,36452630,36452861,36456173,36458042,36460939,36464294,
ivd	0.388462	0.360902	8.02237	6.65821	8.05528	6.58496	391	53	53	ivd	NM_201491	chr17	2103	31329597	31343793	-	31329596	31343951	31330284	31343793	12	31329596,31332750,31332957,31334890,31335049,31335228,31335499,31337236,31338552,31338858,31340552,31343658,	31330418,31332823,31333062,31334972,31335143,31335325,31335630,31337330,31338722,31338910,31340642,31343951,
arpc5la	0.332692	0.528195	8.02237	6.43463	8.05528	7.13443	391	46	74	arpc5la	NM_200578	chr8	1366	41446119	41454374	+	41446118	41455101	41446304	41454374	4	41446118,41449818,41454042,41454311,	41446444,41449891,41454219,41455101,
aldh6a1	0.504817	0.463277	8.01959	7.03342	8.05257	6.94251	390	66	66	aldh6a1	NM_001002374	chr17	2109	44959414	44990729	-	44959413	44990862	44959811	44990729	12	44959413,44962321,44968532,44971274,44975396,44979278,44979512,44983093,44985240,44986897,44990094,44990690,	44959916,44962420,44968712,44971456,44975586,44979400,44979815,44983172,44985402,44986972,44990136,44990862,	Complete3End
ube2a	0.588803	0.548204	8.01681	7.25267	8.04712	7.17991	389	76	76	ube2a	NM_201273	chr14	1580	32519116	32525913	-	32519115	32526037	32520141	32525913	7	32519115,32519812,32520362,32522729,32525142,32525569,32525869,	32519783,32520270,32520451,32522819,32525168,32525650,32526037,
ppm1g	1.85853	2.24811	8.01123	8.90539	8.04439	9.2131	388	244	329	ppm1g	NM_201488	chr13	2650	6060299	6076216	+	6060298	6077107	6060742	6076216	12	6060298,6060626,6061414,6063037,6063940,6066290,6068921,6070738,6071070,6073186,6076027,6076189,	6060453,6060853,6061484,6063123,6064064,6066733,6069050,6070973,6071200,6073283,6076063,6077107,
wipi2	0.583333	0.539773	8.01123	7.23362	8.04439	7.15482	388	75	75	wipi2	NM_001002729	chr3	2253	40678764	40695465	-	40678763	40695465	40680226	40684288	7	40678763,40682328,40683989,40684211,40691913,40694151,40695270,	40680339,40682426,40684097,40684288,40692029,40694234,40695465,
chst2a	0.236434	0.748106	8.01123	5.93074	8.04439	7.62571	388	33	105	chst2a	NM_001079995	chr2	2160	8314444	8316327	+	8314443	8316603	8314932	8316327	1	8314443,	8316603,
jak2a	0.258755	0.251429	8.00562	6.05528	8.03617	6.04439	386	36	37	jak2a	NM_131093	chr21	4315	228518	247599	+	228517	248441	229785	247599	25	228517,229737,230645,236473,236673,237990,238203,238626,238970,239464,239655,240041,240261,240657,240824,241021,241758,242008,242264,243651,243928,244602,245979,246166,247491,	228654,229815,230772,236597,236791,238136,238492,238746,239128,239576,239842,240163,240396,240745,240952,241160,241910,242159,242398,243841,244053,244775,246097,246280,248441,
znf292b	0.136187	0.335238	8.00562	5.12928	8.03617	6.45943	386	19	49	znf292b	NM_001030212	chr20	8412	207906	223245	-	207905	223285	208414	223245	8	207905,215614,215903,217410,217689,218633,218790,223083,	215263,215756,216040,217613,217825,218712,218945,223285,
ankib1a	2.14286	2.11877	7.99718	9.09672	8.02791	9.11114	384	282	301	ankib1a	NM_001080992	chr19	3466	44310098	44364875	+	44310097	44364875	44319951	44364875	20	44310097,44319882,44328009,44329758,44331358,44337257,44338911,44342135,44342580,44346991,44347632,44350375,44352592,44352812,44354480,44355222,44356343,44359380,44363876,44364758,	44310311,44320139,44328310,44329941,44331476,44337466,44339000,44342280,44342741,44347080,44347763,44350510,44352679,44352879,44354626,44355401,44356395,44359572,44364470,44364875,
psmd4a	1.58317	1.4636	7.99718	8.66	8.02791	8.57743	384	202	202	psmd4a	NM_001002112	chr19	1354	10952682	10962534	-	10952681	10962551	10952899	10962534	10	10952681,10953228,10953359,10955970,10956808,10957275,10957445,10960449,10960650,10962508,	10953070,10953281,10953491,10956079,10957024,10957344,10957532,10960564,10960791,10962551,
zgc:77415	0.558824	0.514395	7.99435	7.15482	8.02514	7.06609	383	71	71	zgc:77415	NM_207053	chr3	3525	1422721	1435638	-	1422720	1435692	1424304	1435638	12	1422720,1426523,1426733,1426989,1427241,1427934,1428164,1428438,1431274,1431767,1432460,1435601,	1424546,1426632,1426895,1427068,1427436,1428070,1428315,1428554,1431469,1431884,1432808,1435692,
gadd45ga	1.91732	2.07129	7.98868	8.92778	8.01959	9.07012	382	249	293	gadd45ga	NM_205691	chr8	1101	31358436	31359863	-	31358435	31359912	31359007	31359863	4	31358435,31359210,31359606,31359810,	31359121,31359421,31359708,31359912,
prkab1a	0.190945	0.186898	7.98868	5.59991	8.01959	5.59991	382	26	27	prkab1a	NM_001002632	chr10	1735	17979128	17987906	+	17979127	17988728	17982897	17987906	8	17979127,17982838,17983132,17986082,17986256,17986470,17987667,17987828,	17979174,17983044,17983302,17986176,17986371,17986604,17987736,17988728,
htatsf1	1.93097	2.20849	7.98584	8.93517	8.01681	9.15987	381	250	313	htatsf1	NM_201203	chr10	1616	26691154	26705342	+	26691153	26705530	26693382	26705342	10	26691153,26693382,26693641,26693973,26694411,26694715,26697471,26699729,26700222,26705063,	26691228,26693547,26693858,26694021,26694566,26694879,26697568,26699819,26700360,26705530,
arrb2b	0.42998	0.399614	7.98584	6.76818	8.01681	6.69349	381	57	57	arrb2b	NM_201124	chr7	2634	25649645	25731297	+	25649644	25732565	25649783	25731297	15	25649644,25702325,25702907,25707978,25708141,25713203,25713578,25714869,25717128,25718391,25727042,25727372,25729035,25731063,25731203,	25649806,25702356,25702968,25708023,25708338,25713263,25713646,25715005,25717213,25718464,25727180,25727456,25729112,25731118,25732565,
sik1	0.0907298	0.0810811	7.98584	4.52356	8.01681	4.39232	381	12	12	sik1	NM_001126383	chr9	4880	9134613	9141281	+	9134612	9143725	9134612	9141281	13	9134612,9134886,9137113,9137619,9138042,9138294,9138501,9139119,9139362,9139828,9140141,9140500,9140815,	9134769,9135032,9137177,9137781,9138167,9138418,9138722,9139269,9139473,9140057,9140396,9140726,9143725,
znf516	2.27668	2.36434	7.98299	9.16993	8.01123	9.25267	380	302	336	znf516	NM_001159669	chr19	3255	22114046	22132270	-	22114045	22132270	22114045	22132270	4	22114045,22119150,22126801,22130553,	22114245,22119255,22128034,22132270,
hiat1a	0.13834	0.125969	7.98299	5.12928	8.01123	5.02237	380	19	19	hiat1a	NM_199584	chr2	3268	37673621	37702068	-	37673620	37702128	37675364	37702068	13	37673620,37673850,37677038,37679568,37681653,37681929,37685363,37686917,37687336,37689134,37689568,37699294,37701984,	37673832,37675577,37677205,37679666,37681766,37682001,37685477,37687136,37687451,37689262,37689631,37699390,37702128,
nkap	0.263889	0.248544	7.97728	6.05528	8.00843	6	379	36	36	nkap	NM_001003414	chr14	1644	33078186	33084572	-	33078185	33084833	33078461	33084572	8	33078185,33079259,33079502,33079780,33082506,33082694,33083300,33084264,	33078636,33079409,33079691,33079820,33082605,33082759,33083381,33084833,
rcc2	2.07952	2.10331	7.97441	9.03067	8.00282	9.07548	378	267	294	rcc2	NM_213176	chr23	2872	21594957	21608455	-	21594956	21608455	21596199	21607335	13	21594956,21596417,21599172,21599334,21599524,21599777,21600031,21601964,21602169,21602423,21606755,21607131,21608324,	21596304,21596495,21599245,21599440,21599705,21599944,21600146,21602053,21602301,21602567,21606849,21607345,21608455,
gkap1	1.93638	1.91033	7.97441	8.92778	8.00282	8.93664	378	249	267	gkap1	NM_213072	chr8	1521	49717618	49739985	-	49717617	49739985	49717923	49736411	12	49717617,49719814,49719990,49721885,49724783,49724957,49727085,49731296,49733310,49733473,49736180,49739884,	49717965,49719892,49720061,49721949,49724870,49725101,49727114,49731420,49733388,49733632,49736418,49739985,
actr10	0.499006	0.45809	7.97441	6.97154	8.00282	6.87652	378	64	64	actr10	NM_200170	chr20	2457	54404860	54416196	+	54404859	54417289	54404975	54416196	13	54404859,54407614,54408549,54409296,54409851,54410088,54410977,54413199,54413383,54414082,54414255,54415268,54416014,	54405052,54407687,54408632,54409405,54409959,54410156,54411057,54413235,54413457,54414156,54414337,54415470,54417289,
fam20b	0.379722	0.352827	7.97441	6.57743	8.00282	6.49985	378	50	50	fam20b	NM_001044818	chr20	2221	15957458	16022848	-	15957457	16022848	15958086	16012590	9	15957457,15964413,15966672,15977115,15979618,16003713,16012213,16013313,16022694,	15958318,15964473,15966864,15977287,15979728,16003800,16012696,16013415,16022848,
cdkn2c	2.38446	2.45117	7.97154	9.22521	8	9.29347	377	310	348	cdkn2c	NM_001199994	chr8	1783	16372172	16375785	+	16372171	16376417	16373183	16375785	3	16372171,16372672,16375404,	16372298,16373315,16376417,
cox4i2	2.056	1.88845	7.96578	9.00562	7.99718	8.91439	376	261	261	cox4i2	NM_200803	chr23	857	19018153	19024558	+	19018152	19024805	19020396	19024558	5	19018152,19020396,19020933,19023850,19024424,	19018228,19020496,19021101,19023982,19024805,
txnl4a	0.118	0.107632	7.96578	4.88264	7.99718	4.78136	376	16	16	txnl4a	NM_001005953	chr19	794	21208995	21212402	+	21208994	21212587	21209365	21212402	4	21208994,21209338,21209669,21212230,	21209147,21209518,21209773,21212587,
arl4aa	2.26305	2.11614	7.96	9.13827	7.98868	9.07012	374	293	293	arl4aa	NM_200860	chr15	1037	34211821	34216720	+	34211820	34217001	34216117	34216720	2	34211820,34216035,	34211891,34217001,
tprb	1.51406	1.41142	7.96	8.55842	7.98868	8.48583	374	189	189	tprb	NM_001030123	chr20	7267	34136402	34167049	-	34136401	34167059	34136599	34167049	50	34136401,34136766,34136940,34137163,34139120,34139313,34141476,34141652,34141825,34142125,34145853,34146067,34148310,34148504,34148735,34149420,34150884,34151347,34151619,34152974,34153203,34153495,34153719,34154169,34154401,34155973,34156244,34157742,34158085,34158355,34158601,34158835,34159058,34159306,34159703,34160242,34160473,34160804,34161013,34161320,34161532,34162700,34162895,34163059,341…	34136643,34136856,34137053,34137305,34139219,34139417,34141562,34141721,34141980,34142213,34145994,34146283,34148391,34148647,34149038,34149617,34150958,34151544,34151818,34153121,34153414,34153626,34153851,34154307,34154549,34156161,34156565,34157895,34158252,34158512,34158742,34158970,34159221,34159455,34159846,34160403,34160703,34160912,34161211,34161418,34161673,34162788,34162976,34163152,341…
polr2f	0.437751	0.732283	7.96	6.76818	7.98868	7.53916	374	57	100	polr2f	NM_001002544	chr3	788	2032082	2041370	-	2032081	2041536	2032319	2041370	5	2032081,2033754,2036048,2037212,2041350,	2032410,2033826,2036179,2037282,2041536,
zgc:91910	1.7505	1.66075	7.9571	8.76487	7.98584	8.71768	373	218	223	zgc:91910	NM_001003731	chr19	915	35426005	35429926	+	35426004	35429926	35426629	35429199	4	35426004,35426621,35429103,35429354,	35426073,35426764,35429234,35429926,	Complete3End
lhfpl3	0.50503	0.463511	7.9571	6.97154	7.98584	6.87652	373	64	64	lhfpl3	NM_001003444	chr4	1920	22644678	22698761	+	22644677	22698761	22644685	22694404	4	22644677,22692803,22694387,22697517,	22645088,22693034,22694421,22698761,
micu1	0.276768	0.26087	7.95128	6.09803	7.98299	6.04439	372	37	37	micu1	NM_001083833	chr13	2737	4743411	4839988	+	4743410	4841101	4754912	4839988	13	4743410,4754911,4759611,4770935,4787585,4794192,4817130,4819715,4823044,4827451,4829962,4836517,4839824,	4743563,4755076,4759798,4771098,4787630,4794199,4817249,4819798,4823245,4827589,4830071,4836607,4841101,
srsf10b	1.65992	1.99008	7.94837	8.67948	7.97728	8.97011	371	206	275	srsf10b	NM_200533	chr17	1158	53313052	53319075	+	53313051	53319382	53313155	53319075	6	53313051,53315666,53316034,53316304,53316553,53318807,	53313220,53315771,53316138,53316464,53316598,53319382,
htt	0.609312	0.609127	7.94837	7.23362	7.97728	7.26209	371	75	81	htt	NM_131018	chr1	10610	40591347	40671330	-	40591346	40671330	40592590	40671330	67	40591346,40594642,40595413,40595658,40597245,40599482,40601975,40602241,40606368,40606622,40606864,40607234,40609130,40609358,40609702,40609919,40611865,40612041,40613310,40615378,40617770,40617978,40618204,40621261,40621518,40624582,40627482,40627769,40628743,40630189,40630431,40630643,40631841,40632306,40632461,40634457,40634629,40634936,40635110,40637070,40637332,40637575,40639620,40639921,406…	40592804,40594803,40595576,40595764,40597477,40599597,40602166,40602397,40606501,40606753,40606947,40607374,40609285,40609462,40609829,40610104,40611949,40612219,40613456,40615589,40617893,40618117,40618281,40621438,40621698,40624718,40627693,40627912,40628997,40630312,40630548,40630780,40631990,40632362,40632623,40634536,40634853,40635014,40635221,40637195,40637459,40637778,40639772,40640067,406…
zfand5b	0.589069	0.547619	7.94837	7.18488	7.97728	7.10852	371	73	73	zfand5b	NM_200949	chr10	1869	15644963	15654080	+	15644962	15655177	15650206	15654080	5	15644962,15650185,15650464,15653678,15653931,	15645074,15650363,15650671,15653804,15655177,
cry2b	0.172065	0.160714	7.94837	5.40939	7.97728	5.33985	371	23	23	cry2b	NM_131792	chr22	3080	748833	790960	+	748832	792006	751903	790960	15	748832,751894,777669,779650,779880,782079,782291,782538,785157,787429,789234,789432,790549,790710,790918,	748937,752061,777778,779793,780065,782177,782432,782850,785309,787632,789348,789492,790627,790835,792006,	Complete3End
zgc:66433	2.12982	1.95626	7.94544	9.03617	7.97441	8.94251	370	268	268	zgc:66433	NM_199273	chr14	3971	20632619	20702570	+	20632618	20703339	20644295	20702570	14	20632618,20644285,20657656,20669132,20673181,20676040,20681082,20690835,20691190,20693996,20696496,20699027,20700896,20702406,	20632834,20644345,20657736,20669301,20673314,20676199,20681142,20690994,20691296,20694337,20697829,20699161,20700984,20703339,
erp44	0.53144	0.489066	7.94544	7.03342	7.97441	6.94251	370	66	66	erp44	NM_200892	chr16	2066	27482577	27507633	-	27482576	27507704	27483344	27507633	11	27482576,27486408,27489885,27491702,27492329,27493038,27493256,27495549,27496956,27497069,27507576,	27483452,27486511,27490027,27491814,27492504,27493154,27493441,27495665,27496996,27497142,27507704,
ndufa11	0.322515	0.497018	7.94544	6.31288	7.97441	6.96578	370	43	67	ndufa11	NM_200525	chr11	502	6413909	6419837	-	6413908	6419866	6413973	6419837	4	6413908,6414173,6419049,6419758,	6414086,6414296,6419142,6419866,
cherp	2.33198	2.17729	7.93958	9.16113	7.97154	9.09408	369	298	298	cherp	NM_200074	chr22	3198	4577995	4605357	-	4577994	4605535	4578284	4605357	19	4577994,4578435,4582739,4582961,4584565,4585933,4586377,4588376,4590736,4592688,4594970,4597092,4599167,4599794,4600882,4601419,4603067,4603449,4605332,	4578322,4578621,4582834,4583078,4584712,4586020,4586511,4588615,4591163,4592849,4595178,4597182,4599279,4599946,4601020,4601583,4603103,4603623,4605535,
slc40a1	0.593878	0.552	7.93664	7.18488	7.96578	7.10852	368	73	73	slc40a1	NM_131629	chr9	3756	41301363	41310260	+	41301362	41312090	41301599	41310260	8	41301362,41301749,41303607,41303959,41305173,41306069,41307486,41309946,	41301633,41301817,41303767,41304075,41305300,41306318,41308107,41312090,
gpr27	0.489796	0.454	7.93664	6.90689	7.96578	6.82655	368	62	62	gpr27	NM_001114434	chr6	4101	43905673	43909785	+	43905672	43909785	43906157	43907273	2	43905672,43908305,	43908293,43909785,
pik3r1	0.271984	0.600402	7.93369	6.05528	7.96	7.224	367	36	79	pik3r1	NM_001281844	chr5	5139	54144297	54169406	-	54144296	54169406	54146652	54167811	16	54144296,54146970,54147234,54147408,54147684,54147944,54148184,54148473,54148674,54153236,54153413,54154638,54155223,54155377,54167480,54169083,	54146842,54147141,54147309,54147585,54147827,54148070,54148365,54148572,54148777,54153319,54153615,54154770,54155298,54155473,54168087,54169406,
fam102ab	1.78893	1.66197	7.93074	8.76984	7.9571	8.69	366	219	219	fam102ab	NM_001076613	chr5	2475	31123245	31173056	-	31123244	31173056	31124248	31172403	13	31123244,31125334,31125558,31127620,31128648,31128920,31129817,31130338,31135526,31137239,31172257,31172614,31172914,	31124294,31125404,31125680,31127822,31128756,31129075,31129864,31130455,31135556,31137360,31172520,31172662,31173056,
btbd10a	0.606996	0.566532	7.92481	7.20457	7.9542	7.13443	365	74	74	btbd10a	NM_001110459	chr25	2466	17765975	17796311	+	17765974	17796311	17768464	17794797	11	17765974,17768415,17780724,17781979,17784025,17785970,17786330,17790674,17794483,17794818,17795573,	17766098,17768565,17780930,17782232,17784128,17786091,17786528,17790785,17794806,17794957,17796311,
vps35	0.606996	0.618952	7.92481	7.20457	7.9542	7.26209	365	74	81	vps35	NM_001025517	chr7	3572	41477391	41532072	-	41477390	41532283	41478255	41532072	17	41477390,41484783,41493817,41494262,41497148,41497627,41500749,41507622,41507877,41508120,41508331,41511263,41511739,41525137,41525428,41525711,41531964,	41478435,41484927,41494057,41494442,41497271,41497783,41500957,41507771,41507974,41508230,41508415,41511477,41511922,41525261,41525525,41525810,41532283,	Complete3End
rtca	2.24536	2.17172	7.92184	9.08879	7.95128	9.07012	364	281	293	rtca	NM_199536	chr22	2159	16255874	16264445	-	16255873	16264763	16256622	16264445	11	16255873,16256827,16258822,16259108,16259257,16260953,16261184,16261322,16261553,16264153,16264400,	16256718,16256932,16258917,16259167,16259379,16261095,16261243,16261446,16261697,16264254,16264763,
znf395	1.80825	1.67677	7.92184	8.77643	7.95128	8.69697	364	220	220	znf395	NM_200108	chr20	1818	35352557	35394522	+	35352556	35395144	35386022	35394522	12	35352556,35379814,35386011,35388027,35389844,35390032,35390286,35390455,35392293,35394063,35394297,35394458,	35352715,35379868,35386092,35388149,35389950,35390169,35390364,35390572,35392373,35394190,35394368,35395144,
hspa9	1.61443	1.49293	7.92184	8.61287	7.95128	8.52943	364	196	196	hspa9	NM_201326	chr14	3052	11836915	11860636	+	11836914	11861615	11836938	11860636	17	11836914,11838476,11838625,11841344,11845119,11845330,11851357,11853225,11854724,11856318,11856630,11856961,11857171,11858076,11858302,11858482,11860558,	11837028,11838535,11838713,11841526,11845244,11845404,11851464,11853388,11854817,11856528,11856858,11857066,11857289,11858171,11858395,11858623,11861615,
cited4b	0.580913	0.536585	7.91289	7.12928	7.94251	7.04439	362	70	70	cited4b	NM_200078	chr16	1574	35582330	35583974	+	35582329	35584610	35583209	35583974	2	35582329,35583200,	35582493,35584610,
cited4a	0.562241	0.518293	7.91289	7.08215	7.94251	6.99435	362	68	68	cited4a	NM_001044982	chr19	2417	15946876	15951049	-	15946875	15951049	15948438	15949161	2	15946875,15950928,	15949171,15951049,
cul1b	0.460581	0.426829	7.91289	6.79442	7.94251	6.71425	362	58	58	cul1b	NM_213495	chr24	2931	17220344	17255710	-	17220343	17255710	17220682	17244841	22	17220343,17221226,17221669,17221883,17222103,17223248,17223414,17223662,17223825,17224312,17227141,17227386,17227585,17230092,17233408,17233688,17233988,17235905,17236489,17239995,17244701,17255646,	17220763,17221340,17221775,17221966,17222151,17223341,17223546,17223739,17223943,17224444,17227190,17227493,17227693,17230223,17233571,17233852,17234079,17235956,17236657,17240164,17245044,17255710,
hspe1	0.419087	0.410569	7.91289	6.65821	7.94251	6.65821	362	53	56	hspe1	NM_131526	chr9	534	32490803	32493684	+	32490802	32493828	32490889	32493684	4	32490802,32492596,32492838,32493633,	32490892,32492755,32492928,32493828,
trappc13	0.323651	0.304878	7.91289	6.2854	7.94251	6.22882	362	42	42	trappc13	NM_001244643	chr10	1955	15382650	15423584	+	15382649	15424023	15382908	15423584	13	15382649,15383615,15387795,15393283,15393446,15397823,15398129,15398550,15403169,15406131,15414574,15414745,15423476,	15382954,15383684,15387895,15393368,15393574,15397896,15398174,15398568,15403303,15406333,15414675,15414893,15424023,
tecrb	0.275934	0.310976	7.91289	6.05528	7.94251	6.25739	362	36	43	tecrb	NM_201299	chr1	1389	55074992	55099502	+	55074991	55099502	55075051	55099090	13	55074991,55077871,55083147,55084314,55084960,55090859,55091578,55094315,55095963,55096608,55097048,55098916,55099430,	55075066,55077922,55083199,55084359,55085064,55090975,55091684,55094388,55096007,55096666,55097137,55099420,55099502,
gng5	1.56458	1.46012	7.90689	8.55267	7.93369	8.47978	360	188	188	gng5	NM_214721	chr2	859	6331262	6337285	+	6331261	6337285	6331425	6334956	3	6331261,6334830,6336823,	6331506,6334982,6337285,
tm2d3	0.377083	0.351738	7.90689	6.49985	7.93369	6.42626	360	48	48	tm2d3	NM_001099264	chr18	1338	315472	321270	-	315471	321270	316034	320203	6	315471,317293,318010,319879,320169,321169,	316200,317369,318185,320040,320265,321270,
lmbrd2b	0.60334	0.555328	7.90388	7.17493	7.93074	7.08215	359	72	72	lmbrd2b	NM_199944	chr21	3876	22364326	22384564	+	22364325	22386241	22368069	22384564	18	22364325,22368025,22368329,22368526,22370091,22370345,22372210,22373997,22374182,22374444,22375635,22375865,22376070,22376307,22382773,22382912,22384020,22384500,	22364365,22368243,22368442,22368625,22370259,22370556,22372285,22374111,22374366,22374626,22375769,22375971,22376168,22376411,22382820,22383027,22384147,22386241,
hmga1b	0.0960334	0.0860656	7.90388	4.52356	7.93074	4.39232	359	12	12	hmga1b	NM_001077276	chr6	3843	54134238	54141476	+	54134237	54144876	54134799	54141476	5	54134237,54134790,54135324,54139523,54141413,	54134392,54134889,54135402,54139571,54144876,
znf367	2.43606	2.423	7.89785	9.18239	7.92778	9.20457	358	305	327	znf367	NM_001017726	chr8	1399	1144725	1153918	-	1144724	1154072	1147346	1153918	6	1144724,1147089,1148646,1149111,1151749,1153636,	1144761,1147605,1148785,1149231,1151900,1154072,
nucb2a	0.352201	0.328542	7.89785	6.39232	7.92778	6.32193	358	45	45	nucb2a	NM_201493	chr7	1813	26754042	26767232	-	26754041	26767232	26754258	26766634	13	26754041,26757571,26757723,26759295,26759500,26759692,26759838,26761767,26765261,26765935,26766152,26766493,26767127,	26754515,26757629,26757894,26759385,26759593,26759751,26759929,26761953,26765365,26766068,26766260,26766634,26767232,
hmces	0.24109	0.225873	7.89785	5.84549	7.92778	5.78136	358	31	31	hmces	NM_001099418	chr11	1461	16031482	16044266	+	16031481	16044555	16033594	16044266	7	16031481,16033579,16034654,16037634,16042134,16042381,16044065,	16031576,16033783,16034798,16037814,16042289,16042574,16044555,
sox11b	0.504202	0.468041	7.89482	6.90689	7.92184	6.82655	357	62	62	sox11b	NM_131337	chr20	2643	30129757	30132389	-	30129756	30132413	30131282	30132389	2	30129756,30130776,	30130762,30132413,
clcn7	0.25	0.235052	7.89482	5.89482	7.92184	5.83289	357	32	32	clcn7	NM_001077537	chr3	3964	27534324	27563831	+	27534323	27565320	27534410	27563831	25	27534323,27536408,27536978,27537247,27539362,27540230,27541616,27542481,27542622,27542789,27546633,27546793,27547100,27547244,27548966,27551415,27555452,27555734,27555961,27556243,27558779,27558999,27559150,27561530,27563744,	27534515,27536483,27537044,27537313,27539495,27540340,27541697,27542544,27542706,27542883,27546698,27546910,27547155,27547305,27549108,27551509,27555625,27555786,27556089,27556329,27558912,27559059,27559327,27561611,27565320,
trim8	0.241597	0.226804	7.89482	5.84549	7.92184	5.78136	357	31	31	trim8	NM_001044914	chr12	4039	33818517	33833311	+	33818516	33834539	33819632	33833311	6	33818516,33829839,33830230,33832267,33832430,33832667,	33820205,33829935,33830464,33832299,33832546,33834539,
zgc:66427	0.329114	0.61157	7.88874	6.2854	7.91886	7.20945	356	42	78	zgc:66427	NM_212983	chr2	2873	37884423	37891966	-	37884422	37892190	37889994	37891966	5	37884422,37889961,37890137,37890328,37891461,	37886273,37890052,37890243,37890424,37892190,
cdca4	0.204641	0.190083	7.88874	5.59991	7.91886	5.52356	356	26	26	cdca4	NM_001008580	chr20	2391	27040767	27045804	+	27040766	27047158	27044943	27045804	3	27040766,27044183,27044936,	27040848,27044270,27047158,
prps1b	1.67442	1.60455	7.8857	8.62936	7.91588	8.59805	355	198	205	prps1b	NM_001076568	chr14	1580	11770788	11800414	-	11770787	11800613	11771211	11800414	7	11770787,11779126,11783433,11783697,11789388,11793512,11800292,	11771304,11779286,11783607,11783822,11789487,11793696,11800613,	Complete3End
si:ch211-237l4.6	0.520085	0.478261	7.8857	6.94251	7.91588	6.85175	355	63	63	si:ch211-237l4.6	NM_001033091	chr10	871	22813070	22816504	+	22813069	22816994	22813069	22816504	2	22813069,22816349,	22813295,22816994,
ubl3a	1.77331	1.64657	7.88264	8.70908	7.90989	8.62936	354	209	209	ubl3a	NM_212686	chr10	2328	36419560	36462633	-	36419559	36462633	36421116	36462045	7	36419559,36420905,36425245,36428030,36433388,36462018,36462425,	36420833,36421169,36425323,36428117,36433497,36462326,36462633,
si:ch211-22i13.2	0.252119	0.661123	7.88264	5.89482	7.90989	7.31288	354	32	84	si:ch211-22i13.2	NM_001020779	chr20	1342	14107096	14116859	-	14107095	14116859	14107726	14116676	7	14107095,14111601,14112291,14115574,14115768,14116050,14116673,	14107777,14111694,14112381,14115633,14115930,14116120,14116859,
mef2aa	0.220339	0.2079	7.88264	5.70044	7.90989	5.64386	354	28	28	mef2aa	NM_131301	chr18	2056	23204804	23366742	+	23204803	23367004	23260452	23366742	10	23204803,23211117,23260290,23281018,23321450,23324429,23349430,23357201,23359520,23366405,	23204921,23211254,23260506,23281222,23321582,23324643,23349615,23357328,23359644,23367004,
pank2	0.58811	0.542797	7.87958	7.11374	7.90388	7.02237	353	69	69	pank2	NM_001080606	chr13	3855	15084634	15094490	+	15084633	15096865	15084799	15094490	7	15084633,15086800,15088845,15089189,15092136,15092469,15094439,	15085028,15087153,15089099,15089366,15092260,15092595,15096865,
ncapg	2.63966	2.67992	7.87344	9.2738	7.90087	9.32305	352	322	352	ncapg	NM_001256205	chr1	3476	22868745	22882086	+	22868744	22882494	22869728	22882086	22	22868744,22869718,22870288,22870594,22870956,22871260,22871450,22871912,22872151,22872586,22872951,22873122,22873830,22874081,22874290,22875896,22878180,22878451,22881385,22881619,22881765,22881959,	22868790,22869836,22870504,22870823,22871102,22871345,22871646,22872062,22872292,22872710,22873041,22873308,22873941,22874201,22874515,22876078,22878343,22878622,22881512,22881664,22881835,22882494,
rab40c	0.253731	0.238494	7.87344	5.89482	7.90087	5.83289	352	32	32	rab40c	NM_001040348	chr3	3172	26620991	26656226	-	26620990	26656325	26623223	26656226	6	26620990,26627732,26635915,26636906,26643691,26656084,	26623498,26627955,26635993,26636967,26643752,26656325,
cfdp1	1.78846	1.66038	7.87036	8.70908	7.89785	8.62936	351	209	209	cfdp1	NM_001100035	chr18	1741	22426985	22497039	+	22426984	22497701	22427124	22497039	7	22426984,22427943,22429086,22431426,22435447,22481775,22496948,	22427191,22428076,22429306,22431557,22435585,22481934,22497701,
hmgcl	0.339744	0.320755	7.87036	6.31288	7.89785	6.25739	351	43	43	hmgcl	NM_201215	chr17	2007	24837278	24848261	-	24837277	24848326	24838196	24848261	8	24837277,24840462,24842682,24843064,24845460,24845684,24847803,24848162,	24838298,24840588,24842935,24843213,24845556,24845792,24847893,24848326,
nae1	0.324786	0.30608	7.87036	6.24793	7.89785	6.18982	351	41	41	nae1	NM_200499	chr7	1819	44434688	44455025	-	44434687	44455088	44434841	44455025	20	44434687,44440076,44440291,44441787,44442040,44444918,44445049,44447657,44448311,44448456,44448617,44448764,44448933,44451331,44451611,44452560,44452724,44452851,44453012,44454975,	44434951,44440126,44440406,44441880,44442127,44444958,44445125,44447791,44448371,44448548,44448681,44448827,44449043,44451441,44451691,44452632,44452755,44452912,44453116,44455088,
rhoad	1.9743	1.84	7.86728	8.84862	7.89178	8.77149	350	231	231	rhoad	NM_001002445	chr8	1027	27536233	27604808	+	27536232	27605190	27595791	27604808	5	27536232,27595789,27597406,27599487,27604634,	27536293,27595947,27597527,27599618,27605190,
kpna4	0.447537	0.418947	7.86728	6.70736	7.89178	6.63662	350	55	55	kpna4	NM_201305	chr15	3465	1631599	1657446	-	1631598	1657545	1633398	1657446	17	1631598,1634923,1637085,1637979,1639730,1641859,1642683,1642893,1645240,1646400,1647853,1648016,1649204,1652054,1652180,1652410,1657377,	1633497,1635018,1637248,1638051,1639835,1641988,1642815,1642938,1645410,1646487,1647939,1648112,1649257,1652084,1652270,1652455,1657545,
foxk2	0.231263	0.216842	7.86728	5.75489	7.89178	5.6865	350	29	29	foxk2	NM_001197257	chr12	2963	259068	268806	-	259067	268913	260288	268806	9	259067,260551,260794,261497,264252,266440,267428,267781,268534,	260440,260719,260986,261679,264446,266587,267570,267967,268913,
sccpdhb	0.27957	0.261603	7.86109	6.02237	7.88874	5.9542	349	35	35	sccpdhb	NM_001005574	chr20	1649	35064544	35082472	-	35064543	35082676	35064698	35082472	13	35064543,35066636,35066800,35067028,35069197,35072658,35072934,35075140,35075193,35077493,35079087,35079368,35082273,	35064798,35066718,35066912,35067085,35069317,35072776,35073065,35075192,35075199,35077615,35079168,35079478,35082676,
wdr45	0.648707	0.602537	7.85798	7.23362	7.8857	7.15482	348	75	75	wdr45	NM_200231	chr10	1395	42933951	42947627	-	42933950	42947627	42934073	42947325	11	42933950,42935921,42936253,42938695,42940174,42940349,42943121,42943557,42944200,42947276,42947492,	42934183,42936067,42936355,42938904,42940254,42940444,42943227,42943662,42944275,42947385,42947627,
klhl8	0.575431	0.528541	7.85798	7.0607	7.8857	6.96578	348	67	67	klhl8	NM_001110480	chr21	2735	30655	39714	+	30654	39714	31459	38644	11	30654,31442,31979,33011,33492,33880,34117,34429,34687,38520,39527,	30705,31627,32528,33198,33636,33992,34286,34589,34889,39309,39714,
cdkl5	0.461207	0.427061	7.85798	6.74147	7.8857	6.65821	348	56	56	cdkl5	NM_001130771	chr11	3447	29915203	29984280	+	29915202	29984342	29915246	29984280	17	29915202,29915421,29951533,29954113,29954521,29956127,29958479,29965254,29968848,29969130,29971452,29972931,29973947,29975711,29978400,29981407,29983902,	29915310,29915456,29951579,29954250,29954642,29956187,29958570,29965444,29968929,29969297,29972548,29973033,29974053,29975835,29978506,29981623,29984342,
mob1a	0.295259	0.300211	7.85798	6.09803	7.8857	6.14975	348	37	40	mob1a	NM_199914	chr5	1523	68935976	68943531	-	68935975	68943825	68936553	68943531	6	68935975,68937859,68938098,68939497,68939677,68943517,	68936631,68938023,68938232,68939591,68939844,68943825,
sarnp	1.64502	1.59448	7.85175	8.56986	7.87958	8.55267	347	190	199	sarnp	NM_001024407	chr11	769	3241069	3250587	+	3241068	3250717	3241092	3250587	11	3241068,3243917,3244231,3244506,3245150,3246673,3247444,3248911,3249018,3249175,3250545,	3241125,3244017,3244275,3244565,3245202,3246747,3247476,3248931,3249087,3249265,3250717,
eif3g	2.12798	2.2617	7.84862	8.93811	7.87652	9.05393	346	251	289	eif3g	NM_200999	chr3	1031	54327430	54335132	+	54327429	54335221	54327489	54335132	10	54327429,54327597,54329132,54329316,54330670,54330918,54331204,54331389,54334923,54335116,	54327512,54327644,54329221,54329376,54330775,54331108,54331312,54331526,54335030,54335221,
per2	0.464208	0.429787	7.84862	6.74147	7.87652	6.65821	346	56	56	per2	NM_182857	chr2	5265	48455436	48502531	-	48455435	48502623	48456408	48502531	22	48455435,48459302,48463124,48465667,48469020,48472146,48474749,48477195,48478357,48479863,48480753,48481004,48481982,48483725,48484030,48486735,48488119,48489072,48489832,48490325,48491194,48502142,	48456576,48459453,48463332,48465845,48469949,48472404,48474935,48477323,48478523,48479939,48480894,48481113,48482133,48483832,48484109,48486878,48488171,48489274,48489954,48490483,48491293,48502623,
znf346	0.414317	0.385106	7.84862	6.57743	7.87652	6.49985	346	50	50	znf346	NM_001081749	chr21	2396	37405608	37421826	+	37405607	37423313	37405610	37421826	7	37405607,37406101,37413256,37413449,37416891,37419395,37421690,	37405731,37406205,37413349,37413597,37417095,37419495,37423313,
lancl1	0.143167	0.129787	7.84862	5.04439	7.87652	4.93074	346	18	18	lancl1	NM_001009891	chr1	2189	6834030	6856283	+	6834029	6856283	6835169	6855274	11	6834029,6835158,6838973,6839823,6843270,6844059,6844757,6846259,6846657,6855197,6855359,	6834063,6835256,6839091,6840031,6843418,6844206,6844943,6846433,6846730,6855276,6856283,
fuca2	2.02614	1.88913	7.84235	8.86109	7.87344	8.79116	345	235	235	fuca2	NM_001004115	chr17	1881	6280821	6294442	-	6280820	6294469	6281312	6294442	7	6280820,6283691,6286524,6287152,6289947,6292013,6294257,	6281450,6283800,6286715,6287363,6290287,6292201,6294469,
btbd2a	0.100218	0.0895522	7.84235	4.52356	7.87344	4.39232	345	12	12	btbd2a	NM_001045092	chr22	2725	20134090	20141646	-	20134089	20141719	20134953	20141646	9	20134089,20136541,20136822,20137039,20139283,20139574,20139935,20140702,20141029,	20135115,20136688,20136910,20137232,20139481,20139680,20140092,20140822,20141719,
otud5b	0.591703	1.05983	7.8392	7.08215	7.87036	7.9542	344	68	131	otud5b	NM_001003540	chr11	1643	25443727	25451866	+	25443726	25452138	25445249	25451866	9	25443726,25445195,25446748,25446910,25447157,25447742,25448427,25451561,25451747,	25444023,25445286,25446813,25447067,25447306,25447928,25448635,25451660,25452138,
g2e3	2.91247	2.66524	7.83605	9.37829	7.86419	9.27845	343	343	343	g2e3	NM_001003822	chr17	3209	28781766	28794411	-	28781765	28794637	28782627	28794411	14	28781765,28782957,28786161,28786413,28786670,28789335,28789578,28790152,28790416,28790602,28792483,28792691,28794138,28794356,	28782875,28783169,28786334,28786595,28786975,28789444,28789703,28790269,28790523,28790765,28792608,28792793,28794236,28794637,
aurkb	2.6674	2.66524	7.83605	9.25148	7.86419	9.27845	343	317	343	aurkb	NM_212566	chr14	1185	34043	38924	-	34042	38978	34210	38924	9	34042,34500,34781,37108,37607,37988,38097,38449,38918,	34384,34675,34930,37247,37796,38022,38155,38488,38978,
sbds	1.87746	1.74034	7.83605	8.74483	7.86419	8.66356	343	215	215	sbds	NM_201121	chr15	1388	1928186	1934094	+	1928185	1934657	1928314	1934094	5	1928185,1929681,1931080,1931858,1933965,	1928385,1929811,1931281,1932023,1934657,
rabgef1	0.549234	0.504292	7.83605	6.97154	7.86419	6.87652	343	64	64	rabgef1	NM_200843	chr10	3224	32913069	32933474	-	32913068	32933488	32914769	32933474	8	32913068,32917167,32917513,32919428,32920548,32922532,32930882,32933295,	32915171,32917424,32917605,32919561,32920633,32922699,32931076,32933488,
snrpa1	0.342857	0.323276	7.82972	6.2854	7.85798	6.22882	341	42	42	snrpa1	NM_001007383	chr7	1101	9045463	9059969	+	9045462	9060099	9045599	9059969	9	9045462,9046184,9049919,9051359,9052043,9054384,9057576,9059142,9059841,	9045681,9046332,9049998,9051406,9052146,9054464,9057649,9059236,9060099,
picalmb	0.213187	0.37069	7.82972	5.59991	7.85798	6.42626	341	26	48	picalmb	NM_001003741	chr15	3473	19792261	19836249	-	19792260	19836583	19793626	19836249	19	19792260,19801923,19802103,19804764,19804953,19806847,19807170,19811911,19814513,19817134,19817440,19818690,19818817,19824075,19824289,19824711,19831319,19831489,19836119,	19793641,19802028,19802163,19804864,19804984,19806955,19807281,19812003,19814647,19817258,19817526,19818732,19818924,19824187,19824383,19824814,19831395,19831632,19836583,
zgc:158398	0.370861	0.345572	7.82337	6.39232	7.85487	6.32193	340	45	45	zgc:158398	NM_001103121	chr25	1680	3624243	3633663	-	3624242	3633663	3625028	3632371	9	3624242,3624549,3624679,3628914,3629308,3629537,3631890,3632212,3633589,	3624526,3624669,3625049,3629049,3629459,3629682,3632125,3632378,3633663,
phtf2	0.320088	0.298056	7.82337	6.17991	7.85487	6.10852	340	39	39	phtf2	NM_001002305	chr4	1436	223161	238154	-	223160	238178	223770	238154	11	223160,223353,223555,228206,228866,230900,231404,231659,236552,236918,238109,	223338,223541,223806,228327,229028,231069,231563,231729,236564,236975,238178,
dnmt1	2.26549	2.39913	7.82018	9	7.84862	9.11114	339	260	301	dnmt1	NM_131189	chr3	4935	54336616	54352456	-	54336615	54352603	54336900	54352456	34	54336615,54337013,54337186,54337407,54337656,54338085,54338348,54340181,54340409,54341688,54341996,54342185,54342485,54342786,54343041,54343252,54343549,54344040,54345898,54346070,54347057,54347328,54347566,54347749,54347955,54348187,54348346,54348485,54348600,54348854,54349039,54349345,54351772,54352409,	54336938,54337104,54337303,54337571,54337852,54338263,54338515,54340323,54340692,54341820,54342087,54342378,54342710,54342966,54343175,54343451,54343665,54344191,54345996,54346251,54347245,54347480,54347659,54347868,54348065,54348271,54348395,54348523,54348685,54348927,54349277,54349453,54351815,54352603,	Complete3End
suv39h1b	0.570796	0.520607	7.82018	7.01123	7.84862	6.90689	339	65	65	suv39h1b	NM_001126482	chr8	3181	25731824	25741995	-	25731823	25742405	25733328	25741995	6	25731823,25734468,25735925,25737409,25740285,25741976,	25733462,25734598,25736072,25738063,25740467,25742405,
ahcyl2	0.462389	0.43167	7.82018	6.70736	7.84862	6.63662	339	55	55	ahcyl2	NM_201340	chr4	2137	5017445	5083610	-	5017444	5083621	5017794	5083610	17	5017444,5017894,5019972,5020290,5023403,5023592,5029620,5030182,5030648,5030816,5033744,5033926,5034111,5035951,5038224,5040244,5083304,	5017801,5018015,5020051,5020359,5023502,5023687,5029691,5030271,5030712,5030933,5033851,5034021,5034214,5036052,5038368,5040353,5083621,
slc25a28	0.154867	0.140998	7.82018	5.12928	7.84862	5.02237	339	19	19	slc25a28	NM_213119	chr13	3417	40208837	40226354	+	40208836	40228423	40208993	40226354	4	40208836,40218332,40224141,40225815,	40209359,40218561,40224198,40228423,
eif4g2a	2.19512	2.03261	7.81698	8.95128	7.84549	8.86882	338	252	252	eif4g2a	NM_001014289	chr7	3974	66410585	66429322	+	66410584	66430385	66411656	66429322	21	66410584,66411587,66411897,66413860,66414245,66415303,66415517,66415665,66415898,66416087,66418102,66418342,66418563,66418960,66419167,66419356,66422971,66425607,66425892,66426432,66429256,	66410750,66411697,66411963,66413986,66414348,66415435,66415584,66415817,66416009,66416270,66418241,66418479,66418671,66419089,66419272,66419572,66423230,66425812,66426101,66426554,66430385,	Complete3End
creb1a	1.99335	1.85	7.81698	8.81218	7.84549	8.73302	338	225	225	creb1a	NM_200909	chr1	1951	32814964	32825275	-	32814963	32825275	32815840	32823818	8	32814963,32817222,32820938,32821664,32823117,32823427,32823728,32825167,	32815985,32817373,32821121,32821804,32823218,32823574,32823827,32825275,
hnrnpc	1.86414	1.72549	7.81057	8.70908	7.84235	8.62936	337	209	209	hnrnpc	NM_213079	chr2	1728	38042932	38051291	+	38042931	38051864	38044803	38051291	9	38042931,38044668,38045018,38045462,38046493,38046651,38049868,38050936,38051177,	38043009,38044808,38045284,38045535,38046547,38046815,38049982,38051088,38051864,
ppid	0.634744	0.583878	7.81057	7.15482	7.84235	7.06609	337	71	71	ppid	NM_001002065	chr14	1790	49056540	49077023	+	49056539	49077608	49056628	49077023	10	49056539,49058898,49061043,49064134,49067904,49070446,49071102,49074422,49076787,49076934,	49056713,49059039,49061150,49064323,49068027,49070553,49071247,49074509,49076830,49077608,
dync1i1	0.146993	0.132898	7.81057	5.04439	7.84235	4.93074	337	18	18	dync1i1	NM_001079990	chr16	2539	25401941	25422317	+	25401940	25422802	25403177	25422317	17	25401940,25403160,25403366,25406234,25408989,25409876,25412095,25412267,25412664,25414281,25414830,25416301,25416505,25417951,25418193,25419276,25422206,	25402093,25403285,25403481,25406325,25409049,25409992,25412182,25412430,25412764,25414407,25414977,25416415,25416639,25418096,25418334,25419402,25422802,
zgc:112356	2.15179	2.30853	7.80735	8.91289	7.83605	9.04303	336	247	288	zgc:112356	NM_001030239	chr7	2705	39812625	39819512	+	39812624	39820997	39813775	39819512	8	39812624,39813773,39816430,39816644,39817469,39817706,39817916,39819487,	39813104,39813858,39816562,39816807,39817591,39817826,39818009,39820997,
akirin2	1.8058	1.67177	7.80735	8.66	7.83605	8.57743	336	202	202	akirin2	NM_213294	chr20	1525	2699205	2708744	-	2699204	2709048	2699882	2708744	5	2699204,2701836,2702074,2705060,2708566,	2699893,2701908,2702224,2705192,2709048,
dmtn	0.435268	0.402626	7.80735	6.60733	7.83605	6.52356	336	51	51	dmtn	NM_001201409	chr10	2502	20151051	20189163	+	20151050	20190212	20170885	20189163	16	20151050,20170834,20171223,20174404,20175407,20177366,20178718,20178875,20180383,20180664,20182641,20183336,20183524,20186757,20187060,20189049,	20151258,20170894,20171286,20174560,20175452,20177499,20178763,20179019,20180493,20180770,20182706,20183385,20183532,20186823,20187141,20190212,
sh2b1	0.147321	0.133479	7.80735	5.04439	7.83605	4.93074	336	18	18	sh2b1	NM_001110455	chr3	3598	15211079	15241941	+	15211078	15242646	15211250	15241941	8	15211078,15217076,15221513,15221739,15222551,15224566,15229112,15241684,	15212894,15217178,15221605,15221825,15222704,15224778,15229287,15242646,
sox9b	2.90135	2.67033	7.8009	9.33762	7.82972	9.24674	334	333	334	sox9b	NM_131644	chr3	1889	62343297	62348270	-	62343296	62348422	62343809	62348270	3	62343296,62345902,62347881,	62344396,62346150,62348422,
fam50a	2.07623	1.95604	7.8009	8.85487	7.82972	8.79766	334	233	237	fam50a	NM_001017636	chr23	1471	34060851	34078476	+	34060850	34078755	34061022	34078476	13	34060850,34062769,34064512,34064883,34066655,34067523,34067691,34067898,34070647,34070939,34071205,34075271,34078467,	34061133,34062854,34064612,34065029,34066732,34067590,34067753,34067975,34070702,34070988,34071276,34075382,34078755,
dpp9	1.74215	2.24615	7.8009	8.60177	7.82972	8.99718	334	194	280	dpp9	NM_001077313	chr8	3448	47688216	47732452	+	47688215	47733073	47694394	47732452	21	47688215,47694359,47694530,47698329,47699365,47699638,47703208,47703557,47703890,47704036,47707711,47710383,47713937,47714155,47715878,47716431,47718104,47725755,47729339,47732168,47732359,	47688349,47694450,47694769,47698442,47699539,47699810,47703319,47703686,47703952,47704137,47707889,47710543,47714017,47714308,47716014,47716577,47718251,47725908,47729482,47732280,47733073,
chst1	0.647982	0.793407	7.8009	7.17493	7.82972	7.49586	334	72	97	chst1	NM_001003518	chr25	2533	13921386	13923791	+	13921385	13924710	13922528	13923791	2	13921385,13922469,	13921677,13924710,
yipf6	0.147982	0.32967	7.8009	5.04439	7.82972	6.22882	334	18	42	yipf6	NM_001002096	chr5	1530	35144552	35154100	+	35144551	35154725	35144733	35154100	7	35144551,35148677,35149293,35149513,35149642,35151702,35153978,	35144799,35148806,35149372,35149556,35149768,35151860,35154725,
rab15	0.540541	0.529801	7.79442	6.90689	7.82337	6.90689	333	62	65	rab15	NM_001002318	chr20	1952	28880030	28897957	-	28880029	28898120	28881179	28897957	7	28880029,28881745,28883173,28883519,28886769,28886914,28897833,	28881338,28881811,28883263,28883597,28886830,28886975,28898120,
ube2g1a	0.518018	0.728477	7.79442	6.84549	7.82337	7.36632	333	60	87	ube2g1a	NM_199863	chr5	2172	30386359	30394955	+	30386358	30394955	30386476	30391734	6	30386358,30390130,30390641,30391369,30391647,30393451,	30386522,30390233,30390739,30391548,30391771,30394955,
nusap1	2.65463	2.67699	7.79116	9.19967	7.82018	9.24079	332	306	332	nusap1	NM_001145694	chr13	1937	33121271	33126111	-	33121270	33126231	33121746	33126111	12	33121270,33122011,33122216,33122549,33123224,33123650,33124786,33125054,33125258,33125533,33125757,33126036,	33121834,33122117,33122339,33122713,33123385,33123698,33124899,33125132,33125442,33125674,33125817,33126231,	Complete3End
mxd3	2.39052	2.19912	7.79116	9.04849	7.82018	8.9571	332	271	271	mxd3	NM_201056	chr14	713	15763887	15776975	-	15763886	15776998	15763973	15776975	6	15763886,15767165,15773085,15774054,15776140,15776905,	15764089,15767331,15773200,15774084,15776246,15776998,
upf3b	2.00226	2.19912	7.79116	8.79279	7.82018	8.9571	332	222	271	upf3b	NM_200954	chr14	2301	32999008	33010708	-	32999007	33010789	32999823	33010708	10	32999007,33004058,33006889,33007311,33007611,33007736,33007949,33008911,33009671,33010594,	32999973,33004380,33007047,33007503,33007655,33007847,33008048,33009018,33009778,33010789,
krt18	0.528217	0.670354	7.79116	6.87036	7.82018	7.24317	332	61	80	krt18	NM_178437	chr23	1742	10412886	10416416	+	10412885	10416782	10412965	10416416	7	10412885,10415105,10415273,10415528,10415779,10415993,10416301,	10413394,10415188,10415430,10415693,10415905,10416214,10416782,
gnai2a	1.80995	1.68222	7.7879	8.64386	7.81378	8.56415	331	200	200	gnai2a	NM_001001818	chr11	2591	34659499	34780200	+	34659498	34780200	34660024	34776218	9	34659498,34744258,34748292,34757710,34766916,34771900,34772568,34776027,34779230,	34660142,34744301,34748434,34757871,34767045,34772030,34772722,34776245,34780200,
crfb6	0.626697	0.577778	7.7879	7.11374	7.81378	7.02237	331	69	69	crfb6	NM_001077627	chr5	2582	45289779	45294352	-	45289778	45294616	45291145	45294352	7	45289778,45291514,45291874,45292110,45292364,45294076,45294303,	45291292,45291693,45292019,45292265,45292522,45294194,45294616,
csnk1g2a	0.359729	0.34	7.7879	6.31288	7.81378	6.25739	331	43	43	csnk1g2a	NM_001024379	chr2	1529	23392969	23421775	+	23392968	23421828	23393187	23421775	10	23392968,23400629,23406015,23406253,23407632,23410987,23411175,23413912,23417858,23421720,	23393427,23400699,23406164,23406488,23407718,23411072,23411321,23413996,23417965,23421828,
homer1b	0.359729	0.34	7.7879	6.31288	7.81378	6.25739	331	43	43	homer1b	NM_001002496	chr5	2346	51128393	51172308	-	51128392	51172434	51129415	51172308	8	51128392,51132847,51133028,51134866,51146318,51147226,51153244,51172032,	51129604,51132928,51133139,51135023,51146476,51147319,51153376,51172434,
tram1	2.81364	2.67261	7.78136	9.2738	7.81057	9.22882	330	322	330	tram1	NM_153669	chr24	2212	14070471	14089236	+	14070470	14090269	14070539	14089236	11	14070470,14072421,14072908,14074015,14074225,14078158,14081016,14081954,14084454,14086616,14089162,	14070662,14072485,14073030,14074132,14074284,14078243,14081087,14082059,14084598,14086762,14090269,
usf1	1.99318	1.84855	7.78136	8.77643	7.81057	8.69697	330	220	220	usf1	NM_200296	chr15	1493	21316826	21325047	+	21316825	21325461	21317392	21325047	11	21316825,21317331,21317508,21317638,21319065,21319268,21322073,21322376,21322530,21322722,21324957,	21316913,21317400,21317558,21317784,21319179,21319419,21322161,21322435,21322625,21322851,21325461,
lsm4	0.46697	0.4375	7.77808	6.67948	7.80735	6.61471	329	54	54	lsm4	NM_200696	chr11	785	6850037	6858401	-	6850036	6858401	6850274	6858286	6	6850036,6853201,6855168,6855530,6856507,6858283,	6850279,6853282,6855370,6855629,6856549,6858401,
adar	0.561644	0.753363	7.77479	6.94251	7.8009	7.39232	328	63	89	adar	NM_131596	chr16	7238	23616551	23641611	+	23616550	23644499	23620876	23641611	15	23616550,23620758,23623522,23623866,23629073,23632025,23632387,23633462,23633727,23637216,23637423,23640231,23640828,23641024,23641256,	23616636,23622852,23623718,23624015,23629209,23632264,23632541,23633634,23633821,23637336,23637554,23640414,23640941,23641152,23644499,	Complete3End
sprn	0.159817	0.14574	7.77479	5.12928	7.8009	5.02237	328	19	19	sprn	NM_198981	chr13	1376	21552318	21557646	-	21552317	21557646	21553231	21553630	2	21552317,21557594,	21553641,21557646,
stam	0.640732	0.593258	7.77149	7.12928	7.79766	7.04439	327	70	70	stam	NM_200120	chr2	3568	31454329	31467505	+	31454328	31469388	31454483	31467505	15	31454328,31459526,31459694,31459892,31460068,31462208,31462387,31464722,31465217,31465419,31465595,31465735,31466010,31467227,31467444,	31454523,31459611,31459770,31459988,31460215,31462299,31462586,31464817,31465306,31465507,31465650,31465889,31466144,31467347,31469388,
ubr7	0.590389	0.539326	7.77149	7.01123	7.79766	6.90689	327	65	65	ubr7	NM_212629	chr20	2082	27193987	27207966	+	27193986	27208613	27194188	27207966	11	27193986,27195507,27196776,27196921,27197118,27197286,27200856,27203166,27205158,27205437,27207870,	27194317,27195641,27196837,27197017,27197172,27197392,27200978,27203358,27205339,27205499,27208613,
ca2	0.263158	0.247191	7.77149	5.84549	7.79766	5.78136	327	31	31	ca2	NM_199215	chr24	4263	32732136	32749967	-	32732135	32749999	32735583	32749967	7	32732135,32741318,32741563,32743922,32744107,32747402,32749933,	32735703,32741474,32741626,32744015,32744226,32747600,32749999,
birc5a	2.91034	2.65315	7.76487	9.30606	7.79442	9.20212	326	326	326	birc5a	NM_194397	chr12	1197	34328639	34334139	-	34328638	34334267	34329278	34334139	4	34328638,34333554,34333840,34334031,	34329371,34333672,34333950,34334267,
fbl	2.16092	2.0045	7.76487	8.87652	7.79442	8.79766	326	237	237	fbl	NM_213002	chr16	1422	42227627	42235955	-	42227626	42236047	42228002	42235955	9	42227626,42229802,42230034,42230225,42231072,42231841,42232031,42234126,42235945,	42228027,42229948,42230147,42230358,42231243,42231936,42232184,42234234,42236047,
pola1	2.20046	2.65237	7.76155	8.89936	7.79116	9.19845	325	242	325	pola1	NM_001305464	chr24	5285	23695647	23786604	+	23695646	23787351	23695777	23786604	37	23695646,23696516,23696708,23697706,23697906,23698229,23698420,23700372,23700599,23702649,23704432,23704620,23704822,23704996,23706099,23706356,23709357,23709523,23709691,23709885,23710599,23712505,23712724,23712897,23714293,23715056,23734640,23734777,23737220,23737548,23738965,23739180,23746645,23750354,23765281,23773509,23786461,	23695826,23696641,23696805,23697781,23698022,23698292,23698522,23700520,23700750,23702825,23704545,23704731,23704897,23705135,23706254,23706441,23709419,23709613,23709808,23710061,23710729,23712625,23712821,23713022,23714440,23715179,23734673,23734870,23737426,23737681,23739097,23739355,23746824,23750486,23765398,23773606,23787351,	Complete3End
anln	2.89376	2.6576	7.75822	9.29117	7.78463	9.19476	324	324	324	anln	NM_001102676	chr19	5182	35846035	35863401	-	35846034	35863541	35847614	35863401	24	35846034,35847813,35851045,35851270,35851902,35852095,35852828,35853226,35853391,35853524,35853740,35854007,35855568,35855820,35856053,35856507,35856988,35858404,35858588,35858872,35859399,35860186,35861545,35863383,	35847729,35847986,35851153,35851357,35852015,35852117,35852861,35853280,35853440,35853651,35853929,35854143,35855713,35855975,35856256,35856594,35857097,35858509,35858788,35859254,35859707,35860579,35861696,35863541,
emc4	0.554273	0.721088	7.75822	6.90689	7.78463	7.31288	324	62	84	emc4	NM_205658	chr7	522	1321389	1332292	+	1321388	1332441	1331782	1332292	3	1321388,1331782,1332256,	1321564,1331943,1332441,
grip2a	0.0531178	0.165533	7.75822	3.52356	7.78463	5.18982	324	5	21	grip2a	NM_001123288	chr8	3124	7161976	7188780	-	7161975	7188865	7162803	7188780	16	7161975,7163136,7163362,7166789,7169707,7172522,7172938,7178001,7180314,7180576,7181773,7181947,7184225,7186179,7188332,7188734,	7162989,7163283,7163524,7166913,7169858,7172714,7173078,7178146,7180460,7180640,7181854,7182093,7184412,7186350,7188455,7188865,
cadm4	2.10417	1.95455	7.75489	8.82814	7.78136	8.74819	323	227	227	cadm4	NM_001007428	chr16	2254	24298551	24602824	-	24298550	24603007	24299451	24602824	8	24298550,24313378,24338089,24343687,24346434,24362626,24387019,24602754,	24299561,24313507,24338262,24343778,24346596,24362914,24387166,24603007,
tspan36	1.96528	1.83409	7.75489	8.72962	7.78136	8.65642	323	213	213	tspan36	NM_001002748	chr8	1493	29717388	29725193	+	29717387	29725716	29717625	29725193	7	29717387,29720394,29720764,29722562,29722762,29724955,29725118,	29717685,29720586,29720839,29722658,29722912,29725039,29725716,
chd1l	0.458333	0.445455	7.75489	6.62936	7.78136	6.61471	323	52	54	chd1l	NM_200313	chr6	4358	36866311	36898468	+	36866310	36899692	36866363	36898468	25	36866310,36869705,36869926,36872372,36872584,36874109,36874357,36876185,36877327,36877508,36878531,36878981,36882024,36883157,36884279,36884537,36885835,36887815,36888140,36889931,36890097,36892180,36895112,36898150,36898345,	36866457,36869818,36870033,36872487,36872616,36874191,36874520,36876341,36877420,36877605,36878605,36879092,36882139,36883311,36884460,36884683,36885999,36888018,36888239,36890002,36890212,36892289,36895394,36898232,36899692,
timm17a	0.30787	0.290909	7.75489	6.05528	7.78136	6	323	36	36	timm17a	NM_198367	chr11	1302	24662647	24667851	+	24662646	24668648	24662650	24667851	6	24662646,24664262,24664481,24665501,24666922,24667780,	24662676,24664362,24664545,24665630,24667033,24668648,
yaf2	1.71395	1.60592	7.74819	8.52552	7.77808	8.46148	322	186	186	yaf2	NM_001045268	chr4	1811	13906673	13922283	-	13906672	13922349	13907868	13922283	4	13906672,13910459,13921841,13922257,	13908112,13910612,13921967,13922349,
eftud2	0.6	0.690205	7.74819	7.01123	7.77808	7.24317	322	65	80	eftud2	NM_200508	chr3	3355	16239220	16263835	-	16239219	16263835	16239511	16261444	28	16239219,16239701,16241506,16241829,16243809,16244639,16245654,16246801,16247791,16247972,16248925,16249152,16250391,16254340,16254550,16255416,16255585,16257289,16257570,16257957,16258158,16258328,16259150,16259362,16259511,16259677,16261342,16263705,	16239607,16239809,16241660,16241924,16243928,16244727,16245781,16246888,16247874,16248074,16249066,16249264,16250585,16254468,16254686,16255507,16255649,16257414,16257737,16258040,16258249,16258364,16259216,16259438,16259590,16259849,16261455,16263835,
copb2	0.42093	0.453303	7.74819	6.49985	7.77808	6.63662	322	48	55	copb2	NM_001001940	chr2	3162	39031718	39049435	-	39031717	39049435	39031996	39049357	22	39031717,39032402,39032632,39034774,39036070,39036312,39036843,39037043,39037637,39039287,39039522,39039722,39039908,39040123,39043055,39045356,39045538,39045775,39047841,39048088,39048296,39049354,	39032092,39032549,39032707,39034957,39036164,39036527,39036954,39037251,39037768,39039431,39039629,39039811,39040019,39040323,39043198,39045456,39045685,39045924,39047968,39048175,39048434,39049435,
dnajc1	1.71495	1.60412	7.74147	8.51964	7.77149	8.45327	321	185	185	dnajc1	NM_001077535	chr2	2030	21517010	21524499	+	21517009	21524499	21517131	21524163	13	21517009,21518241,21518436,21518922,21519163,21519343,21519518,21519693,21519964,21521381,21521534,21524094,21524354,	21517284,21518343,21518483,21519088,21519261,21519434,21519609,21519857,21520084,21521430,21521965,21524345,21524499,
cdkn1bb	1.58879	1.66133	7.74147	8.40939	7.77149	8.50383	321	170	192	cdkn1bb	NM_212792	chr25	1801	2191147	2195951	+	2191146	2195951	2191246	2192364	3	2191146,2192257,2194800,	2191679,2192374,2195951,
strap	0.478972	0.448513	7.74147	6.67948	7.77149	6.61471	321	54	54	strap	NM_200304	chr4	1822	16887856	16894075	-	16887855	16894075	16888484	16893718	10	16887855,16890485,16890767,16891021,16891236,16891432,16892876,16893038,16893606,16893885,	16888546,16890635,16890904,16891159,16891336,16891505,16892958,16893174,16893731,16894075,
fam195b	0.446262	0.414188	7.74147	6.57743	7.77149	6.49985	321	50	50	fam195b	NM_001045471	chr3	1147	59573771	59585081	+	59573770	59585761	59577339	59585081	5	59573770,59577264,59579371,59583087,59585016,	59573868,59577347,59579487,59583192,59585761,	Complete3End
kdm4c	0.380841	0.489703	7.74147	6.34873	7.77149	6.74147	321	44	59	kdm4c	NM_001083851	chr1	5032	21244276	21278498	+	21244275	21278976	21245046	21278498	22	21244275,21245011,21247938,21248345,21251638,21251956,21252122,21252341,21254220,21255258,21256908,21260292,21261900,21262168,21264170,21266036,21266456,21268367,21271545,21275789,21276004,21278336,	21244345,21245190,21248114,21248460,21251832,21252006,21252226,21252479,21254411,21255431,21258602,21260404,21262082,21262367,21264247,21266092,21266565,21268556,21271716,21275909,21276097,21278976,
got2b	0.21729	0.302059	7.74147	5.53916	7.77149	6.04439	321	25	37	got2b	NM_199989	chr7	1646	51499494	51518512	+	51499493	51518811	51499553	51518512	10	51499493,51501944,51504455,51510798,51511249,51513100,51513566,51517887,51518143,51518389,	51499636,51502101,51504584,51510858,51511411,51513205,51513717,51518053,51518294,51518811,
tusc2a	0.0373832	0.0320366	7.74147	3	7.77149	2.80735	321	3	3	tusc2a	NM_001077299	chr6	772	54108896	54118298	-	54108895	54118298	54109249	54112927	4	54108895,54110840,54112778,54118275,	54109315,54110961,54112986,54118298,
vps26b	2.87559	2.66437	7.73471	9.25857	7.76487	9.17866	320	320	320	vps26b	NM_213375	chr15	2136	19388991	19394484	+	19388990	19395346	19389268	19394484	6	19388990,19389561,19391860,19392538,19394117,19394352,	19389491,19389718,19392025,19392714,19394260,19395346,
aldh18a1	2.0892	2.05977	7.73471	8.79766	7.76487	8.80735	320	223	240	aldh18a1	NM_001083546	chr12	4423	30674002	30692086	+	30674001	30694030	30674719	30692086	18	30674001,30674708,30678137,30678408,30679567,30681377,30682053,30683109,30683447,30683678,30684924,30685128,30686037,30688186,30688650,30690412,30691702,30691889,	30674120,30674810,30678289,30678558,30679672,30681536,30682144,30683234,30683592,30683752,30685024,30685349,30686175,30688382,30688772,30690599,30691798,30694030,	Complete3End
xbp1	0.321596	0.303448	7.73471	6.09803	7.76487	6.04439	320	37	37	xbp1	NM_131874	chr5	1663	15444194	15448526	-	15444193	15448638	15444952	15448526	5	15444193,15445937,15446210,15446473,15448302,	15445139,15446104,15446327,15446570,15448638,
eif2s1b	1.98585	1.84065	7.72792	8.71768	7.75822	8.63844	319	210	210	eif2s1b	NM_131800	chr20	1345	51291147	51309797	+	51291146	51310045	51295146	51309797	8	51291146,51295144,51297853,51298943,51301892,51304400,51304986,51309671,	51291293,51295387,51297933,51299095,51301999,51304498,51305130,51310045,
rps6kal	0.200472	0.187067	7.72792	5.40939	7.75822	5.33985	319	23	23	rps6kal	NM_200073	chr14	3255	8641436	8695469	+	8641435	8696391	8641545	8695469	22	8641435,8645043,8648921,8655824,8655988,8657257,8665051,8665447,8669328,8672565,8672774,8675035,8676089,8676311,8681128,8683383,8683556,8685698,8685960,8689228,8691755,8695340,	8641611,8645100,8649038,8655906,8656069,8657337,8665158,8665485,8669471,8672636,8672863,8675100,8676192,8676436,8681251,8683473,8683715,8685860,8686037,8689346,8691896,8696391,
tfip11	1.64303	1.52546	7.72451	8.44087	7.75489	8.36413	318	174	174	tfip11	NM_001002721	chr23	2739	17922647	17939754	-	17922646	17939754	17922748	17933272	14	17922646,17923192,17925051,17925270,17926787,17927030,17928843,17930205,17930480,17931433,17931657,17932276,17933063,17939620,	17923110,17923358,17925194,17925514,17926956,17927137,17929158,17930397,17930636,17931561,17931811,17932430,17933276,17939754,
lgals2a	0.543735	0.50463	7.72451	6.84549	7.75489	6.76818	318	60	60	lgals2a	NM_212894	chr3	868	28822433	28829020	+	28822432	28829401	28822514	28829020	4	28822432,28826145,28826305,28828873,	28822520,28826225,28826477,28829401,
ptgesl	0.49409	0.678241	7.72451	6.70736	7.75489	7.19476	318	55	77	ptgesl	NM_200280	chr8	1989	30999055	31003633	+	30999054	31004432	30999110	31003633	7	30999054,30999524,30999803,31001382,31001662,31001942,31003513,	30999401,30999719,30999859,31001535,31001863,31002060,31004432,
stra6	0.0236407	0.0231481	7.72451	2.32193	7.75489	2.32193	318	2	2	stra6	NM_001045312	chr25	2880	22489765	22536493	+	22489764	22537126	22489998	22536493	17	22489764,22493491,22496959,22497121,22504163,22506024,22508263,22511668,22512981,22513127,22515297,22518552,22520102,22524530,22525064,22527380,22536239,	22490075,22493558,22497042,22497255,22504330,22506150,22508334,22511745,22513043,22513290,22515373,22518686,22520220,22524632,22525228,22527518,22537126,
prosc	0.376777	0.462791	7.7211	6.31288	7.74819	6.63662	317	43	55	prosc	NM_001126409	chr23	1727	34037116	34049607	+	34037115	34049607	34037121	34048189	9	34037115,34040861,34041049,34041160,34041397,34044919,34047812,34048033,34049136,	34037214,34040969,34041085,34041236,34041538,34045062,34047911,34048587,34049607,
dlgap5	2.75895	2.68224	7.71081	9.17493	7.74147	9.16491	315	303	315	dlgap5	NM_001004592	chr12	3082	17511634	17533778	-	17511633	17533778	17511865	17531592	20	17511633,17515024,17515607,17516339,17516478,17520878,17521195,17523471,17524004,17526852,17528279,17528526,17528723,17528880,17529527,17529761,17530970,17531118,17531372,17533666,	17511970,17515062,17515779,17516388,17517109,17521110,17521294,17523632,17524093,17527083,17528443,17528555,17528801,17528958,17529608,17529795,17531027,17531300,17531600,17533778,
zgc:77880	0.637232	0.584112	7.71081	7.0607	7.74147	6.96578	315	67	67	zgc:77880	NM_200891	chr1	1672	9621541	9630323	+	9621540	9631095	9621546	9630323	9	9621540,9622779,9623089,9624695,9627220,9627370,9627606,9628989,9630231,	9621671,9622868,9623163,9624808,9627282,9627491,9627679,9629134,9631095,
gfra4a	0.355609	0.331776	7.71081	6.21917	7.74147	6.14975	315	40	40	gfra4a	NM_001123058	chr13	4071	14060316	14356136	-	14060315	14356532	14064005	14356136	10	14060315,14060813,14063035,14068161,14089813,14105633,14110557,14119680,14120055,14356093,	14060799,14061720,14064140,14068346,14089948,14105743,14110903,14119761,14120334,14356532,
stxbp1a	0.0930788	0.0864486	7.71081	4.2854	7.74147	4.20945	315	10	10	stxbp1a	NM_001025182	chr21	1813	13764920	13822684	+	13764919	13822693	13764947	13822684	19	13764919,13788590,13788871,13790724,13791517,13792501,13798988,13800134,13801592,13803059,13803272,13803756,13805769,13809379,13809609,13812054,13812234,13816485,13822610,	13764984,13788640,13788953,13790801,13791596,13792605,13799137,13800219,13801723,13803167,13803333,13803822,13805850,13809518,13809719,13812156,13812320,13816640,13822693,
sall1a	0.638756	0.586854	7.70736	7.0607	7.73471	6.96578	314	67	67	sall1a	NM_001146014	chr7	5158	37106077	37118333	+	37106076	37119520	37106105	37118333	3	37106076,37112439,37117892,	37106178,37115867,37119520,
fez1	0.444976	0.647887	7.70736	6.53916	7.73471	7.10852	314	49	73	fez1	NM_213396	chr10	2149	31794635	31838756	-	31794634	31838756	31795517	31828216	10	31794634,31807766,31808037,31808219,31813257,31816917,31818485,31820872,31827899,31838728,	31795534,31807832,31808113,31808300,31813532,31817083,31818572,31820972,31828269,31838756,
gins2	2.5036	2.30118	7.7039	9.02791	7.73132	8.93369	313	266	266	gins2	NM_001024439	chr18	820	30502776	30521173	-	30502775	30521202	30503017	30521173	5	30502775,30507438,30514014,30514194,30521083,	30503134,30507565,30514114,30514309,30521202,
dnajc9	1.82254	1.68941	7.7039	8.56986	7.73132	8.48784	313	190	190	dnajc9	NM_001002433	chr12	1124	9461899	9472315	+	9461898	9472552	9462252	9472315	6	9461898,9462246,9465440,9467745,9468274,9472210,	9462020,9462426,9465581,9468000,9468358,9472552,
rab11ba	0.551559	0.783529	7.7039	6.84549	7.73132	7.37938	313	60	88	rab11ba	NM_214770	chr22	1751	17474980	17480799	+	17474979	17481865	17475007	17480799	5	17474979,17476622,17478493,17478767,17480653,	17475047,17476818,17478687,17478848,17481865,
ebf3a	0.357314	0.334118	7.7039	6.21917	7.73132	6.14975	313	40	40	ebf3a	NM_001080602	chr12	2861	42281151	42421489	+	42281150	42422223	42281630	42421489	16	42281150,42282015,42282492,42282829,42285347,42286898,42373751,42383458,42391278,42392451,42411924,42416912,42417556,42418825,42419733,42421457,	42281764,42282172,42282556,42282885,42285421,42286967,42373833,42383576,42391412,42392578,42412013,42416978,42417722,42419014,42419823,42422223,
irf1b	2.75422	2.56604	7.69697	9.15861	7.72792	9.08746	312	297	297	irf1b	NM_205747	chr21	1866	45674662	45680791	-	45674661	45680791	45675573	45679908	11	45674661,45675266,45675536,45677386,45677672,45678232,45678471,45679173,45679633,45679821,45680678,	45675256,45675518,45675686,45677510,45677701,45678334,45678570,45679383,45679733,45679913,45680791,
si:dkey-204f11.64	2.11325	2.31132	7.69697	8.77643	7.72792	8.93664	312	220	267	si:dkey-204f11.64	NM_001288641	chr3	3073	34010979	34017592	+	34010978	34017592	34011044	34014691	3	34010978,34014565,34014799,	34011131,34014692,34017592,
prpf39	1.79277	1.85142	7.69697	8.53916	7.72792	8.61655	312	187	208	prpf39	NM_001004520	chr20	2587	54478481	54508627	+	54478480	54508839	54478596	54508627	14	54478480,54481231,54487420,54487817,54490630,54491050,54491595,54495167,54495814,54501897,54503732,54504557,54505714,54508540,	54478609,54481755,54487546,54487936,54490798,54491228,54491703,54495332,54495941,54502166,54503917,54504632,54505829,54508839,
tmed4	0.604819	0.554245	7.69697	6.97154	7.72792	6.87652	312	64	64	tmed4	NM_001002134	chr23	1684	34051193	34060183	-	34051192	34060212	34052184	34060183	5	34051192,34055256,34056699,34057778,34060044,	34052334,34055403,34056825,34057879,34060212,
mtx2	0.416867	0.386792	7.69697	6.43463	7.72792	6.35755	312	46	46	mtx2	NM_212575	chr6	1416	10636304	10644287	+	10636303	10644536	10636645	10644287	10	10636303,10637021,10637248,10637413,10639239,10639387,10641219,10641615,10641833,10644082,	10636685,10637069,10637295,10637486,10639316,10639480,10641258,10641741,10641910,10644536,
pax6a	0.293976	0.275943	7.69697	5.93074	7.72792	5.87036	312	33	33	pax6a	NM_131304	chr25	2792	14932646	14953319	-	14932645	14953319	14933592	14948755	13	14932645,14935056,14935345,14935652,14937542,14938074,14942078,14942524,14942830,14943182,14946103,14948742,14952967,	14933678,14935198,14935458,14935803,14937625,14938233,14942244,14942740,14942872,14943313,14946157,14948892,14953319,
laptm4a	0.120482	0.108491	7.69697	4.64386	7.72792	4.52356	312	13	13	laptm4a	NM_214685	chr20	1818	43878715	43889305	-	43878714	43889355	43879765	43889305	7	43878714,43883138,43885443,43885618,43886761,43887303,43889179,	43879840,43883237,43885539,43885741,43886838,43887424,43889355,
smarcb1a	2.01695	1.85579	7.69	8.70217	7.72451	8.61655	311	208	208	smarcb1a	NM_001007296	chr8	1464	30920476	30935164	-	30920475	30935215	30920766	30935164	9	30920475,30921412,30925160,30928242,30928499,30929149,30930570,30930781,30935080,	30920806,30921544,30925351,30928409,30928627,30929287,30930700,30930893,30935215,
nabp1a	0.556901	0.515366	7.69	6.84549	7.72451	6.76818	311	60	60	nabp1a	NM_001008643	chr9	1264	24403896	24406976	-	24403895	24407183	24404316	24406976	6	24403895,24405137,24405484,24406279,24406515,24406882,	24404519,24405180,24405569,24406351,24406654,24407183,
tomm7	0.215496	0.200946	7.69	5.47573	7.72451	5.40939	311	24	24	tomm7	NM_001161487	chr19	585	2754895	2764448	+	2754894	2764733	2755026	2764448	3	2754894,2764302,2764432,	2755129,2764351,2764733,	Complete3End
katnbl1	1.95388	1.8076	7.6865	8.65284	7.71768	8.57175	310	201	201	katnbl1	NM_001006019	chr20	1571	29306783	29312815	+	29306782	29313357	29307842	29312815	10	29306782,29307831,29309712,29310126,29310783,29312059,29312217,29312397,29312588,29312782,	29306882,29307959,29309750,29310400,29310899,29312110,29312307,29312502,29312682,29313357,
ddx21	1.91262	1.77197	7.6865	8.62205	7.71768	8.54303	310	197	197	ddx21	NM_001127335	chr13	2490	189374	199702	-	189373	199748	189537	199702	16	189373,190823,191108,191409,191763,192410,193538,193843,194928,195468,195965,196707,197035,197391,197726,199618,	189795,190868,191243,191569,191837,192530,193700,193993,195074,195654,196083,196886,197108,197640,197867,199748,
nme3	1.91262	2.07126	7.6865	8.62205	7.71768	8.76818	310	197	230	nme3	NM_130928	chr3	1036	15840754	15850312	-	15840753	15850327	15841264	15850312	5	15840753,15844034,15844227,15846910,15850266,	15841382,15844147,15844329,15847041,15850327,
ppp1r14aa	0.519417	0.47981	7.6865	6.74147	7.71768	6.65821	310	56	56	ppp1r14aa	NM_001017863	chr5	937	36130574	36138918	+	36130573	36139356	36130613	36138918	4	36130573,36132022,36135638,36138753,	36130793,36132103,36135671,36139356,
si:dkey-15d12.2	0.00728155	0.00712589	7.6865	0.584963	7.71768	0.584963	310	1	1	si:dkey-15d12.2	NM_001302806	chr1	772	29914315	29919125	-	29914314	29919360	29914623	29919125	3	29914314,29916265,29919073,	29914653,29916411,29919360,	Complete3End
epn1	1.87348	1.72857	7.68299	8.58871	7.71425	8.50383	309	192	192	epn1	NM_213362	chr16	2714	12840374	12866199	+	12840373	12866199	12850638	12858738	13	12840373,12848647,12850533,12850784,12853401,12853766,12857900,12858370,12858539,12858725,12864334,12864661,12865543,	12840536,12848698,12850692,12850913,12853522,12853882,12857984,12858514,12858544,12858897,12864586,12865323,12866199,
ezrb	1.51582	1.38571	7.68299	8.28309	7.71425	8.18488	309	155	155	ezrb	NM_001030285	chr20	2720	13672076	13729512	-	13672075	13729512	13672938	13727817	14	13672075,13675112,13677525,13677707,13680572,13684565,13688141,13694739,13697471,13699489,13705725,13714739,13727805,13729484,	13673103,13675355,13677618,13677868,13680703,13684729,13688238,13694886,13697555,13699764,13705821,13714823,13727894,13729512,
hbs1l	0.583942	1.09286	7.68299	6.90689	7.71425	7.84235	309	62	122	hbs1l	NM_001308548	chr23	3529	31840781	31883574	-	31840780	31883697	31842137	31883574	18	31840780,31842240,31844516,31844741,31845025,31847630,31847898,31849914,31851591,31851803,31856425,31856639,31858498,31860590,31877576,31882471,31882964,31883531,	31842149,31842385,31844617,31844850,31845116,31847735,31847967,31850032,31851666,31851950,31856543,31856805,31858725,31860699,31877783,31882612,31883030,31883697,	Complete3End
ube2d4	1.92665	1.78043	7.67596	8.62205	7.71081	8.54303	308	197	197	ube2d4	NM_001089453	chr8	1676	52297604	52310207	+	52297603	52311264	52297778	52310207	7	52297603,52303031,52303784,52305980,52306161,52307894,52310161,	52297802,52303095,52303816,52306058,52306267,52307988,52311264,
fam76b	1.91443	1.76372	7.67596	8.61287	7.71081	8.52943	308	196	196	fam76b	NM_199932	chr5	2022	23081418	23092168	-	23081417	23092495	23082125	23092168	10	23081417,23085342,23085930,23086161,23086313,23086497,23088299,23088529,23091674,23092081,	23082215,23085444,23086066,23086224,23086364,23086679,23088455,23088584,23091739,23092495,
ahi1	2.90441	2.70024	7.67243	9.21067	7.7039	9.13699	307	307	307	ahi1	NM_001077561	chr17	3210	8072690	8104505	-	8072689	8104644	8072957	8104505	22	8072689,8073208,8077689,8077859,8078112,8080424,8081158,8083901,8088606,8088821,8089076,8091718,8091910,8096012,8096230,8097689,8099340,8099386,8099636,8102551,8104294,8104356,	8073117,8073288,8077781,8078022,8078175,8080483,8081273,8084092,8088747,8088952,8089195,8091825,8092138,8096145,8096383,8097875,8099378,8099533,8099811,8102664,8104354,8104644,
clic4	2.40441	2.24221	7.67243	8.93811	7.7039	8.86882	307	251	252	clic4	NM_201486	chr17	2955	25426033	25460069	+	25426032	25461983	25426314	25460069	6	25426032,25450826,25455545,25455773,25457163,25459904,	25426383,25450936,25455671,25455880,25457345,25461983,
zgc:158234	0.52451	0.484412	7.67243	6.74147	7.7039	6.65821	307	56	56	zgc:158234	NM_001080183	chr10	3365	24452524	24472539	+	24452523	24473099	24452643	24472539	18	24452523,24454306,24454774,24455702,24456151,24456412,24457445,24459355,24460009,24461957,24462164,24465896,24466151,24467667,24467866,24468468,24470332,24472421,	24452917,24454426,24454951,24455924,24456252,24456633,24457635,24459479,24460112,24462073,24462364,24466047,24466273,24467744,24467933,24468615,24470487,24473099,
glud1b	0.264706	0.477218	7.67243	5.75489	7.7039	6.63662	307	29	55	glud1b	NM_199545	chr12	2659	25754134	25789770	+	25754133	25790584	25754349	25789770	13	25754133,25764780,25764983,25767799,25769569,25775081,25781242,25781470,25781700,25781863,25787580,25787867,25789650,	25754746,25764861,25765039,25767863,25769664,25775261,25781380,25781608,25781781,25781987,25787672,25787930,25790584,
klf6a	0.247549	0.232614	7.67243	5.65821	7.7039	5.59991	307	27	27	klf6a	NM_201461	chr24	3018	4109840	4116895	-	4109839	4117085	4111967	4116895	5	4109839,4111698,4114058,4114871,4116793,	4111546,4112019,4114182,4115445,4117085,
acvr1l	0.00735294	0.297362	7.67243	0.584963	7.7039	5.9542	307	1	35	acvr1l	NM_131345	chr2	3453	41674927	41694415	+	41674926	41694415	41678115	41692658	12	41674926,41677527,41678102,41681006,41683393,41684929,41685390,41687904,41689891,41690218,41692523,41693569,	41675022,41677603,41678182,41681258,41683608,41685029,41685537,41688180,41690089,41690349,41693559,41694415,
ndufb7	0.496314	0.461538	7.66888	6.65821	7.70044	6.58496	306	53	53	ndufb7	NM_200848	chr1	573	55102566	55107908	-	55102565	55108036	55102647	55107908	3	55102565,55106159,55107796,	55102729,55106328,55108036,
mospd1	0.0958231	0.0889423	7.66888	4.2854	7.70044	4.20945	306	10	10	mospd1	NM_213369	chr14	1243	31210533	31222405	-	31210532	31222405	31210959	31218703	6	31210532,31211068,31215893,31218388,31218546,31222375,	31210991,31211230,31216126,31218464,31218829,31222405,
grb2a	0.350617	0.325301	7.66178	6.14975	7.69697	6.07682	305	38	38	grb2a	NM_001007769	chr6	1434	22873436	22910617	-	22873435	22910617	22873716	22907650	6	22873435,22876017,22876597,22880157,22907572,22910280,	22873902,22876186,22876720,22880255,22907812,22910617,
arhgef9b	0.0493827	0.0457831	7.66178	3.32193	7.69697	3.24793	305	4	4	arhgef9b	NM_001161663	chr14	4616	8836148	8893954	-	8836147	8893954	8838909	8893397	11	8836147,8851840,8852351,8853767,8857199,8865098,8867876,8871466,8882735,8893394,8893898,	8839082,8851909,8852595,8853899,8857329,8865331,8868056,8871667,8882915,8893650,8893954,	Complete3End
c1qtnf4	0.0246914	0.0240964	7.66178	2.32193	7.69697	2.32193	305	2	2	c1qtnf4	NM_001017702	chr7	1512	38330686	38340972	-	38330685	38340972	38330905	38331925	2	38330685,38340831,	38332056,38340972,
ccna2	2.75248	2.55448	7.65821	9.11894	7.69	9.04303	304	288	288	ccna2	NM_152949	chr14	1899	47357468	47387556	-	47357467	47387556	47357843	47387232	9	47357467,47359961,47363168,47363360,47382946,47384976,47385172,47387025,47387350,	47357895,47360095,47363282,47363565,47383170,47385083,47385416,47387262,47387556,
smap1	1.51238	1.39467	7.65821	8.25503	7.69	8.16993	304	153	153	smap1	NM_001077778	chr13	2463	27879277	28133248	-	27879276	28133406	27880201	28133248	10	27879276,27890436,27891346,27924675,27932079,28046182,28066452,28078701,28086547,28133130,	27880336,27890753,27891572,27924803,27932158,28046263,28066528,28078787,28086681,28133406,
pdcd10a	0.638614	0.581114	7.65821	7.01123	7.69	6.90689	304	65	65	pdcd10a	NM_200555	chr18	1283	4981075	5004902	-	4981074	5004902	4981545	4997320	8	4981074,4984601,4984829,4988254,4988952,4992219,4997230,5004787,	4981627,4984684,4984908,4988381,4989070,4992273,4997384,5004902,
mrpl20	1.68734	1.77427	7.65464	8.40939	7.6865	8.51373	303	170	194	mrpl20	NM_001045359	chr22	652	60461	62049	-	60460	62124	60587	62049	4	60460,61027,61194,61962,	60761,61105,61305,62124,
fundc2	0.552239	0.510949	7.65105	6.79442	7.68299	6.71425	302	58	58	fundc2	NM_001005954	chr21	1111	44563695	44570464	-	44563694	44570464	44564298	44570250	9	44563694,44563976,44564038,44564095,44566890,44567103,44568228,44570237,44570426,	44563953,44564025,44564085,44564376,44567019,44567179,44568376,44570321,44570464,
ssr4	1.63092	1.63902	7.64746	8.35315	7.67948	8.39232	301	164	178	ssr4	NM_001002082	chr23	950	18642951	18646218	-	18642950	18646286	18643325	18646218	6	18642950,18644534,18645272,18645715,18645871,18646166,	18643430,18644600,18645362,18645790,18645990,18646286,
clcn4	0.379052	0.356098	7.64746	6.24793	7.67948	6.18982	301	41	41	clcn4	NM_001077318	chr11	2801	43841952	43860827	-	43841951	43860928	43842357	43860827	13	43841951,43842050,43842862,43846240,43847520,43850612,43853079,43853234,43853738,43855367,43856908,43859042,43860811,	43842037,43842448,43843079,43846636,43847707,43851158,43853160,43853441,43853861,43855555,43857008,43859197,43860928,
syap1	0.23192	0.214634	7.64746	5.53916	7.67948	5.45943	301	25	25	syap1	NM_200942	chr23	2011	46015885	46022193	+	46015884	46023055	46016028	46022193	9	46015884,46016684,46017983,46018127,46018469,46019888,46020179,46020313,46022065,	46016179,46016803,46018050,46018201,46018609,46020028,46020238,46020440,46023055,
wdr41	0.5225	0.486553	7.64386	6.70736	7.67596	6.63662	300	55	55	wdr41	NM_001030261	chr21	2063	7868135	7892129	+	7868134	7892426	7868550	7892129	13	7868134,7871560,7874640,7876623,7876825,7876988,7877391,7878993,7879431,7879794,7881981,7885553,7891988,	7868598,7871676,7874689,7876752,7876888,7877100,7877454,7879095,7879616,7879916,7882064,7885690,7892426,
klf7a	0.205	0.188264	7.64386	5.35755	7.67596	5.26679	300	22	22	klf7a	NM_001020643	chr1	2953	5705571	5796168	-	5705570	5796397	5707433	5796168	4	5705570,5718127,5731241,5796066,	5707485,5718251,5731824,5796397,
MARCH6	0.421053	0.547912	7.64024	6.39232	7.66888	6.8009	299	45	61				5285	30506331	30541454
znf609a	0.408521	0.604423	7.64024	6.34873	7.66888	6.94251	299	44	66	znf609a	NM_001098393	chr25	4795	739495	915763	-	739494	915763	739598	865232	8	739494,741811,742473,743020,754028,785017,864503,915404,	739672,742147,742882,745358,754116,785243,865364,915763,
npepps	0.165414	0.149877	7.64024	5.04439	7.66888	4.93074	299	18	18	npepps	NM_001164027	chr11	4642	12124475	12174600	-	12124474	12174748	12126349	12174600	23	12124474,12130983,12134352,12139153,12139349,12141546,12143200,12144427,12146838,12147070,12147407,12149574,12152319,12152665,12157782,12158417,12158544,12161655,12162603,12168410,12168692,12168923,12174477,	12126496,12131031,12134508,12139261,12139406,12141689,12143420,12144562,12146978,12147134,12147517,12149635,12152424,12152830,12157897,12158451,12158641,12161856,12162711,12168529,12168770,12169008,12174748,
sod2	0.0401003	0.189189	7.64024	3	7.66888	5.26679	299	3	22	sod2	NM_199976	chr20	956	31036299	31044435	+	31036298	31044668	31036346	31044435	5	31036298,31037662,31039035,31040033,31044289,	31036375,31037865,31039152,31040213,31044668,
rsph10b	2.74307	2.69212	7.633	9.08879	7.66534	9.09408	298	281	298	rsph10b	NM_001076759	chr12	2453	17498238	17511607	+	17498237	17511848	17498253	17511607	18	17498237,17498584,17499344,17499583,17499837,17502324,17502528,17502791,17503809,17504379,17504702,17504878,17508724,17508926,17509108,17509443,17511308,17511507,	17498507,17498660,17499413,17499757,17499923,17502440,17502710,17502912,17503937,17504569,17504790,17504958,17508855,17509034,17509219,17509498,17511435,17511848,
chchd3a	2.19144	2.02709	7.633	8.76487	7.66534	8.68475	298	218	218	chchd3a	NM_214804	chr4	1692	15491460	15604675	-	15491459	15604833	15492039	15604675	9	15491459,15501850,15514619,15526460,15532667,15569510,15587092,15602158,15604594,	15492063,15501986,15514690,15526544,15532682,15569691,15587186,15602426,15604833,	Complete3End
cdc34b	2.01511	2.05419	7.633	8.64386	7.66534	8.7039	298	200	221	cdc34b	NM_001002688	chr2	2438	49273362	49297116	-	49273361	49297581	49274614	49297116	5	49273361,49277761,49283488,49289348,49296930,	49274828,49277896,49283586,49289435,49297581,
cops8	1.77834	1.65517	7.633	8.46352	7.66534	8.39232	298	178	178	cops8	NM_200229	chr9	1512	24084874	24094442	+	24084873	24095336	24084915	24094442	7	24084873,24085316,24085475,24085601,24093299,24093574,24094362,	24084987,24085387,24085524,24085734,24093407,24093637,24095336,
stat2	1.76071	1.633	7.633	8.44915	7.66534	8.37287	298	175	175	stat2	NM_001271801	chr6	6162	39126108	39161417	-	39126107	39161417	39129761	39161417	23	39126107,39132377,39138634,39138881,39140297,39142381,39143724,39143883,39146770,39146953,39148991,39149177,39149353,39149533,39153587,39153754,39153990,39157670,39157852,39158013,39158187,39160590,39161286,	39130120,39132436,39138689,39139070,39140437,39142476,39143777,39144019,39146869,39147037,39149039,39149271,39149365,39149593,39153677,39153913,39154142,39157747,39157931,39158106,39158283,39160738,39161417,
usp33	0.559194	0.517241	7.633	6.79442	7.66534	6.71425	298	58	58	usp33	NM_213227	chr2	3858	8919199	8978519	+	8919198	8979491	8924052	8978519	24	8919198,8924045,8927642,8928027,8933731,8935976,8936170,8936338,8936535,8940994,8943765,8943995,8947994,8949892,8950091,8950208,8954223,8957868,8960733,8963142,8963310,8969468,8973320,8978361,	8919383,8924136,8927696,8928090,8933884,8936082,8936240,8936452,8936614,8941397,8943897,8944108,8948167,8949963,8950125,8950254,8954404,8957995,8960903,8963224,8963419,8969571,8973389,8979491,
prox1b	0.193955	0.179803	7.633	5.26679	7.66534	5.18982	298	21	21	prox1b	NM_001171587	chr7	3558	19678599	19688505	-	19678598	19688505	19679868	19687286	5	19678598,19683228,19683796,19685804,19688231,	19680057,19683429,19683904,19687320,19688505,
ptpn11b	0.606061	0.977723	7.62936	6.90689	7.65821	7.62571	297	62	105	ptpn11b	NM_200454	chr23	3230	23991870	24069294	+	23991869	24069294	23991952	24064356	16	23991869,24022010,24044335,24047073,24047367,24051114,24054227,24054439,24054657,24056219,24057036,24060798,24060952,24061892,24064274,24067957,	23991966,24022133,24044530,24047266,24047484,24051228,24054324,24054519,24054813,24056351,24057191,24060866,24061104,24061993,24064387,24069294,
gpr107	0.159091	0.143564	7.62936	4.97728	7.65821	4.85798	297	17	17	gpr107	NM_001080046	chr5	2561	31860298	31889625	-	31860297	31889643	31861208	31889625	18	31860297,31870525,31871518,31872440,31880496,31880724,31882240,31883957,31884208,31884423,31884639,31884923,31885098,31886383,31886626,31888909,31889210,31889526,	31861299,31870647,31871602,31872490,31880540,31880855,31882358,31884031,31884284,31884557,31884762,31884980,31885124,31886523,31886715,31888960,31889333,31889643,
pparaa	0.273418	0.255583	7.62571	5.75489	7.65464	5.6865	296	29	29	pparaa	NM_001161333	chr4	3695	18618821	18646029	-	18618820	18646029	18620882	18643470	7	18618820,18625053,18627776,18634640,18642607,18643268,18645847,	18621127,18625522,18627976,18634779,18642765,18643508,18646029,
hbp1	1.76396	1.6393	7.62205	8.44087	7.65105	8.36413	295	174	174	hbp1	NM_001024431	chr25	1623	3326047	3345163	-	3326046	3345176	3326171	3345163	11	3326046,3327768,3328741,3331681,3331921,3332931,3335337,3339690,3340090,3343685,3345148,	3326189,3327910,3329029,3331826,3332078,3333047,3335449,3339814,3340277,3343866,3345176,
tm2d1	0.0253807	0.0248756	7.62205	2.32193	7.65105	2.32193	295	2	2	tm2d1	NM_001099263	chr22	1036	16732745	16749251	+	16732744	16749251	16732747	16744282	7	16732744,16733544,16735697,16735886,16741495,16744171,16748821,	16732881,16733618,16735806,16735978,16741569,16744291,16749251,
mknk2b	2.89031	2.6975	7.61471	9.14593	7.64386	9.07548	294	294	294	mknk2b	NM_194402	chr8	2117	20406804	20416997	+	20406803	20417456	20408224	20416997	14	20406803,20408102,20408590,20408896,20409109,20411064,20411264,20411472,20411915,20412186,20416042,20416346,20416595,20416723,	20406911,20408275,20408681,20408998,20409207,20411144,20411338,20411577,20411971,20412282,20416237,20416511,20416636,20417456,
cks2	2.82908	2.6875	7.61471	9.11504	7.64386	9.07012	294	287	293	cks2	NM_001044969	chr22	753	21288354	21289769	-	21288353	21289843	21288795	21289769	3	21288353,21289280,21289704,	21288839,21289408,21289843,
zgc:174863	2.10714	1.9525	7.61471	8.69	7.64386	8.60918	294	207	207	zgc:174863	NM_001114571	chr6	1787	22792248	22799854	-	22792247	22799854	22793256	22799052	7	22792247,22793244,22794406,22794752,22795224,22798985,22799783,	22793071,22793300,22794544,22795064,22795536,22799059,22799854,
ythdc1	1.84184	1.7425	7.61471	8.49586	7.64386	8.44501	294	183	184	ythdc1	NM_001007410	chr5	2578	69106141	69130441	+	69106140	69130820	69106299	69130441	16	69106140,69106862,69108016,69114806,69115300,69117723,69117893,69118618,69118825,69120599,69125964,69126345,69126477,69127897,69128283,69130219,	69106327,69106964,69108315,69115182,69115354,69117818,69118002,69118736,69118910,69120769,69126044,69126382,69126517,69127963,69128442,69130820,
rgl1	2.24297	2.0802	7.61102	8.77643	7.64024	8.69697	293	220	220	rgl1	NM_205637	chr8	4563	19252726	19311564	-	19252725	19311694	19254790	19311564	20	19252725,19253634,19253988,19257004,19257514,19257852,19260297,19260469,19260707,19260948,19264144,19264509,19265091,19265673,19267983,19269759,19270214,19274610,19277790,19311429,	19253601,19253974,19254978,19257119,19257769,19258033,19260387,19260591,19260740,19261035,19264234,19264594,19265195,19265889,19268108,19269953,19270289,19274819,19277901,19311694,
hnrnpa1a	1.7289	1.77694	7.61102	8.40088	7.64024	8.46964	293	169	187	hnrnpa1a	NM_200495	chr11	1498	2062908	2227345	-	2062907	2227366	2066801	2227345	13	2062907,2063604,2064963,2066793,2070813,2071095,2072814,2223377,2223571,2224967,2226359,2226590,2227333,	2063012,2063734,2065030,2066902,2070954,2071269,2072898,2223458,2223664,2225178,2226506,2226713,2227366,
pdhx	1.7289	1.60902	7.61102	8.40088	7.64024	8.32643	293	169	169	pdhx	NM_200560	chr25	1804	36857629	36864493	-	36857628	36864502	36857950	36864493	13	36857628,36860702,36861196,36861605,36861863,36862122,36862205,36862774,36862985,36863028,36863702,36864046,36864321,	36858206,36860767,36861355,36861664,36862011,36862196,36862264,36862873,36863019,36863188,36863803,36864133,36864502,
papss2b	0.00767263	0.330827	7.61102	0.584963	7.64024	6.04439	293	1	37	papss2b	NM_212562	chr12	2673	17337076	17357134	-	17337075	17357204	17337833	17357134	12	17337075,17340730,17344280,17345055,17346580,17350243,17350641,17350895,17354052,17354284,17354978,17357107,	17337975,17340960,17344549,17345191,17346786,17350355,17350755,17351014,17354191,17354520,17355093,17357204,
prdm8	2.89203	2.69773	7.60363	9.13571	7.633	9.06474	292	292	292	prdm8	NM_213410	chr13	2352	31162249	31165908	-	31162248	31165908	31162929	31165363	4	31162248,31164705,31165147,31165754,	31163990,31164937,31165371,31165908,
ddit4	2.83805	2.6272	7.60363	9.10852	7.633	9.02652	292	285	285	ddit4	NM_200107	chr12	1333	48356811	48358935	+	48356810	48358935	48357101	48358340	5	48356810,48357093,48357855,48358663,48358792,	48356946,48357279,48358654,48358732,48358935,
retsat	0.390746	0.367758	7.60363	6.24793	7.633	6.18982	292	41	41	retsat	NM_001015061	chr3	2466	39039530	39048364	-	39039529	39048403	39040132	39048364	11	39039529,39042221,39042479,39042817,39043022,39044296,39044502,39044797,39047269,39047612,39048207,	39040278,39042381,39042646,39042927,39043161,39044416,39044700,39044999,39047511,39047795,39048403,
zgc:85858	0.151671	0.138539	7.60363	4.88264	7.633	4.78136	292	16	16	zgc:85858	NM_212943	chr23	1759	44828391	44836082	+	44828390	44837510	44828520	44836082	3	44828390,44832847,44836041,	44828604,44832923,44837510,
cbx3a	1.93557	1.80303	7.59991	8.55267	7.62936	8.47978	291	188	188	cbx3a	NM_001045402	chr19	900	18669746	18672871	-	18669745	18672871	18670035	18671943	5	18669745,18671052,18671257,18671809,18672792,	18670162,18671147,18671426,18671949,18672871,
spred1	0.479381	0.444444	7.59991	6.53916	7.62936	6.45943	291	49	49	spred1	NM_213232	chr17	3046	52553192	52572351	-	52553191	52572433	52554979	52572351	6	52553191,52557538,52559161,52560975,52564562,52572322,	52555606,52557664,52559214,52561144,52564734,52572433,
sart1	1.5829	1.68608	7.59246	8.25503	7.62571	8.37938	290	153	176	sart1	NM_001002673	chr21	2743	27266104	27287858	+	27266103	27288078	27266292	27287858	20	27266103,27268147,27268305,27269015,27269264,27269457,27271715,27271905,27274397,27274696,27275868,27276166,27277208,27277462,27277736,27277935,27281464,27281685,27287633,27287839,	27266548,27268202,27268361,27269142,27269370,27269535,27271815,27272048,27274604,27274809,27276014,27276291,27277373,27277573,27277824,27278026,27281600,27281775,27287755,27288078,
polr3e	0.42228	0.394937	7.59246	6.34873	7.62571	6.2854	290	44	44	polr3e	NM_212754	chr12	3274	978831	998873	-	978830	998873	979695	996383	21	978830,980185,980606,983448,984260,985463,985889,987427,987773,988135,988317,989880,990319,990537,991811,992967,994410,994628,996217,996344,998602,	979752,980311,980684,983929,984320,985621,985949,987509,987894,988227,988362,989966,990439,990587,991919,993050,994526,994706,996268,996430,998873,
tdh	2.17403	2.01015	7.58871	8.70908	7.62205	8.62936	289	209	209	tdh	NM_213245	chr20	2053	19093869	19097565	+	19093868	19098439	19095056	19097565	9	19093868,19095046,19095372,19095514,19095931,19096446,19096700,19097079,19097425,	19093909,19095246,19095415,19095585,19096081,19096619,19096791,19097349,19098439,
prkcsh	0.462338	0.426396	7.58871	6.47573	7.62205	6.39232	289	47	47	prkcsh	NM_201053	chr3	1915	48811704	48842768	+	48811703	48842768	48812178	48839635	18	48811703,48812129,48812370,48815280,48815456,48823051,48823445,48823831,48823993,48824186,48826436,48826825,48831928,48834810,48835009,48839307,48839488,48842574,	48811758,48812272,48812487,48815376,48815514,48823169,48823575,48823916,48824072,48824270,48826592,48826916,48831998,48834900,48835084,48839407,48839662,48842768,
ppp4cb	0.221354	0.206633	7.58496	5.40939	7.61471	5.33985	288	23	23	ppp4cb	NM_001111168	chr12	1945	3927586	3941543	-	3927585	3941543	3928351	3937869	9	3927585,3930835,3932718,3934567,3934823,3936485,3937621,3937771,3941443,	3928481,3931025,3932845,3934741,3934925,3936536,3937673,3938024,3941543,
insig1	1.92428	1.80307	7.5812	8.52552	7.61102	8.46148	287	186	186	insig1	NM_199869	chr7	1698	40729292	40734665	-	40729291	40734665	40730068	40734335	6	40729291,40731980,40732297,40733263,40734001,40734506,	40730098,40732080,40732464,40733388,40734341,40734665,
blmh	1.86684	1.74169	7.5812	8.4818	7.61102	8.41151	287	181	181	blmh	NM_200018	chr15	1582	28701704	28744688	-	28701703	28744778	28701833	28744688	12	28701703,28710791,28713807,28714001,28715953,28716189,28736804,28739592,28741600,28741984,28743937,28744678,	28701982,28710861,28713925,28714069,28716112,28716345,28736897,28739681,28741742,28742094,28744135,28744778,
tcf3b	0.579634	0.537084	7.5812	6.79442	7.61102	6.71425	287	58	58	tcf3b	NM_001172683	chr22	5203	20288330	20317189	-	20288329	20317189	20293916	20313307	21	20288329,20293909,20294139,20295535,20297436,20297697,20299459,20301231,20301546,20301770,20302082,20302271,20302673,20305895,20306033,20306272,20306432,20306588,20312072,20313232,20316689,	20291044,20294062,20294378,20295586,20297587,20297809,20299663,20301308,20301625,20301829,20302179,20302408,20302773,20305945,20306166,20306313,20306505,20306650,20312145,20313329,20317189,
arhgap1	0.439791	0.410256	7.57743	6.39232	7.60733	6.32193	286	45	45	arhgap1	NM_001017781	chr7	1481	38490820	38512244	+	38490819	38512350	38498909	38512244	13	38490819,38498900,38501728,38501904,38503804,38504035,38505790,38505987,38507818,38508004,38508175,38508427,38512073,	38490880,38499045,38501821,38501992,38503936,38504122,38505889,38506098,38507895,38508082,38508304,38508531,38512350,
apoa1bp	1.72105	1.58612	7.56986	8.35315	7.60363	8.26913	285	164	164	apoa1bp	NM_001002618	chr19	1267	7489350	7493485	+	7489349	7493722	7490127	7493485	7	7489349,7490110,7490687,7490928,7492516,7493005,7493282,	7489510,7490297,7490796,7491039,7492627,7493153,7493722,
rcor2	1.66842	1.53213	7.56986	8.30834	7.60363	8.21917	285	158	158	rcor2	NM_205638	chr7	2794	24708676	24723345	-	24708675	24723345	24709565	24719614	13	24708675,24710041,24712145,24712388,24712664,24713500,24713655,24714070,24714324,24718751,24719150,24719505,24723066,	24709931,24710256,24712203,24712466,24712904,24713567,24713780,24714232,24714377,24718832,24719207,24719628,24723345,
nptxrb	0.0526316	0.0488432	7.56986	3.32193	7.60363	3.24793	285	4	4	nptxrb	NM_001044314	chr22	2616	24996611	25005283	-	24996610	25005414	24997511	25005283	5	24996610,25000759,25001018,25001354,25004590,	24997745,25000939,25001260,25001589,25005414,
zgc:73226	0.662269	0.607235	7.56605	6.97154	7.59619	6.87652	284	64	64	zgc:73226	NM_205570	chr5	2302	5859171	5886655	-	5859170	5886710	5860853	5886655	6	5859170,5864801,5874368,5875125,5882575,5886612,	5860902,5864948,5874445,5875216,5882732,5886710,
pdcd4a	0.28496	0.434109	7.56605	5.75489	7.59619	6.39232	284	29	47	pdcd4a	NM_212988	chr1	2620	25352434	25369075	-	25352433	25369084	25353640	25369075	11	25352433,25356631,25357416,25357762,25358868,25359556,25361016,25362823,25363673,25364687,25369029,	25353692,25356771,25357527,25357870,25358983,25359654,25361238,25362937,25363771,25364987,25369084,
nsrp1	0.597884	0.554404	7.56224	6.82018	7.59246	6.74147	283	59	59	nsrp1	NM_001077430	chr21	1726	40378956	40389599	-	40378955	40389613	40379116	40389599	7	40378955,40382884,40383091,40387411,40387930,40388068,40389579,	40380062,40382987,40383299,40387540,40387987,40388156,40389613,
arhgef1a	0.246032	0.227979	7.56224	5.53916	7.59246	5.45943	283	25	25	arhgef1a	NM_001081631	chr19	4232	11121519	11188153	-	11121518	11188311	11122784	11188153	22	11121518,11127251,11127649,11128049,11130196,11130655,11130813,11133434,11136362,11137261,11140419,11145687,11148486,11149594,11152667,11155505,11158457,11160748,11161072,11161270,11175456,11188090,	11122855,11127438,11127961,11128100,11130238,11130705,11130912,11133623,11136430,11137437,11140496,11145936,11148604,11149720,11152918,11155649,11158567,11160878,11161136,11161338,11175619,11188311,
eif3m	2.53581	2.68052	7.55842	8.90087	7.58871	9.01123	282	243	282	eif3m	NM_001024735	chr18	1269	45648406	45661068	+	45648405	45661119	45648495	45661068	11	45648405,45650881,45652633,45652864,45653997,45654535,45654698,45654883,45658998,45660448,45660944,	45648537,45651014,45652772,45652988,45654092,45654619,45654798,45654965,45659142,45660509,45661119,
ptpn2b	1.61273	1.48571	7.55842	8.24793	7.58871	8.15987	282	152	152	ptpn2b	NM_212654	chr19	1983	12443262	12473099	-	12443261	12473229	12443932	12473099	10	12443261,12460414,12463666,12463965,12466451,12466772,12468321,12471479,12471673,12473042,	12443957,12460516,12463863,12464127,12466661,12466910,12468420,12471580,12471764,12473229,
fam126a	0.567639	0.524675	7.55842	6.74147	7.58871	6.65821	282	56	56	fam126a	NM_205630	chr19	2635	2672030	2733085	+	2672029	2734038	2702579	2733085	11	2672029,2702552,2702709,2708539,2712633,2714156,2715755,2720360,2722324,2723444,2732519,	2672127,2702630,2702811,2708719,2712714,2714272,2715851,2720477,2722412,2723604,2734038,
nfil3	0.654255	0.90625	7.55459	6.94251	7.58496	7.44294	281	63	93	nfil3	NM_001004120	chr10	1938	5413939	5418685	+	5413938	5418952	5417296	5418685	2	5413938,5417156,	5414080,5418952,
sh3bp5la	0.236702	0.221354	7.55459	5.47573	7.58496	5.40939	281	24	24	sh3bp5la	NM_213160	chr15	2310	34996056	35007825	-	34996055	35007841	34997071	35007825	6	34996055,35001331,35003654,35004593,35006166,35007603,	34997602,35001505,35003813,35004722,35006229,35007841,
strada	2.33867	2.1671	7.55075	8.77643	7.5812	8.69697	280	220	220	strada	NM_199911	chr3	2305	31765315	31784818	+	31765314	31785676	31779259	31784818	12	31765314,31765794,31770121,31779208,31779392,31780217,31780427,31782314,31782856,31783045,31783503,31784662,	31765440,31765869,31770179,31779311,31779514,31780326,31780551,31782486,31782961,31783299,31783546,31785676,
serpina10a	1.81333	1.68668	7.55075	8.40939	7.5812	8.33539	280	170	170	serpina10a	NM_001045071	chr20	2309	27472696	27482552	-	27472695	27482552	27473663	27479530	5	27472695,27475818,27476175,27478965,27482393,	27473852,27475966,27476449,27479536,27482552,
jazf1b	0.64	0.592689	7.55075	6.90689	7.5812	6.82655	280	62	62	jazf1b	NM_001008631	chr16	1694	20932924	20997232	+	20932923	20998486	20933000	20997232	4	20932923,20964363,20983142,20997217,	20933115,20964436,20983302,20998486,
arhgap10	1.93566	1.8189	7.54303	8.49586	7.57365	8.43671	279	183	183	arhgap10	NM_001045250	chr1	3626	36040049	36179603	+	36040048	36180662	36040320	36179603	23	36040048,36091185,36091474,36098071,36098583,36104267,36106630,36108760,36109002,36109199,36110627,36112674,36112799,36113193,36124236,36125025,36128161,36135049,36146283,36155773,36171096,36176022,36179514,	36040474,36091281,36091536,36098143,36098685,36104378,36106735,36108890,36109109,36109294,36110709,36112714,36112868,36113268,36124321,36125084,36128267,36135209,36146422,36155933,36171201,36176114,36180662,
akap2	1.77212	1.64304	7.54303	8.36851	7.57365	8.29002	279	166	166	akap2	NM_001204200	chr10	10195	4874958	4910697	+	4874957	4918316	4875055	4910697	5	4874957,4887657,4896319,4903940,4910580,	4875064,4889791,4896513,4903964,4918316,	Complete3End
dhx16	1.51743	1.39633	7.54303	8.14466	7.57365	8.05528	279	141	141	dhx16	NM_200024	chr15	3457	35041676	35075591	-	35041675	35075591	35041887	35072755	21	35041675,35043738,35045124,35046939,35048801,35052251,35054521,35055415,35058608,35060600,35063230,35063553,35063804,35065561,35066673,35069548,35069967,35070124,35072237,35072557,35075516,	35042016,35043912,35045286,35047102,35048869,35052370,35054684,35055556,35058761,35060699,35063441,35063669,35063915,35065750,35066913,35069803,35070024,35070302,35072476,35072760,35075591,
slain1b	0.485255	0.451444	7.54303	6.49985	7.57365	6.42626	279	48	48	slain1b	NM_001127473	chr6	2552	60028914	60032243	-	60028913	60032243	60031293	60032243	4	60028913,60029326,60030683,60031975,	60029254,60030583,60031369,60032243,
cdc73	0.463807	0.724409	7.54303	6.43463	7.57365	7.10852	279	46	73	cdc73	NM_200348	chr2	2748	12162945	12218655	+	12162944	12214698	12162955	12214474	16	12162944,12173591,12176830,12176995,12177219,12177376,12181599,12185763,12186561,12188128,12200961,12206973,12207540,12209749,12214141,12214322,	12163086,12173697,12176900,12177058,12177272,12177465,12181813,12185862,12186640,12188193,12201019,12207009,12207628,12209911,12214242,12214698,
snx4	0.407507	0.383202	7.54303	6.24793	7.57365	6.18982	279	41	41	snx4	NM_001014346	chr9	2508	38778296	38810212	+	38778295	38811407	38778303	38810212	14	38778295,38779529,38790105,38790333,38793059,38793530,38793673,38793931,38799439,38805601,38806043,38808296,38809911,38810164,	38778390,38779654,38790244,38790483,38793107,38793586,38793746,38793990,38799508,38805691,38806143,38808442,38810026,38811407,
ccdc6a	0.367292	0.346457	7.54303	6.09803	7.57365	6.04439	279	37	37	ccdc6a	NM_199985	chr17	2496	20654129	20675998	-	20654128	20676062	20655168	20675998	9	20654128,20664764,20665972,20666349,20668303,20670182,20671572,20672796,20675704,	20655342,20664886,20666073,20666506,20668464,20670286,20671701,20672946,20676062,
zgc:173587	0.219839	0.2021	7.54303	5.35755	7.57365	5.26679	279	22	22	zgc:173587	NM_001109836	chr7	1439	73604641	73605048	+	73604640	73606079	73604673	73605048	1	73604640,	73606079,
cpne1	0.134048	0.748031	7.54303	4.64386	7.57365	7.15482	279	13	75	cpne1	NM_001276281	chr11	3017	26138356	26162876	+	26138355	26164061	26152648	26162876	16	26138355,26152648,26153816,26154114,26154711,26154980,26155154,26157397,26158400,26158577,26158786,26159368,26160199,26160334,26160635,26162762,	26138486,26152780,26153996,26154189,26154783,26155064,26155244,26157496,26158487,26158637,26158920,26159423,26160251,26160468,26160872,26164061,
ppp3cb	0.0080429	0.00787402	7.54303	0.584963	7.57365	0.584963	279	1	1	ppp3cb	NM_001017856	chr14	2108	7483734	7579203	-	7483733	7579298	7484210	7579203	14	7483733,7492040,7492440,7495614,7495945,7498558,7502860,7503446,7514939,7517936,7519811,7520015,7526377,7579178,	7484389,7492088,7492538,7495699,7496023,7498684,7502955,7503524,7515079,7518082,7519923,7520140,7526578,7579298,
rfc4	2.89785	2.67105	7.53916	9.07414	7.56986	8.98726	278	278	278	rfc4	NM_214737	chr11	1225	45049041	45057440	-	45049040	45057440	45049191	45055853	10	45049040,45050812,45051551,45052544,45053945,45054392,45054598,45055011,45055737,45057327,	45049287,45050926,45051633,45052666,45054089,45054512,45054678,45055090,45055861,45057440,
acbd6	0.629032	0.828947	7.53916	6.87036	7.56986	7.29921	278	61	83	acbd6	NM_001025455	chr8	3158	14343567	14401965	+	14343566	14404104	14343682	14401965	8	14343566,14346011,14346640,14350699,14357148,14367629,14395053,14401810,	14343958,14346076,14346737,14350782,14357254,14367719,14395084,14404104,
pdrg1	0.123656	0.110526	7.53916	4.52356	7.56986	4.39232	278	12	12	pdrg1	NM_001017757	chr11	1387	328811	333819	+	328810	333819	328829	332701	7	328810,328998,330386,330555,332618,333416,333552,	328913,329071,330461,330636,333401,333421,333819,
hells	2.9027	2.65699	7.53138	9.06878	7.56605	8.97585	277	277	277	hells	NM_001037101	chr13	3171	7923198	7938284	+	7923197	7938694	7923396	7938284	23	7923197,7923721,7923895,7924802,7927394,7927539,7927677,7927812,7928104,7928744,7929040,7929435,7929778,7932352,7932651,7932988,7933227,7935210,7935433,7935693,7937813,7938030,7938192,	7923404,7923819,7923999,7924925,7927448,7927564,7927736,7927851,7928329,7928927,7929184,7929632,7929875,7932514,7932803,7933133,7933311,7935330,7935550,7935853,7937910,7938107,7938694,
slc16a9b	1.98378	1.8496	7.53138	8.51964	7.56605	8.45327	277	185	185	slc16a9b	NM_001003552	chr12	2553	7555069	7572990	-	7555068	7572990	7555945	7570283	6	7555068,7560855,7563594,7566229,7570078,7572795,	7556130,7561686,7563690,7566373,7570303,7572990,
lingo1b	0.0540541	0.0501319	7.53138	3.32193	7.56605	3.24793	277	4	4	lingo1b	NM_001004576	chr7	3128	48187463	48211175	+	48187462	48212141	48187755	48211175	2	48187462,48209318,	48187767,48212141,
btg3	2.07317	1.91247	7.52748	8.57932	7.55842	8.49386	276	191	191	btg3	NM_001007351	chr10	951	28484191	28494244	-	28484190	28494244	28484564	28490575	5	28484190,28485206,28490156,28490402,28494181,	28484588,28485351,28490294,28490609,28494244,
arhgap12b	1.8645	1.7321	7.52748	8.42626	7.55842	8.35094	276	172	172	arhgap12b	NM_200874	chr12	4185	26530692	26632955	+	26530691	26634421	26546794	26632955	17	26530691,26546721,26602094,26606168,26606668,26609386,26614720,26615317,26617407,26619418,26619594,26619784,26622277,26622474,26624491,26625138,26632780,	26530883,26547481,26602355,26606309,26606749,26609512,26614782,26615399,26617509,26619517,26619697,26619901,26622376,26622552,26624626,26625244,26634421,
tnrc5	1.61518	1.49072	7.52748	8.21917	7.55842	8.13443	276	149	149	tnrc5	NM_001039805	chr1	1617	9778581	9789399	-	9778580	9789477	9779288	9789399	6	9778580,9783290,9785991,9786983,9788555,9789299,	9779554,9783408,9786114,9787080,9788682,9789477,
rnf11a	0.579946	0.535809	7.52748	6.74147	7.55842	6.65821	276	56	56	rnf11a	NM_201021	chr1	2794	51496088	51501162	+	51496087	51503188	51496414	51501162	3	51496087,51500704,51500990,	51496513,51500874,51503188,
lrrc47	0.536585	0.854111	7.52748	6.62936	7.55842	7.33092	276	52	85	lrrc47	NM_001110372	chr8	1809	22306030	22316254	+	22306029	22316355	22306039	22316254	7	22306029,22307983,22308560,22311947,22312399,22314121,22316032,	22306621,22308451,22308677,22312063,22312502,22314211,22316355,
serp2	0.273713	0.257294	7.52748	5.65821	7.55842	5.59991	276	27	27	serp2	NM_001302477	chr9	728	18708773	18713355	+	18708772	18713702	18708955	18713355	3	18708772,18713158,18713314,	18709039,18713231,18713702,
fabp11a	1.86957	1.90691	7.52356	8.42626	7.55459	8.48583	275	172	189	fabp11a	NM_001004682	chr19	671	32579392	32581643	+	32579391	32581848	32579452	32581643	4	32579391,32579742,32580019,32581589,	32579525,32579918,32580121,32581848,
wipf2b	1.75543	1.61968	7.52356	8.33539	7.55459	8.2503	275	162	162	wipf2b	NM_001002165	chr19	3039	5685989	5701457	+	5685988	5703054	5689179	5701457	8	5685988,5689119,5690325,5692564,5693050,5697310,5699510,5701413,	5686044,5689242,5690458,5692678,5693716,5697514,5699612,5703054,
neurl1aa	1.71196	2.52926	7.52356	8.29921	7.55459	8.8933	275	157	258	neurl1aa	NM_001077558	chr1	3767	47010705	47080373	-	47010704	47080510	47012743	47080373	8	47010704,47011047,47011297,47015487,47024799,47049966,47056767,47080339,	47011017,47011241,47012985,47015628,47025495,47050288,47057009,47080510,
ebna1bp2	0.432065	0.406915	7.52356	6.31288	7.55459	6.25739	275	43	43	ebna1bp2	NM_001003840	chr2	1070	14011671	14034735	+	14011670	14034817	14011731	14034735	9	14011670,14012034,14016221,14025305,14027523,14027689,14027850,14034422,14034687,	14011806,14012118,14016397,14025429,14027613,14027765,14027938,14034588,14034817,
ccdc12	0.190217	0.172872	7.52356	5.12928	7.55459	5.02237	275	19	19	ccdc12	NM_001003589	chr16	730	16621807	16645962	+	16621806	16646153	16621853	16645962	7	16621806,16623057,16639155,16639403,16639986,16640137,16645882,	16621937,16623131,16639235,16639465,16640021,16640214,16646153,
sgk3	2.16393	2.2754	7.5157	8.62936	7.54689	8.73302	274	198	225	sgk3	NM_001110467	chr24	2868	23613336	23639459	-	23613335	23639459	23614474	23632922	17	23613335,23615093,23615852,23616089,23617889,23618396,23621640,23623535,23623772,23624179,23624401,23627024,23627428,23630704,23632662,23632844,23639298,	23614645,23615183,23616008,23616185,23617976,23618433,23621753,23623667,23623856,23624237,23624451,23627100,23627504,23630777,23632746,23633029,23639459,
fam188a	2.12295	1.95455	7.5157	8.60177	7.54689	8.51373	274	194	194	fam188a	NM_001077756	chr16	2721	28335489	28435878	+	28335488	28436707	28336039	28435878	15	28335488,28336793,28337890,28341731,28342413,28342674,28343446,28343709,28345399,28349522,28370853,28374818,28379144,28384679,28435728,	28336133,28336873,28337951,28341908,28342465,28342789,28343520,28343789,28345470,28349603,28370926,28374891,28379232,28384751,28436707,
lnx2a	0.560109	0.775401	7.5157	6.67948	7.54689	7.17991	274	54	76	lnx2a	NM_001113225	chr24	2873	21501140	21529822	-	21501139	21529822	21501555	21526317	11	21501139,21503350,21504833,21509643,21510153,21512329,21514280,21514565,21517113,21525913,21529684,	21501691,21503509,21505059,21509821,21510333,21512698,21514480,21514703,21517337,21526422,21529822,	Complete3End
lsm6	0.459016	0.427807	7.5157	6.39232	7.54689	6.32193	274	45	45	lsm6	NM_001002077	chr1	535	35462702	35471784	+	35462701	35471977	35463148	35471784	4	35462701,35463143,35467877,35471749,	35462795,35463242,35467991,35471977,	Complete3End
hsd17b12a	1.51781	1.39946	7.51175	8.11374	7.54303	8.02791	273	138	138	hsd17b12a	NM_200881	chr25	1996	29753048	29786633	+	29753047	29787552	29753164	29786633	11	29753047,29768405,29774067,29776086,29777319,29777466,29777907,29778381,29781850,29783720,29786525,	29753342,29768452,29774143,29776194,29777384,29777511,29777942,29778463,29781916,29783870,29787552,
fbxo9	0.408219	0.812332	7.51175	6.21917	7.54303	7.24317	273	40	80	fbxo9	NM_199718	chr13	2165	2213376	2226314	+	2213375	2227033	2213555	2226314	13	2213375,2214080,2217538,2217747,2219316,2219611,2219836,2221389,2221587,2224479,2224658,2224858,2226205,	2213558,2214155,2217661,2217805,2219413,2219742,2219951,2221508,2221678,2224575,2224752,2225013,2227033,
mgaa	2.1511	1.98656	7.50779	8.61287	7.53916	8.52943	272	196	196	mgaa	NM_001170739	chr17	8208	10414934	10430922	+	10414933	10430922	10414933	10430922	23	10414933,10416407,10418697,10418861,10419072,10419287,10419483,10421292,10421771,10422120,10422312,10422450,10423126,10425232,10426273,10426966,10428369,10428542,10428740,10428960,10429608,10429835,10430071,	10416024,10418214,10418776,10418972,10419186,10419380,10420109,10421587,10421962,10422225,10422352,10422869,10423349,10425535,10426881,10427130,10428415,10428662,10428852,10429524,10429731,10429958,10430922,
zgc:92242	2.14286	2.32258	7.50779	8.60733	7.53916	8.75489	272	195	228	zgc:92242	NM_001002626	chr14	1459	7737327	7774302	-	7737326	7774302	7737699	7768488	6	7737326,7748078,7751547,7754228,7768307,7774240,	7737848,7748352,7751638,7754376,7768669,7774302,
slc25a22	1.96429	2.18011	7.50779	8.4818	7.53916	8.66356	272	181	215	slc25a22	NM_213408	chr6	2618	49096993	49108393	+	49096992	49108393	49100008	49106925	11	49096992,49099915,49101370,49102322,49104373,49104543,49105172,49105452,49106575,49106765,49107520,	49097068,49100025,49101496,49102378,49104464,49104662,49105362,49105607,49106651,49107511,49108393,
npm3	1.61538	1.49194	7.50779	8.19967	7.53916	8.11634	272	147	147	npm3	NM_001013484	chr13	1198	11843481	11852327	-	11843480	11852428	11844085	11852327	5	11843480,11844287,11844885,11851937,11852254,	11844204,11844381,11845005,11852023,11852428,
rhot1a	0.497253	0.698925	7.50779	6.49985	7.53916	7.02237	272	48	69	rhot1a	NM_212704	chr3	3069	26158110	26187982	+	26158109	26188886	26158414	26187982	19	26158109,26161127,26161275,26161593,26161719,26161911,26163289,26164078,26164303,26164558,26166761,26167035,26170177,26170423,26172672,26172881,26173074,26175160,26187864,	26158451,26161186,26161357,26161637,26161773,26161964,26163398,26164180,26164402,26164667,26166882,26167120,26170323,26170524,26172803,26172965,26173197,26175363,26188886,
ppp1r2	0.461538	0.430108	7.50779	6.39232	7.53916	6.32193	272	45	45	ppp1r2	NM_205668	chr22	1493	37869773	37899129	-	37869772	37899304	37870475	37899129	6	37869772,37875487,37876975,37885698,37888312,37899004,	37870495,37875661,37877079,37885782,37888420,37899304,
ndufa4	0.00824176	0.00806452	7.50779	0.584963	7.53916	0.584963	272	1	1	ndufa4	NM_213025	chr12	1082	9842971	9845657	+	9842970	9846483	9842977	9845657	4	9842970,9845266,9845424,9845600,	9843019,9845355,9845485,9846483,
smc2	2.47658	2.3	7.50383	8.81218	7.53138	8.73302	271	225	225	smc2	NM_199542	chr1	4070	18845362	18868486	+	18845361	18868861	18845456	18868486	24	18845361,18846357,18846598,18847462,18847605,18847801,18848434,18851524,18852956,18855153,18855682,18855906,18856895,18857108,18857651,18857872,18858107,18860419,18860675,18861288,18864437,18864655,18865003,18868303,	18845624,18846507,18846721,18847501,18847716,18847846,18848668,18851674,18853190,18855313,18855800,18856045,18857015,18857313,18857787,18857997,18858301,18860563,18860870,18861489,18864554,18864816,18865151,18868861,
rnps1	0.644628	0.602703	7.50383	6.87036	7.53138	6.8009	271	61	61	rnps1	NM_199761	chr3	1288	9492968	9504897	-	9492967	9504897	9493354	9504848	7	9492967,9495654,9496699,9498715,9499563,9502622,9504846,	9493460,9495796,9496853,9498821,9499749,9502778,9504897,
polr2c	0.305785	0.648649	7.50383	5.79442	7.53138	6.90689	271	30	65	polr2c	NM_001167956	chr25	1418	14273096	14282278	-	14273095	14282469	14273494	14282278	9	14273095,14273760,14273965,14274208,14277249,14277488,14277626,14280732,14282192,	14273639,14273835,14274134,14274260,14277378,14277541,14277695,14280782,14282469,	Complete3End
zgc:86764	2.7867	2.56098	7.49586	8.97441	7.52748	8.88417	270	256	256	zgc:86764	NM_001002684	chr21	2073	20273581	20286047	-	20273580	20286154	20273806	20286047	14	20273580,20274068,20277270,20277524,20278690,20279439,20279626,20281181,20281443,20283435,20283707,20284605,20284817,20286030,	20273872,20274167,20277387,20277623,20278837,20279535,20279763,20281332,20281593,20283606,20283941,20284728,20284950,20286154,
raph1b	2.15833	2.22826	7.49185	8.60177	7.52356	8.67948	269	194	217	raph1b	NM_001128244	chr1	6020	28860439	28938396	+	28860438	28939704	28911928	28938396	16	28860438,28883222,28911926,28912915,28914813,28924580,28927958,28928206,28930314,28931444,28932220,28933963,28934198,28934491,28935687,28936414,	28860627,28883282,28912048,28913018,28915373,28924658,28928118,28928328,28930380,28931588,28932331,28934062,28934319,28934634,28936339,28939704,
ssr2	0.516667	0.913043	7.49185	6.53916	7.52356	7.39232	269	49	89	ssr2	NM_001001399	chr19	966	11313086	11320647	-	11313085	11320647	11313469	11319125	6	11313085,11313677,11316888,11318323,11318967,11320620,	11313580,11313755,11316997,11318422,11319125,11320647,
mks1	0.308333	2.38315	7.49185	5.79442	7.52356	8.77643	269	30	233	mks1	NM_001077373	chr5	2090	55420611	55448597	-	55420610	55448812	55420805	55448597	18	55420610,55429587,55429766,55429943,55432003,55432210,55432350,55435688,55435858,55436227,55439823,55440031,55440403,55440776,55443643,55443912,55446130,55448520,	55420909,55429685,55429849,55430077,55432111,55432280,55432421,55435751,55435901,55436284,55439932,55440136,55440532,55440874,55443799,55443965,55446252,55448812,
atp1b3a	0.236111	0.220109	7.49185	5.40939	7.52356	5.33985	269	23	23	atp1b3a	NM_131221	chr2	2209	16879116	16896869	-	16879115	16897098	16880258	16896869	7	16879115,16885205,16891822,16893826,16894108,16894324,16896754,	16880426,16885292,16891873,16894014,16894207,16894453,16897098,
sbf1	0.607242	0.565574	7.48784	6.76818	7.5157	6.69349	268	57	57	sbf1	NM_001045158	chr4	7372	9910618	9997379	+	9910617	9999064	9910754	9997379	40	9910617,9940605,9941727,9942090,9943162,9952846,9953133,9954364,9956349,9960841,9961096,9961475,9961681,9963141,9963856,9965199,9966974,9967135,9968333,9973776,9974328,9978798,9979437,9980835,9981852,9982318,9982939,9983572,9985307,9987289,9987581,9987768,9989525,9989854,9990318,9992644,9992828,9994918,9995164,9997280,	9910809,9940691,9941865,9942216,9943273,9952952,9953266,9954473,9956463,9960919,9961210,9961604,9961780,9963367,9963969,9965349,9967043,9967297,9968572,9973949,9974402,9978991,9979565,9981011,9981989,9982526,9983136,9983710,9985480,9987466,9987683,9987954,9989652,9989985,9990558,9992752,9993034,9995006,9995296,9999064,
ctr9	0.504178	0.469945	7.48784	6.49985	7.5157	6.42626	268	48	48	ctr9	NM_001083583	chr7	3873	66432081	66469958	-	66432080	66470064	66432364	66469958	23	66432080,66436728,66436927,66440649,66442641,66446963,66447115,66449923,66452431,66452804,66452978,66454655,66454840,66457045,66457267,66457451,66458163,66459694,66461945,66463322,66466252,66466568,66469913,	66432755,66436841,66437024,66440807,66442921,66447035,66447261,66450040,66452580,66452892,66453164,66454744,66455024,66457174,66457357,66457688,66458271,66459951,66462035,66463440,66466492,66466667,66470064,
[truncated: 1,914 more rows]

## Sheet: DEG-UP_1679
Filter: 111	Fold change		Normalized RC(log2)				Raw data(RC)			Annotation
[truncated: 1,680 more rows]

## Sheet: DEG-DOWN_1183
Filter: 111	Fold change		Normalized RC(log2)				Raw data(RC)			Annotation
[truncated: 1,182 more rows]
