# Supplementary material for: Development of zebrafish medulloblastoma-like PNET model by TALEN-mediated somatic gene inactivation
Source: Oncotarget. 2017 Jul 21;8(33):55280–97. doi: 10.18632/oncotarget.19424 (PMC5589658; doi:10.18632/oncotarget.19424)
Supplement: Supplementary file 4 [file oncotarget-08-55280-s004.xlsx]

## Sheet: BP-up
Category	Term	Count	%	PValue	`-log10(Pvalue)	Genes	List Total	Pop Hits	Pop Total	Fold Enrichment	Bonferroni	Benjamini	FDR
GOTERM_BP_DIRECT	GO:0007049~cell cycle	56	3.1163	8.59296e-19	18.0659	CDC14B, E2F7, TTK, TP63, MYBL2B, AURKA, AURKB, CDC45, MASTL, CDK1, RBBP4, LIN52, CCNF, TP53, NUSAP1, ESCO2, NCAPD2, UHRF1, SASS6, ZGC:171223, RCC2, PELO, USP22, UBE2S, MCTS1, MELK, SPAST, DSCC1, CKS1B, HAUS6, TICRR, ANAPC15, KATNB1, SETD8A, TFDP1A, TFDP1B, NCAPH, VRK1, UBE2IB, CDC40, TFDP2, USP37, SKA1, FAM32A, ERCC6L, NUF2, CDC23, REEP3B, NDC80, CDC20, CEP63, CDC27, VCP, CKS2, KDM8, CHAF1A	1241	154	12822	3.75709	1.35339e-15	1.35339e-15	1.43618e-15
GOTERM_BP_DIRECT	GO:0006260~DNA replication	37	2.05899	1.74478e-16	15.7583	SI:DKEY-28B4.7, TICRR, POLA1, POLA2, RPA3, PRIM1, RPA1, RPA2, MCM7, RBB4L, POLE2, ORC6, ORC2, GINS2, RBBP4, PIF1, LIG1, POLE, PRIMPOL, GINS4, NFIXB, MCM2, TATDN1, MCM4, TOP1L, MCM5, MCM6, RFC5, RFC3, RFC4, RFC1, RRM2, POLD2, RRM1, PCNA, CHAF1A, DSCC1	1241	80	12822	4.77855	3.4972e-13	1.7486e-13	3.66374e-13
GOTERM_BP_DIRECT	GO:0051301~cell division	34	1.89204	4.212e-11	10.3755	CKS1B, HAUS6, CDC14B, ANAPC15, KATNB1, TTK, SETD8A, NCAPH, VRK1, CDC45, UBE2IB, CDC40, USP37, MASTL, SKA1, ERCC6L, CDC6, CDK1, CCNF, NUF2, CDC23, REEP3B, NUSAP1, NDC80, CDC20, CEP63, CDC27, NCAPD2, ZGC:171223, RCC2, CKS2, PELO, UBE2S, SPAST	1241	97	12822	3.62152	6.6339e-08	2.2113e-08	7.03968e-08
GOTERM_BP_DIRECT	GO:0007067~mitotic nuclear division	28	1.55815	4.09172e-10	9.38809	HAUS6, ANAPC15, KATNB1, AURKA, SETD8A, AURKB, SNX9B, NCAPH, VRK1, UBE2IB, USP37, MASTL, SKA1, ZW10, ERCC6L, CCNF, NUF2, NUSAP1, REEP3B, NDC80, CEP63, WEE1, NCAPD2, DCTN2, EWSR1A, EWSR1B, RCC2, ZGC:171223	1241	74	12822	3.9094	6.44446e-07	1.61112e-07	6.83867e-07
GOTERM_BP_DIRECT	GO:0006412~translation	63	3.50584	3.55632e-09	8.449	RPL18, EIF6, RPL17, RPL14, FAUA, RPL5A, RPL5B, EIF3S10, EIF2A, QARS, TRNAU1APA, SLC25A24L, EIF2S1B, SLC25A22, RPL11, RPS27A, EIF2S3, RPS26L, MRPL9, RPS4X, EIF3S6IP, SLC25A38A, EIF3JB, SLC25A44B, RPS15, RAD21A, UBA52, EEF1A1L1, MRPS17, EEF1B2, RPL35, RPL36, EIF3EA, ZGC:114188, RPL38, RPL39, EIF4EB, MRPL20, EIF3D, RPS28, RPS29, RPL32, EIF3G, RPL6, RPL9, MRPL16, EIF3K, RPS20, EIF3M, EIF4ENIF1, RARS2…	1241	297	12822	2.19163	5.6012e-06	1.12024e-06	5.94383e-06
GOTERM_BP_DIRECT	GO:0006364~rRNA processing	22	1.22426	6.44475e-09	8.19079	NOL6, TBL3, TSR2, RRP7A, GAR1, UTP15, HEATR1, RPS6, NOP10, RPF1, FBL, RPS7, DDX56, SBDS, WDR36, NOL11, YBEY, WDR12, POP4, NHP2, IMP4, C1D	1241	53	12822	4.28875	1.01504e-05	1.69174e-06	1.07714e-05
GOTERM_BP_DIRECT	GO:0001731~formation of translation preinitiation complex	11	0.612131	1.46226e-06	5.83498	EIF3D, EIF3JB, EIF3G, EIF3HA, TICRR, EIF3S10, EIF3K, EIF2S3, EIF3EA, EIF3S6IP, EIF3M	1241	18	12822	6.31399	0.00230041	0.000328955	0.00244391
GOTERM_BP_DIRECT	GO:0008380~RNA splicing	19	1.05732	2.8837e-06	5.54005	USB1, RBM22, RBFOX1, NCBP2, TFIP11, MAGOH, CWC15, SNRPD2, PRPF39, QKIA, PRPF4, RBMX, EIF4A3, THOC6, SREK1IP1, SNRNP27, QKI2, SNRPE, PRPF38B	1241	56	12822	3.5055	0.00453154	0.000567569	0.00481954
GOTERM_BP_DIRECT	GO:0006270~DNA replication initiation	10	0.556483	8.51934e-06	5.06959	CDC6, CDC45, MCM7, GINS4, POLA1, MCM2, POLA2, MCM4, MCM5, MCM6	1241	17	12822	6.07764	0.0133284	0.00148978	0.0142378
GOTERM_BP_DIRECT	GO:0006351~transcription, DNA-templated	102	5.67613	8.8633e-06	5.0524	STAT5B, INO80, MED23, TBP, IRF1B, MED22, MXI1, MED20, ESRRGA, PRIM1, PGR, ZGPAT, RBB4L, MED28, MED27, FOXO3B, MAP2K6, RCOR2, ZGC:112356, MED12, FOXN4, UHRF1, TRIM33, HNF4A, PAX3A, JUN, MED17, MCTS1, TFAP2E, MYNN, POU3F3A, TCF7L1A, TCF7L1B, SOX2, NOTCH1A, TADA1, SETD8A, MGAA, MAFBB, TFDP1A, TFDP1B, ASF1BA, ASF1BB, NRARPB, NR2F6A, TFDP2, ARNTL2, ZMP:0000000768, TAF8, PRIMPOL, RBMX, SUZ12B, PAXIP1, …	1241	685	12822	1.53849	0.0138628	0.001395	0.0148126
GOTERM_BP_DIRECT	GO:0006413~translational initiation	17	0.946021	5.27329e-05	4.27792	EIF6, EIF4ENIF1, ZGC:56676, EIF1AD, EIF3S10, EIF2S3, EIF2A, EIF3EA, EIF4EB, EIF3S6IP, EIF3D, EIF3JB, EIF3G, EIF2S1B, EIF3HA, EIF3K, EIF3M	1241	56	12822	3.1365	0.0797008	0.00752215	0.0880981
GOTERM_BP_DIRECT	GO:0006281~DNA repair	31	1.7251	6.03235e-05	4.21951	KIF22, RAD51B, TICRR, SMC1AL, INO80, DMAP1, RPA3, RPA1, RPA2, SFR1, FANCI, ERCC4, ERCC1, NUDT1, POLI, PIF1, LIG1, PRIMPOL, BRCA2, SMC3, RAD51, RNF8, RAD1, PAXIP1, VCP, RFC1, SMARCB1A, RAD18, UBE2W, CHAF1A, UBE2T	1241	147	12822	2.17886	0.0906383	0.00788644	0.100773
GOTERM_BP_DIRECT	GO:0051726~regulation of cell cycle	17	0.946021	0.000105143	3.97822	GADD45GB.1, KIF11, E2F5, CCNF, RPL35, RPL36, RPL23A, GADD45AB, GADD45BB, GADD45AA, SSRP1A, CCNG2, GADD45GA, RPS7, CCNE2, RPS29, JUN	1241	59	12822	2.97701	0.152623	0.0126584	0.175585
GOTERM_BP_DIRECT	GO:0000387~spliceosomal snRNP assembly	8	0.445186	0.000249006	3.60379	RBM22, GEMIN2, SNRPD3, SNRPD1, SNRPD2, COIL, SNRPE, SART1	1241	15	12822	5.51039	0.324453	0.0276278	0.41536
GOTERM_BP_DIRECT	GO:0042254~ribosome biogenesis	14	0.779076	0.000295035	3.53013	EIF6, RCL1, SBDS, GAR1, NIP7, GTPBP10, LSG1, WDR12, HEATR1, KRI1, NOP10, GNL1, NHP2, RPF1	1241	46	12822	3.14452	0.371707	0.0305082	0.491962
GOTERM_BP_DIRECT	GO:0006355~regulation of transcription, DNA-templated	150	8.34725	0.000314757	3.50202	STAT5B, CNOT2, IRF1B, TBP, MED23, MED22, HLX1, MXI1, MED20, EF1, ESRRGA, NONO, PGR, ZGPAT, SIN3B, MED28, RBB4L, MED27, OLIG2, FOXO3B, NUP35, MAP2K6, RCOR2, ZGC:112356, MED12, DDIT3, FOXN4, UHRF1, HNF4A, TRIM33, PAX3A, MED17, JUN, TFAP2B, TGIF1, TFAP2E, MCTS1, MYNN, GATAD2AB, POU3F3A, FOSAB, TCF7L1A, SOX2, TCF7L1B, NOTCH1A, TADA1, SOX6, SETD8A, MGAA, HLFA, MAFBB, TFDP1A, TFDP1B, ASF1BA, NRARPB, AS…	1241	1182	12822	1.31117	0.390929	0.0305135	0.524767
GOTERM_BP_DIRECT	GO:0006397~mRNA processing	22	1.22426	0.000319737	3.49521	USB1, RBM22, RBFOX1, NCBP2, TFIP11, MAGOH, CWC15, RBM25B, PRPF39, PRPF3, QKIA, RBMX, RNGTT, EIF4A3, THOC6, SRRM1, CPSF6, SREK1IP1, SNRNP27, QKI2, SNRPE, PRPF38B	1241	97	12822	2.34334	0.395689	0.0291928	0.533048
GOTERM_BP_DIRECT	GO:0000278~mitotic cell cycle	8	0.445186	0.000405848	3.39164	TFDP1A, TFDP1B, PLK1, TFDP2, AURKA, MCM5, ESCO2, ASPM	1241	16	12822	5.166	0.47236	0.0348955	0.676152
GOTERM_BP_DIRECT	GO:0043009~chordate embryonic development	25	1.39121	0.000494172	3.30612	DNM2A, RPL5A, RPL35, RPL38, MCL1B, SUMO3A, RPS29, CTGFA, RPL6, RPL11, FOXO3B, RBM22, UPF1, NBAS, RPL24, PDCD10B, RPS4X, PRPF4, MCM5, RPL28, RPS7, VCP, TP53BP2B, RPS15, RPLP2L	1241	121	12822	2.13471	0.540912	0.0401463	0.822731
GOTERM_BP_DIRECT	GO:0001525~angiogenesis	25	1.39121	0.00113948	2.94329	GNA13B, NOTCH1A, GIPC1, PHKG1A, PLD1A, PALD1A, BIRC5A, MCAMB, AGGF1, RPS29, PTK2AA, RSPO1, FLI1A, TEK, ARHGEF7B, ANGPTL2B, KIF11, PDCD10B, PPP1CAB, DLA, HDAC3, DLL4, AMOTL2A, RAB13, GNB2L1	1241	128	12822	2.01797	0.833989	0.0858724	1.8875
GOTERM_BP_DIRECT	GO:0031101~fin regeneration	15	0.834725	0.00120575	2.91874	IGF2B, RBBP4, CXCR4B, SMARCA4A, SOX2, ANXA1A, TTK, ERBB3B, RBB4L, KRT17, JAG1B, FAM53B, LFNG, AXIN1, HSPA9	1241	59	12822	2.62678	0.85046	0.0865124	1.99623
GOTERM_BP_DIRECT	GO:0000398~mRNA splicing, via spliceosome	16	0.890373	0.00131164	2.88219	NCBP2, DDX39AB, DDX39AA, SNRPB2, CWC15, PRPF3, PRPF4, SART1, PRPF6, NONO, AQR, HTATSF1, RAVER1, CDC40, SNRPB, SNRPE	1241	66	12822	2.50472	0.873458	0.0896835	2.16975
GOTERM_BP_DIRECT	GO:0006446~regulation of translational initiation	8	0.445186	0.00137873	2.86052	EIF3D, EIF3JB, EIF3G, EIF3S10, EIF3K, EIF3EA, EIF3S6IP, EIF3M	1241	19	12822	4.35031	0.886164	0.0901523	2.27953
GOTERM_BP_DIRECT	GO:0016310~phosphorylation	83	4.61881	0.0014938	2.82571	SEPHS1, ACVRL1, STK35, DSTYK, TTK, PKMYT1, AURKA, PFKFB4B, AURKB, PHKG1A, PHKG1B, BMPR2B, DCLK2A, TNIKB, TNIKA, MIBP, CSNK2A2A, PSKH1, CDKN1CA, PACSIN2, MOS, NME2B.1, CDK10, MASTL, PKZ, MAP2K6, MAP2K5, PIK3CG, ACVR2AA, SGK3, ROCK1, PHKG2, PIM3, RBKS, PIM2, PBK, CLK4B, CDK5, WEE1, CDK2, ADKA, MARCKSA, NME7, MAPK1, PDIK1L, ACVR2B, NME3, PPM1E, HIPK2, MKNK2B, MELK, PRKAR2AB, NEK7, FGFR3, RPS6KA3B, C…	1241	614	12822	1.39667	0.905058	0.0934451	2.46756
GOTERM_BP_DIRECT	GO:0007076~mitotic chromosome condensation	5	0.278242	0.00239779	2.62019	NCAPH, NCAPG, SMC2, NCAPD3, NCAPD2	1241	7	12822	7.37999	0.977201	0.140361	3.93291
GOTERM_BP_DIRECT	GO:0000027~ribosomal large subunit assembly	7	0.389538	0.00275935	2.55919	RPL6, RPL5A, RPL24, RPL11, RPL23A, RPF1, MRPL20	1241	16	12822	4.52025	0.987119	0.154125	4.51317
GOTERM_BP_DIRECT	GO:0000122~negative regulation of transcription from RNA polymerase II promoter	21	1.16861	0.0029448	2.53094	ZMYND11, BCL11AB, GATAD2AB, INSM1B, E2F7, TP53, ZHX3, TP63, NFIXB, AURKB, VSX2, MBD2, UHRF1, HDAC3, EAF1, JUN, TFAP2B, GATAD2B, MBD3A, FOXO3B, NCOR2	1241	107	12822	2.02777	0.99039	0.158049	4.80953
GOTERM_BP_DIRECT	GO:0016567~protein ubiquitination	26	1.44686	0.0040168	2.39612	LNX2B, PPIL2, ZBTB16A, PRP19, ASB5B, ASB12A, MUL1A, KLHL7, TMEM129, ANKIB1A, ASB2B, ASB13A.1, SOCS5A, SPOPLB, RNF144AB, CCNF, RNF8, WSB1, FBXL14A, VCP, TRIM33, WDSUB1, WSB2, CAND1, RNF19B, TRAF4A	1241	148	12822	1.81508	0.998234	0.202601	6.50569
GOTERM_BP_DIRECT	GO:0006915~apoptotic process	22	1.22426	0.00580468	2.23622	FGFR3, DIABLOA, RYBPA, TP53, FAM188A, TP63, IRF1B, PMAIP1, PIM2, PDCD10B, ZGC:153990, DDIT4, CLIC4, BNIP2, MTFP1, BADB, GULP1A, THOC6, RPL11, FAM32A, MELK, DAP3	1241	121	12822	1.87854	0.999896	0.271066	9.2715
GOTERM_BP_DIRECT	GO:0006338~chromatin remodeling	8	0.445186	0.00616205	2.21027	RBBP4, ACTR6, SMARCB1B, SMARCA5, INO80, SMARCB1A, DMAP1, TOP1L	1241	24	12822	3.444	0.999941	0.277118	9.81504
GOTERM_BP_DIRECT	GO:0000910~cytokinesis	5	0.278242	0.0073667	2.13273	ZFYVE26, ZGC:86764, PRC1A, PRC1B, KIF20A	1241	9	12822	5.73999	0.999991	0.313165	11.6248
GOTERM_BP_DIRECT	GO:0051028~mRNA transport	8	0.445186	0.00987315	2.00554	NCBP2, EIF4A3, MAGOH, THOC6, NUP85, QKIA, NUP35, QKI2	1241	26	12822	3.17907	1	0.386367	15.2813
GOTERM_BP_DIRECT	GO:0009116~nucleoside metabolic process	6	0.33389	0.011029	1.95746	PRTFDC1, MTAP, PNP5A, HPRT1, PNP5B, APRT	1241	15	12822	4.1328	1	0.410988	16.9192
GOTERM_BP_DIRECT	GO:0043280~positive regulation of cysteine-type endopeptidase activity involved in apoptotic process	6	0.33389	0.011029	1.95746	BAXA, TP53, RAD21A, PMAIP1, BIDA, ESCO2	1241	15	12822	4.1328	1	0.410988	16.9192
GOTERM_BP_DIRECT	GO:0060026~convergent extension	11	0.612131	0.0111041	1.95452	DNM2A, OFD1, NPHP3, MCAMB, DEF6A, GNA13B, HIPK2, SWAP70B, AMOTL2A, FIBPB, RAP1B	1241	46	12822	2.47069	1	0.403847	17.0246
GOTERM_BP_DIRECT	GO:0051276~chromosome organization	5	0.278242	0.0113475	1.9451	SMC1AL, BRCA2, SMC2, SMC3, SMC4	1241	10	12822	5.166	1	0.401636	17.3652
GOTERM_BP_DIRECT	GO:0006310~DNA recombination	9	0.500835	0.0115496	1.93743	RPA1, XRCC4, RPA2, ZGC:174877, LIG1, PIF1, XRCC6, SUPV3L1, RPA3	1241	33	12822	2.81782	1	0.398444	17.6471
GOTERM_BP_DIRECT	GO:0016568~chromatin modification	16	0.890373	0.0126111	1.89925	RBBP4, EZH2, ZGC:162967, SETD8A, UBN1, RNF8, SUZ12B, UHRF1, HDAC3, ASF1BA, PHF2, ASF1BB, RBB4L, KDM8, BRD4, USP22	1241	83	12822	1.99171	1	0.417391	19.1128
GOTERM_BP_DIRECT	GO:0051896~regulation of protein kinase B signaling	4	0.222593	0.0144252	1.84088	CEP55L, LIMS1, PTENB, PTENA	1241	6	12822	6.88799	1	0.452418	21.5612
GOTERM_BP_DIRECT	GO:0006166~purine ribonucleoside salvage	4	0.222593	0.0144252	1.84088	PRTFDC1, MTAP, HPRT1, ADKA	1241	6	12822	6.88799	1	0.452418	21.5612
GOTERM_BP_DIRECT	GO:0021634~optic nerve formation	4	0.222593	0.0144252	1.84088	SMARCA4A, KLF7B, CDK5, GLI2A	1241	6	12822	6.88799	1	0.452418	21.5612
GOTERM_BP_DIRECT	GO:0006974~cellular response to DNA damage stimulus	17	0.946021	0.0145623	1.83677	DDX39AB, TICRR, DDX39AA, PIF1, LIG1, PRIMPOL, PMAIP1, CEP63, RNF8, SFR1, PAXIP1, VCP, CHCHD6A, UBE2W, MASTL, CHAF1A, UBE2T	1241	92	12822	1.90917	1	0.44701	21.7432
GOTERM_BP_DIRECT	GO:0006950~response to stress	6	0.33389	0.0147879	1.83009	HSP90AB1, GADD45GB.1, GADD45AB, GADD45BB, GADD45AA, GADD45GA	1241	16	12822	3.8745	1	0.443798	22.0422
GOTERM_BP_DIRECT	GO:0000209~protein polyubiquitination	12	0.66778	0.0148296	1.82887	UBE2G1B, ANKIB1A, RNF144AB, PPIL2, RNF139, UBE2W, RNF24, RNF19B, RNF181, UBE2C, UBE2S, UBE2T	1241	55	12822	2.25425	1	0.436699	22.0973
GOTERM_BP_DIRECT	GO:0006357~regulation of transcription from RNA polymerase II promoter	28	1.55815	0.0161764	1.79112	SPI1A, SUPT3H, ARID4A, POU3F3A, FOSAB, TCF7L1A, TCF7L1B, MED22, TCF7L2, MED20, TBL1XR1A, TFDP1B, HSF2, TFDP2, MED13A, ANKRA2, NFE2L1A, MED12, MED6, MED19A, ATF3, MED17, MLX, SP4, EPC1B, SMARCB1A, RAD21A, TBL1X	1241	182	12822	1.58954	1	0.457504	23.8582
GOTERM_BP_DIRECT	GO:0051603~proteolysis involved in cellular protein catabolic process	11	0.612131	0.022438	1.64902	PSMB5, PSMB10, PSMA6L, PSMB7, PSMB6, ZGC:92791, PSMB1, PSMA4, PSMA3, PSMB2, PSMA6B	1241	51	12822	2.22847	1	0.564481	31.5651
GOTERM_BP_DIRECT	GO:0030097~hemopoiesis	15	0.834725	0.0225023	1.64777	WASLB, KMT2A, PTENB, RTKN2A, GNA13B, PIM2, SPRY4, RPS7, DDX18, PSMD13, NPM1B, RPL11, TERT, NCOR2, HSPA9	1241	81	12822	1.91333	1	0.55722	31.6403
GOTERM_BP_DIRECT	GO:0000226~microtubule cytoskeleton organization	9	0.500835	0.0227694	1.64265	TUBGCP3, ZGC:86764, NUSAP1, AURKA, AURKB, PRC1A, TACC3, TUBGCP2, PRC1B	1241	37	12822	2.51319	1	0.553422	31.9518
GOTERM_BP_DIRECT	GO:0001736~establishment of planar polarity	4	0.222593	0.0234458	1.62993	INVS, RPGRIP1L, SCRIB, STAT3	1241	7	12822	5.90399	1	0.556175	32.7348
GOTERM_BP_DIRECT	GO:0030900~forebrain development	8	0.445186	0.0258331	1.58782	IGF2B, NPAS4A, CXCR4B, YAF2, TCF7L1A, MED12, RTN4B, AXIN1	1241	31	12822	2.66632	1	0.583996	35.4309
GOTERM_BP_DIRECT	GO:0006417~regulation of translation	9	0.500835	0.0264753	1.57716	NCBP2, EIF4A3, EIF3HA, MAGOH, CNOT10, EIF2A, QKIA, QKI2, EIF4EBP3L	1241	38	12822	2.44705	1	0.585394	36.1386
GOTERM_BP_DIRECT	GO:0007052~mitotic spindle organization	5	0.278242	0.0305591	1.51486	SASS6, NDC80, AURKA, AURKB, DCTN2	1241	13	12822	3.97384	1	0.631228	40.4714
GOTERM_BP_DIRECT	GO:0007283~spermatogenesis	7	0.389538	0.0344281	1.46309	HMGB2B, SASS6, TP53, BRCA2, TERT, HMGB2A, TRIP13	1241	26	12822	2.78169	1	0.668323	44.32
GOTERM_BP_DIRECT	GO:0051298~centrosome duplication	4	0.222593	0.0348556	1.45773	TUBGCP3, SASS6, BRCA2, TUBGCP2	1241	8	12822	5.166	1	0.665672	44.7306
GOTERM_BP_DIRECT	GO:0010001~glial cell differentiation	4	0.222593	0.0348556	1.45773	SOX10, CDKN1CA, DISC1, DCTN2	1241	8	12822	5.166	1	0.665672	44.7306
GOTERM_BP_DIRECT	GO:0000413~protein peptidyl-prolyl isomerization	6	0.33389	0.0379975	1.42024	PPIE, PPIG, PPIL2, PPIL4, PPIL3, PPWD1	1241	20	12822	3.0996	1	0.690662	47.662
GOTERM_BP_DIRECT	GO:0006406~mRNA export from nucleus	5	0.278242	0.0395914	1.4024	DDX39AB, NUP88, DDX39AA, NUP85, THOC3	1241	14	12822	3.69	1	0.698945	49.0926
GOTERM_BP_DIRECT	GO:0000381~regulation of alternative mRNA splicing, via spliceosome	5	0.278242	0.0395914	1.4024	RBFOX1, EIF4A3, MAGOH, RBM25B, RBMX	1241	14	12822	3.69	1	0.698945	49.0926
GOTERM_BP_DIRECT	GO:0043161~proteasome-mediated ubiquitin-dependent protein catabolic process	10	0.556483	0.0430751	1.36577	PSMD4A, PSMD12, RNF139, UBE2W, RNF24, RAD23AA, RNF181, SPOPLB, PSMD7, CDC34A	1241	49	12822	2.10857	1	0.723133	52.0925
GOTERM_BP_DIRECT	GO:0060028~convergent extension involved in axis elongation	7	0.389538	0.0477967	1.3206	ZEB2B, ZEB2A, EAF1, AKAP12B, PPP1R12A, SWAP70B, CREB1A	1241	28	12822	2.583	1	0.754023	55.8937
GOTERM_BP_DIRECT	GO:0000070~mitotic sister chromatid segregation	4	0.222593	0.0486001	1.31336	NCAPH, NCAPG, CEP57L1, NCAPD2	1241	9	12822	4.592	1	0.753701	56.5116
GOTERM_BP_DIRECT	GO:0006261~DNA-dependent DNA replication	4	0.222593	0.0486001	1.31336	RFC5, RFC3, RFC4, POLE2	1241	9	12822	4.592	1	0.753701	56.5116
GOTERM_BP_DIRECT	GO:0060729~intestinal epithelial structure maintenance	4	0.222593	0.0486001	1.31336	UHRF1, TP53, TCF7L2, TERT	1241	9	12822	4.592	1	0.753701	56.5116
GOTERM_BP_DIRECT	GO:0021954~central nervous system neuron development	4	0.222593	0.0486001	1.31336	EWSR1A, EWSR1B, MED12, CDK5	1241	9	12822	4.592	1	0.753701	56.5116
GOTERM_BP_DIRECT	GO:0009411~response to UV	4	0.222593	0.0486001	1.31336	MSH6, PRIMPOL, TP53, RAD18	1241	9	12822	4.592	1	0.753701	56.5116
GOTERM_BP_DIRECT	GO:0006168~adenine salvage	3	0.166945	0.0491159	1.30878	PRTFDC1, HPRT1, APRT	1241	4	12822	7.74899	1	0.751326	56.904
GOTERM_BP_DIRECT	GO:0032447~protein urmylation	3	0.166945	0.0491159	1.30878	MOCS3, CTU1, CTU2	1241	4	12822	7.74899	1	0.751326	56.904
GOTERM_BP_DIRECT	GO:0001836~release of cytochrome c from mitochondria	3	0.166945	0.0491159	1.30878	ZGC:153993, BAXA, PMAIP1	1241	4	12822	7.74899	1	0.751326	56.904
GOTERM_BP_DIRECT	GO:0034227~tRNA thio-modification	3	0.166945	0.0491159	1.30878	MOCS3, CTU1, CTU2	1241	4	12822	7.74899	1	0.751326	56.904
GOTERM_BP_DIRECT	GO:0006919~activation of cysteine-type endopeptidase activity involved in apoptotic process	3	0.166945	0.0491159	1.30878	DIABLOA, PMAIP1, MUL1A	1241	4	12822	7.74899	1	0.751326	56.904
GOTERM_BP_DIRECT	GO:0055016~hypochord development	3	0.166945	0.0491159	1.30878	DLA, NOTCH1A, LFNG	1241	4	12822	7.74899	1	0.751326	56.904
GOTERM_BP_DIRECT	GO:0000727~double-strand break repair via break-induced replication	3	0.166945	0.0491159	1.30878	GINS2, CDC45, GINS4	1241	4	12822	7.74899	1	0.751326	56.904
GOTERM_BP_DIRECT	GO:0007095~mitotic G2 DNA damage checkpoint	3	0.166945	0.0491159	1.30878	FANCI, TICRR, CHEK1	1241	4	12822	7.74899	1	0.751326	56.904
GOTERM_BP_DIRECT	GO:0031099~regeneration	5	0.278242	0.0499777	1.30122	UBE2IB, APOBEC2A, SOX2, SOX9B, STAT3	1241	15	12822	3.444	1	0.751482	57.5522
GOTERM_BP_DIRECT	GO:0042787~protein ubiquitination involved in ubiquitin-dependent protein catabolic process	13	0.723428	0.0507674	1.29441	ANKIB1A, UHRF1, UBE3A, UBR5, RNF144AB, RNF139, RNF24, SMURF2, RNF19B, RNF181, KEAP1A, RNF146, RBX1	1241	74	12822	1.81508	1	0.751135	58.1381
GOTERM_BP_DIRECT	GO:0007219~Notch signaling pathway	9	0.500835	0.057612	1.23949	DLB, DLA, NRARPB, GMDS, JAG1B, DLL4, VSG1, NOTCH1A, LFNG	1241	44	12822	2.11336	1	0.789365	62.9071
GOTERM_BP_DIRECT	GO:0031016~pancreas development	8	0.445186	0.0611956	1.21328	EAF1, PPM1K, JAG1B, RPL6, NOTCH1A, RPL23A, MGAA, SOX9B	1241	37	12822	2.23394	1	0.804161	65.1954
GOTERM_BP_DIRECT	GO:0000184~nuclear-transcribed mRNA catabolic process, nonsense-mediated decay	5	0.278242	0.0617077	1.20966	NCBP2, EIF4A3, UPF1, NBAS, MAGOH	1241	16	12822	3.22875	1	0.80171	65.5113
GOTERM_BP_DIRECT	GO:0002181~cytoplasmic translation	5	0.278242	0.0617077	1.20966	EIF3JB, RPL6, RPL9, RPL15, RPL36	1241	16	12822	3.22875	1	0.80171	65.5113
GOTERM_BP_DIRECT	GO:0007178~transmembrane receptor protein serine/threonine kinase signaling pathway	5	0.278242	0.0617077	1.20966	BMPR2B, ACVR2AA, ACVR2B, ACVRL1, BMPR1AB	1241	16	12822	3.22875	1	0.80171	65.5113
GOTERM_BP_DIRECT	GO:0030901~midbrain development	7	0.389538	0.0639709	1.19402	DLB, DLA, CSRNP1B, TCF7L1A, TCF7L1B, MED12, KATNB1	1241	30	12822	2.4108	1	0.808471	66.8757
GOTERM_BP_DIRECT	GO:0010842~retina layer formation	7	0.389538	0.0639709	1.19402	GMDS, SMARCA4A, DNMT1, TATDN1, CDK5, MARCKSA, FOXN4	1241	30	12822	2.4108	1	0.808471	66.8757
GOTERM_BP_DIRECT	GO:0007059~chromosome segregation	7	0.389538	0.0639709	1.19402	KIF11, UBE2IB, NDC80, AURKB, SKA1, TOP2A, TOP1L	1241	30	12822	2.4108	1	0.808471	66.8757
GOTERM_BP_DIRECT	GO:0060041~retina development in camera-type eye	14	0.779076	0.0641662	1.19269	RFC5, HBEGFA, TYMS, KIF3B, RFC4, SMARCA5, INPP5E, PRPF3, MCM2, DMAP1, PCDH17, CCNA2, PRPF4, SOX9B	1241	85	12822	1.70174	1	0.804468	66.991
GOTERM_BP_DIRECT	GO:0031122~cytoplasmic microtubule organization	4	0.222593	0.0645655	1.19	TUBGCP3, TUBGCP2, SPAST, AXIN1	1241	10	12822	4.1328	1	0.801559	67.2256
GOTERM_BP_DIRECT	GO:0007018~microtubule-based movement	11	0.612131	0.066441	1.17756	KIF14, KIF22, KIF2C, KIFC1, DYNC1LI2, KIF3B, KIF11, KIF6, KIF4, CENPE, KIF20A	1241	61	12822	1.86315	1	0.806146	68.3067
GOTERM_BP_DIRECT	GO:0042552~myelination	5	0.278242	0.0747511	1.12638	ERBB3B, SERINC5, OLIG2, PLP1A, TUBA8L3	1241	17	12822	3.03882	1	0.839	72.7061
GOTERM_BP_DIRECT	GO:0021514~ventral spinal cord interneuron differentiation	5	0.278242	0.0747511	1.12638	DLA, DLL4, NOTCH1A, NKX2.2A, OLIG2	1241	17	12822	3.03882	1	0.839	72.7061
GOTERM_BP_DIRECT	GO:0008630~intrinsic apoptotic signaling pathway in response to DNA damage	5	0.278242	0.0747511	1.12638	MSH6, ZGC:153993, BAXA, CHEK1, MCL1B	1241	17	12822	3.03882	1	0.839	72.7061
GOTERM_BP_DIRECT	GO:0007064~mitotic sister chromatid cohesion	3	0.166945	0.0766805	1.11532	SMC1AL, RAD21A, SMC3	1241	5	12822	6.19919	1	0.842423	73.6419
GOTERM_BP_DIRECT	GO:0030261~chromosome condensation	3	0.166945	0.0766805	1.11532	NCAPH, TOP2A, NCAPD2	1241	5	12822	6.19919	1	0.842423	73.6419
GOTERM_BP_DIRECT	GO:0030071~regulation of mitotic metaphase/anaphase transition	3	0.166945	0.0766805	1.11532	ANAPC4, CDC23, UBE2C	1241	5	12822	6.19919	1	0.842423	73.6419
GOTERM_BP_DIRECT	GO:0010389~regulation of G2/M transition of mitotic cell cycle	3	0.166945	0.0766805	1.11532	CCNB3, CCNA2, CDC25B	1241	5	12822	6.19919	1	0.842423	73.6419
GOTERM_BP_DIRECT	GO:0031145~anaphase-promoting complex-dependent proteasomal ubiquitin-dependent protein catabolic process	3	0.166945	0.0766805	1.11532	ANAPC4, UBE2C, UBE2S	1241	5	12822	6.19919	1	0.842423	73.6419
GOTERM_BP_DIRECT	GO:0034644~cellular response to UV	3	0.166945	0.0766805	1.11532	TP53, TP63, AURKB	1241	5	12822	6.19919	1	0.842423	73.6419
GOTERM_BP_DIRECT	GO:0019985~translesion synthesis	3	0.166945	0.0766805	1.11532	VCP, PRIMPOL, PCNA	1241	5	12822	6.19919	1	0.842423	73.6419
GOTERM_BP_DIRECT	GO:0070936~protein K48-linked ubiquitination	3	0.166945	0.0766805	1.11532	RNF8, LNX2B, RNF146	1241	5	12822	6.19919	1	0.842423	73.6419
GOTERM_BP_DIRECT	GO:0045292~mRNA cis splicing, via spliceosome	3	0.166945	0.0766805	1.11532	NCBP2, RBM22, SART1	1241	5	12822	6.19919	1	0.842423	73.6419
GOTERM_BP_DIRECT	GO:0007096~regulation of exit from mitosis	3	0.166945	0.0766805	1.11532	SWAP70B, GNL2, GNL3	1241	5	12822	6.19919	1	0.842423	73.6419
GOTERM_BP_DIRECT	GO:0060027~convergent extension involved in gastrulation	11	0.612131	0.079282	1.10083	OFD1, CSRP1A, TNIKA, INVS, DEF6A, PTENB, SWAP70B, YES1, GNB2L1, SCRIB, DISC1	1241	63	12822	1.804	1	0.848242	74.856
GOTERM_BP_DIRECT	GO:0001756~somitogenesis	13	0.723428	0.0824228	1.08395	IGF2B, KIF22, ZEB2B, ZEB2A, NEO1A, NOTCH1A, CREB1A, GADD45BB, FXR1, BCL2L10, RAP1B, CAP1, GLI2A	1241	80	12822	1.67895	1	0.855636	76.2518
GOTERM_BP_DIRECT	GO:0000281~mitotic cytokinesis	4	0.222593	0.0825955	1.08304	SNX9B, CEP55L, NUSAP1, AURKB	1241	11	12822	3.75709	1	0.852265	76.3264
GOTERM_BP_DIRECT	GO:0051597~response to methylmercury	4	0.222593	0.0825955	1.08304	BAXA, JUN, TP53, RAD51	1241	11	12822	3.75709	1	0.852265	76.3264
GOTERM_BP_DIRECT	GO:0000724~double-strand break repair via homologous recombination	6	0.33389	0.0874777	1.0581	SFR1, RAD51B, ZFYVE26, BRCA2, ERCC4, RAD51	1241	25	12822	2.47968	1	0.865002	78.3463
GOTERM_BP_DIRECT	GO:0043065~positive regulation of apoptotic process	9	0.500835	0.0876081	1.05746	BNIP3LB, ZGC:153993, BAXA, TP53, BADB, PMAIP1, SCRIB, BIDA, MELK	1241	48	12822	1.93725	1	0.861675	78.3979
unclassified		1114

## Sheet: BP-down
Category	Term	Count	%	PValue	`-log10(Pvalue)	Genes	List Total	Pop Hits	Pop Total	Fold Enrichment	Bonferroni	Benjamini	FDR
GOTERM_BP_DIRECT	GO:0015991~ATP hydrolysis coupled proton transport	14	1.06222	2.11969e-06	5.67373	ATPV0E2, ATP1A1B, ATP5B, ATP6V1AA, ATP6V1H, ATP1A3B, ATP6V1B2, ATP5A1, ATP6V0D1, ATP1A3A, ATP6V0CB, ATP6V0A1A, ATP6V1F, ATP5G3B	886	41	12822	4.94158	0.00263131	0.00263131	0.00344179
GOTERM_BP_DIRECT	GO:0006810~transport	107	8.11836	3.74248e-05	4.42684	GABRB2, XPO4, MVB12A, ATP2B2, GRIA2B, SLC6A1B, CHMP2BB, SLC25A28, ZGC:162200, PITPNBL, KCND3, SCN2B, ATP1A1B, ATP1B1B, AP4M1, VTI1A, NDEL1A, GRIN1B, SLC37A2, CHMP4BB, SLC25A39, SLC40A1, VPS26A, TRAPPC2, ATP5G3B, ATP2B3B, SDAD1, SLC48A1B, MTX3, GABRZ, ATP6V1B2, SLC11A2, MTCH2, STX18, SLC30A9, SEC61A1, SLC30A7, MICU1, CASC3, SLC6A17, ATP1B3B, ATP1B3A, UPF3A, ATP6V1AA, KCTD13, ASNA1, CLCN7, CLCN4, A…	886	1053	12822	1.47054	0.0454544	0.0229915	0.0607512
GOTERM_BP_DIRECT	GO:0046034~ATP metabolic process	6	0.455235	0.000291251	3.53573	AK1, ATP5B, ATP6V1AA, ATP6V1B2, ATP5A1, AK4	886	10	12822	8.68307	0.303772	0.113694	0.471872
GOTERM_BP_DIRECT	GO:0006886~intracellular protein transport	24	1.82094	0.000325664	3.48723	COPA, CLTA, SNX6, VIMP, CLTCB, TIMM17A, ZGC:162858, ARID4B, CD74B, AP4M1, CD74A, VTI1A, COG3, COPB2, AP2B1, STX12, AP3M2, STX18, STAM, VPS35, VPS16, XPO7, SEC24C, TNPO3	886	153	12822	2.27008	0.332934	0.0962628	0.527487
GOTERM_BP_DIRECT	GO:0007420~brain development	23	1.74507	0.000673956	3.17137	CDIPT, SOX11B, ACVR1L, YPEL3, CDH2, ZIC1, MDKB, ADCYAP1B, PCDH19, RAB18B, BDNF, CHD8, CORO1A, PSEN1, NDRG4, EIF3HB, HDC, GABARAPA, POU3F1, KCTD13, INO80E, LGI1A, CCSAPB	886	151	12822	2.20431	0.56743	0.15431	1.08874
GOTERM_BP_DIRECT	GO:0015992~proton transport	8	0.60698	0.00149984	2.82395	ATP5B, ATP6V1AA, ATP6V1B2, ATP5A1, ATP6V0D1, ATP6V0A1A, ATP6V1F, ATP5G3B	886	26	12822	4.45286	0.845213	0.26725	2.40774
GOTERM_BP_DIRECT	GO:0016192~vesicle-mediated transport	21	1.59332	0.00176579	2.75306	COPA, CLTA, CLTCB, ZGC:162858, STXBP6L, AP4M1, VTI1A, TVP23B, AMPH, COPB2, AP2B1, STX12, AP3M2, STX18, VAMP4, KLHL12, STXBP1A, VAMP1, CCZ1, SPAG9A, TRAPPC2	886	142	12822	2.14019	0.888843	0.269357	2.82895
GOTERM_BP_DIRECT	GO:0000422~mitophagy	8	0.60698	0.00190583	2.71992	FUNDC2, GABARAPL2, MAP1LC3A, FUNDC1, GABARAPA, WIPI2, WIPI1, WDR45	886	27	12822	4.28794	0.906632	0.256511	3.05007
GOTERM_BP_DIRECT	GO:0006096~glycolytic process	9	0.682853	0.00220229	2.65713	GAPDHS, ALDOCA, TPI1B, ALDOCB, ENO3, PKMA, PGAM1B, GAPDH, ENO1A	886	35	12822	3.72132	0.93546	0.262505	3.51659
GOTERM_BP_DIRECT	GO:0034976~response to endoplasmic reticulum stress	6	0.455235	0.00259469	2.58591	TMX1, ZGC:77086, ERP44, CDIPT, TXNDC5, ZGC:100906	886	15	12822	5.78871	0.960418	0.275982	4.13086
GOTERM_BP_DIRECT	GO:0006520~cellular amino acid metabolic process	6	0.455235	0.00259469	2.58591	GLUD1B, GOT1, HDC, CAD, GOT2B, GOT2A	886	15	12822	5.78871	0.960418	0.275982	4.13086
GOTERM_BP_DIRECT	GO:0006099~tricarboxylic acid cycle	7	0.531108	0.00304176	2.51688	SDHA, SDHB, OGDHA, SDHC, CS, MDH1AA, IDH3A	886	22	12822	4.60466	0.977329	0.291243	4.82623
GOTERM_BP_DIRECT	GO:0006457~protein folding	16	1.21396	0.00313211	2.50416	DNAJA2L, TXN2, CWC27, FKBP1B, AIP, HSP90B1, CLGN, PFDN6, PPID, TXNDC5, PFDN5, TXN, HSPE1, PDRG1, HSPD1, DNAJB4	886	99	12822	2.33887	0.979744	0.277432	4.96619
GOTERM_BP_DIRECT	GO:0007017~microtubule-based process	9	0.682853	0.00319627	2.49536	ZGC:65894, ZGC:153426, DYNLL1, DYNLL2A, TUBA2, ZGC:55461, TUBA1A, TUBA8L2, TUBA1C	886	37	12822	3.52016	0.981302	0.263688	5.06545
GOTERM_BP_DIRECT	GO:0007399~nervous system development	18	1.36571	0.00422013	2.37467	ELP3, RBFOX2, NRN1A, CHAC1, KIDINS220B, CDH2, RFNG, MDKB, LZIC, APPA, APPB, NEUROD1, POU3F1, NRSN1, SPG11, STMN2B, STMN2A, KIF1BP	886	122	12822	2.13518	0.994788	0.31304	6.63646
GOTERM_BP_DIRECT	GO:0006397~mRNA processing	15	1.13809	0.00657249	2.18227	PAN3, PUF60B, SRSF1B, LSM6, CELF4, THOC7, SLU7, WBP11, RNPS1, CASC3, THOC5, ARL6IP4, CSTF1, PTBP1B, SSU72	886	97	12822	2.2379	0.999724	0.420992	10.154
GOTERM_BP_DIRECT	GO:0015986~ATP synthesis coupled proton transport	7	0.531108	0.00740999	2.13018	ZGC:171957, ATP5E, ATP5B, ATP5L, ATP5A1, ATP6V0A1A, ATP5G3B	886	26	12822	3.89625	0.999903	0.438872	11.376
GOTERM_BP_DIRECT	GO:0001841~neural tube formation	5	0.379363	0.00974249	2.01133	HTT, ZIC5, ZIC2A, PCDH19, MDKA	886	13	12822	5.56607	0.999995	0.511219	14.6977
GOTERM_BP_DIRECT	GO:0015031~protein transport	29	2.2003	0.0120634	1.91853	COPA, SDAD1, RAB3C, MTX3, XPO4, ZGC:162858, RAB40C, RAB11BA, RAB18B, RAB7, MVB12A, RAB41, AP2B1, CHMP2BB, AP3M2, STX18, VPS35, VPS26BL, SEC24C, SEC61A1, SCAMP3, ARCN1B, AP4M1, RAB1BA, RAB15, KPNA5, CHMP4BB, KPNA4, VPS26A	886	259	12822	1.62039	1	0.567472	17.8867
GOTERM_BP_DIRECT	GO:0045454~cell redox homeostasis	9	0.682853	0.0124923	1.90336	TMX1, TXNDC12, ZGC:77086, ERP44, TXN2, TXNDC5, TXN, PTGESL, ZGC:100906	886	46	12822	2.83144	1	0.560628	18.4637
GOTERM_BP_DIRECT	GO:0006891~intra-Golgi vesicle-mediated transport	5	0.379363	0.0129063	1.8892	COPA, RAB41, COPB2, COG6, NSFA	886	14	12822	5.16849	1	0.55396	19.0169
GOTERM_BP_DIRECT	GO:0006890~retrograde vesicle-mediated transport, Golgi to ER	5	0.379363	0.0129063	1.8892	COPA, RAB41, COPB2, ARCN1B, STX18	886	14	12822	5.16849	1	0.55396	19.0169
GOTERM_BP_DIRECT	GO:0008380~RNA splicing	10	0.758725	0.0137795	1.86077	PUF60B, SRSF1B, LSM6, SLU7, THOC7, WBP11, RNPS1, CASC3, THOC5, ARL6IP4	886	56	12822	2.58425	1	0.560134	20.1723
GOTERM_BP_DIRECT	GO:0006883~cellular sodium ion homeostasis	5	0.379363	0.0166559	1.77843	SGK1, ATP1A1B, ATP6V1AA, ATP1A3B, ATP1A3A	886	15	12822	4.82393	1	0.612867	23.8701
GOTERM_BP_DIRECT	GO:0006122~mitochondrial electron transport, ubiquinol to cytochrome c	4	0.30349	0.0200953	1.69691	UQCC3, UQCRH, UQCRC2A, UQCRB	886	9	12822	6.4319	1	0.666156	28.0804
GOTERM_BP_DIRECT	GO:0001666~response to hypoxia	8	0.60698	0.0208433	1.68103	LDHA, NPC1, HSP90B1, PSEN1, FUNDC1, COX4I1, APLN, BA1	886	41	12822	2.82376	1	0.664092	28.9666
GOTERM_BP_DIRECT	GO:0010507~negative regulation of autophagy	3	0.227618	0.0259995	1.58503	DAP1B, DAP, SIRT2	886	4	12822	10.8538	1	0.730125	34.8027
GOTERM_BP_DIRECT	GO:0019752~carboxylic acid metabolic process	5	0.379363	0.0260229	1.58464	GAD1B, LDHA, GAD2, HDC, MDH1AA	886	17	12822	4.25641	1	0.716508	34.8282
GOTERM_BP_DIRECT	GO:0001944~vasculature development	9	0.682853	0.0278274	1.55553	NOTCH2, APPA, S1PR1, APPB, ACVR1L, NR2F1A, LGALS2A, FAM43B, PDCD10A	886	53	12822	2.45747	1	0.727265	36.7613
GOTERM_BP_DIRECT	GO:0042246~tissue regeneration	4	0.30349	0.0355968	1.44859	NOTCH2, GATA3, CDH2, HSPD1	886	11	12822	5.26247	1	0.799924	44.4864
GOTERM_BP_DIRECT	GO:0006814~sodium ion transport	10	0.758725	0.0366442	1.43599	ATP1A1B, ATP1B1B, ASIC2, SLC9A6B, ATP1A3B, CA2, SLC13A4, ATP1A3A, ATP1B3B, ATP1B3A	886	66	12822	2.19269	1	0.798133	45.4573
GOTERM_BP_DIRECT	GO:0006413~translational initiation	9	0.682853	0.0372647	1.4287	EIF4E3, EIF4EBP2, EIF4A1B, EIF3HB, EIF4A2, EIF5, EIF4EA, EIF2B4, EIF2D	886	56	12822	2.32582	1	0.792683	46.025
GOTERM_BP_DIRECT	GO:0031054~pre-miRNA processing	3	0.227618	0.0413666	1.38335	RNASEN, TARBP2, MRPL44	886	5	12822	8.68307	1	0.816208	49.6403
GOTERM_BP_DIRECT	GO:0016570~histone modification	3	0.227618	0.0413666	1.38335	LEO1, CDC73, CTR9	886	5	12822	8.68307	1	0.816208	49.6403
GOTERM_BP_DIRECT	GO:0030422~production of siRNA involved in RNA interference	3	0.227618	0.0413666	1.38335	RNASEN, TARBP2, MRPL44	886	5	12822	8.68307	1	0.816208	49.6403
GOTERM_BP_DIRECT	GO:0010038~response to metal ion	3	0.227618	0.0413666	1.38335	SLC11A2, MT2, SOD1	886	5	12822	8.68307	1	0.816208	49.6403
GOTERM_BP_DIRECT	GO:0045944~positive regulation of transcription from RNA polymerase II promoter	15	1.13809	0.0465791	1.33181	CCNL1B, TCF3B, CREB3L3L, CCNT1, ZGC:158234, CCNC, SIRT2, MEF2AA, PROX1B, JUNBA, JUNBB, PAX6A, TOP2B, NFIA, JAK2A	886	124	12822	1.75062	1	0.843203	53.907
GOTERM_BP_DIRECT	GO:0014032~neural crest cell development	6	0.455235	0.0523643	1.28096	ARL6IP1, ZIC2A, LEO1, TFAP2A, DHRS9, CTR9	886	30	12822	2.89436	1	0.868126	58.2444
GOTERM_BP_DIRECT	GO:0016579~protein deubiquitination	8	0.60698	0.0544746	1.26381	USP12A, USP39, UCHL1, OTUD5B, USP54A, OTUD5A, USP25, USP33	886	50	12822	2.31549	1	0.870985	59.7289
GOTERM_BP_DIRECT	GO:0046688~response to copper ion	4	0.30349	0.0556892	1.25423	SLC11A2, MT2, ATP6V0D1, SLC40A1	886	13	12822	4.45286	1	0.869315	60.5607
GOTERM_BP_DIRECT	GO:0006811~ion transport	40	3.0349	0.0558922	1.25265	ATP2B3B, GABRB2, ATP5B, MFSD5, GABRZ, SLC9A6B, ATP6V1B2, ATP2B1A, ATP2B2, GRIA2B, SI:CH211-39A7.1, SLC39A7, SLC25A28, ATP6V0D1, SLC30A9, SLC30A7, GABRG2, MICU1, KCND3, SCN2B, ATP1A1B, SELK, SLC4A4A, ASIC2, ATP1B1B, ATP1A3B, ATP6V0CB, ATP1A3A, ATP1B3B, ATP6V1F, ATP1B3A, GRIN1B, ATP6V1AA, ATP5A1, KCTD13, CLCN7, SLC40A1, CLCN4, ATP6V0A1A, ATP5G3B	886	435	12822	1.33074	1	0.862738	60.6982
GOTERM_BP_DIRECT	GO:0048598~embryonic morphogenesis	3	0.227618	0.0592521	1.2273	SI:DKEYP-118H3.6, AHCYL1, MIF	886	6	12822	7.23589	1	0.871517	62.9087
GOTERM_BP_DIRECT	GO:0006497~protein lipidation	3	0.227618	0.0592521	1.2273	WIPI2, WIPI1, WDR45	886	6	12822	7.23589	1	0.871517	62.9087
GOTERM_BP_DIRECT	GO:0006596~polyamine biosynthetic process	3	0.227618	0.0592521	1.2273	OAZ1A, OAZ1B, AMD1	886	6	12822	7.23589	1	0.871517	62.9087
GOTERM_BP_DIRECT	GO:0000045~autophagosome assembly	6	0.455235	0.0661682	1.17935	GABARAPL2, MAP1LC3A, GABARAPA, WIPI2, WIPI1, WDR45	886	32	12822	2.71346	1	0.89347	67.0968
GOTERM_BP_DIRECT	GO:0030902~hindbrain development	7	0.531108	0.0666666	1.17609	ZIC2A, PAX6A, TFAP2A, CDH2, RFNG, ZIC1, PKNOX1.1	886	42	12822	2.41196	1	0.889078	67.3808
GOTERM_BP_DIRECT	GO:0021952~central nervous system projection neuron axonogenesis	4	0.30349	0.0673573	1.17162	CORO1A, KCTD13, NTN1A, KIF1BP	886	14	12822	4.1348	1	0.885474	67.7706
GOTERM_BP_DIRECT	GO:0008652~cellular amino acid biosynthetic process	4	0.30349	0.0673573	1.17162	BCAT2, CBSB, ENOPH1, APIP	886	14	12822	4.1348	1	0.885474	67.7706
GOTERM_BP_DIRECT	GO:0006897~endocytosis	9	0.682853	0.0721789	1.14159	SNX6, NECAP2, NECAP1, SNX4, SNX3, SNX12, PICALMB, USP33, PICALMA	886	64	12822	2.03509	1	0.896816	70.3721
GOTERM_BP_DIRECT	GO:0007212~dopamine receptor signaling pathway	3	0.227618	0.079236	1.10108	GNAO1B, GNAO1A, HMP19	886	7	12822	6.20219	1	0.913112	73.8267
GOTERM_BP_DIRECT	GO:0000103~sulfate assimilation	3	0.227618	0.079236	1.10108	TXN2, TXN, PAPSS2B	886	7	12822	6.20219	1	0.913112	73.8267
GOTERM_BP_DIRECT	GO:0034497~protein localization to pre-autophagosomal structure	3	0.227618	0.079236	1.10108	WIPI2, WIPI1, WDR45	886	7	12822	6.20219	1	0.913112	73.8267
GOTERM_BP_DIRECT	GO:0045947~negative regulation of translational initiation	3	0.227618	0.079236	1.10108	EIF4EBP2, YBX1, EIF2B4	886	7	12822	6.20219	1	0.913112	73.8267
GOTERM_BP_DIRECT	GO:0016573~histone acetylation	4	0.30349	0.0800326	1.09673	MEAF6, TADA2A, HAT1, MRGBP	886	15	12822	3.85914	1	0.910304	74.192
GOTERM_BP_DIRECT	GO:0001946~lymphangiogenesis	6	0.455235	0.0818022	1.08724	NOTCH2, PROX1B, PSEN1, CAD, NR2F2, MAFBA	886	34	12822	2.55384	1	0.910268	74.9863
GOTERM_BP_DIRECT	GO:0006366~transcription from RNA polymerase II promoter	7	0.531108	0.0872363	1.0593	SNAPC5, TAF13, LHX1A, XBP1, NFIL3, SALL1A, TBPL1	886	45	12822	2.25117	1	0.919646	77.2847
GOTERM_BP_DIRECT	GO:0010468~regulation of gene expression	5	0.379363	0.0897565	1.04693	EIF4A1B, ATRAID, EIF4A2, DNMT3AB, PAX6A	886	25	12822	2.89436	1	0.921229	78.2819
GOTERM_BP_DIRECT	GO:0060030~dorsal convergence	4	0.30349	0.0936507	1.02849	MKS1, ACVR1L, SMAD5, CDH2	886	16	12822	3.61795	1	0.925766	79.7424
unclassified		958

## Sheet: CC-up
Category	Term	Count	%	PValue	`-log10(Pvalue)	Genes	List Total	Pop Hits	Pop Total	Fold Enrichment	Bonferroni	Benjamini	FDR
GOTERM_CC_DIRECT	GO:0005634~nucleus	375	20.8681	4.50712e-33	32.3461	XRCC4, HMGN2, XRCC6, STAT5B, CBX3A, MED23, H1FX, MED22, AURKB, MXI1, MED20, GADD45GA, ESRRGA, PGR, NONO, ZGPAT, TRNAU1APA, MED28, RAVER1, MED27, PLEKHO1A, FOXO3B, NUP35, GNG5, CCNA2, MAP2K6, PTP4A2B, H1F0, RCOR2, LIG1, POLE, ZGC:112356, MED12, ZHX3, EXD2, ESCO2, NCAPD2, RAD1, UHRF1, RFC1, MTF1, HNF4A, RCC2, PAX3A, MED17, TGIF1, PELO, CPSF3L, TICRR, FOSAB, TADA1, SIX3A, SETD8A, MGAA, BANF1, PUS7, …	1106	2364	12164	1.74464	1.72172e-30	1.72172e-30	6.24443e-30
GOTERM_CC_DIRECT	GO:0030529~ribonucleoprotein complex	50	2.78242	2.11289e-11	10.6751	RPL17, RPL14, FAUA, GAR1, SNRPD3, RPL5A, RPL5B, SRP68, SNRPD1, RPL35, SNRPD2, RPLP2, RPL36, RPL38, MRPL20, RPS25, HNRNPK, RPS28, RPS29, RPL6, RPL9, RAVER1, MRPL16, RPL11, RPS20, HNRNPC, IMP4, HNRNPA0B, MRPL9, RPS26L, HEATR1, RPL24, RPL23A, ELAVL3, RPS6, RPS4X, RBMX, NOP10, RPS5, RPL28, RPS7, HUG, RPS15, SNRPB, RPS10, RPLP2L, SNRPE, NHP2, UBA52, MVP	1106	194	12164	2.83459	8.07127e-09	4.03564e-09	2.92733e-08
GOTERM_CC_DIRECT	GO:0005840~ribosome	39	2.17028	9.27974e-09	8.03246	RPL18, MRPS17, RPL17, RPL14, FAUA, RPL5A, RPL5B, RPL35, RPLP2, RPL36, ZGC:114188, RPL38, RPL39, MRPL20, RPS25, RPS28, EIF2S1B, RPL32, RPS29, RPL6, RPL9, MRPL16, RPL11, RPS20, RPS27A, MRPL9, RPS26L, RPL23A, RPL24, RPS6, RPS4X, RPS5, RPL28, RPS7, MRPL27, RPS15, RPS10, RPLP2L, UBA52	1106	155	12164	2.76729	3.54485e-06	1.18162e-06	1.28567e-05
GOTERM_CC_DIRECT	GO:0005737~cytoplasm	231	12.8548	7.01783e-08	7.1538	ACY3.1, MOV10B.1, SRP68, STAT5B, ZGC:162879, CCT3, HOOK1, TNIKB, TRNAU1APA, TNIKA, EIF2S1B, PLEKHO1A, MAP2K6, MAP2K5, PTP4A2B, ROCK1, ZGC:112356, EXD2, PIM3, PIM2, SARS2, DCTN2, UHRF1, EIF3JB, MTF1, PELO, MCTS1, EEF1A1L1, SCRIB, ADA, DTD1, GPD1L, SI:CH73-199E17.1, SKA1, ZMP:0000000768, ARNTL2, TUBB4B, ZC3H14, MOCS3, UFSP2, FAM213B, QKIA, TRIP10A, CCT4, EIF3HA, TP53BP2B, POMP, SMURF2, QKI2, PARP2,…	1106	1842	12164	1.37925	2.68078e-05	6.70201e-06	9.7229e-05
GOTERM_CC_DIRECT	GO:0005730~nucleolus	30	1.66945	1.83147e-07	6.7372	EIF6, MIDN, CDC14B, GTPBP10, UTP15, WDR36, WDR12, GNL2, FTSJ3, PINX1, GNL3, CSNK1A1, EMG1, NIP7, PNO1, PAK1IP1, NUSAP1, ZGC:162967, NOP10, RPF1, TOP1L, FBL, RCL1, PHF2, RCC2, ABT1, NOL11, NHP2, TEX10, C1D	1106	113	12164	2.91987	6.99597e-05	1.39923e-05	0.000253742
GOTERM_CC_DIRECT	GO:0022625~cytosolic large ribosomal subunit	15	0.834725	5.82586e-06	5.23464	RPL18, RPL14, RPL5A, RPL15, RPL35, RPL36, RPL24, RPL23A, RPL38, RPL39, RPL28, RPL32, RPL6, RPL9, RPL11	1106	40	12164	4.12432	0.00222301	0.000370845	0.00807118
GOTERM_CC_DIRECT	GO:0033290~eukaryotic 48S preinitiation complex	10	0.556483	9.30787e-06	5.03115	EIF3D, EIF3JB, EIF3G, EIF2S1B, EIF3HA, EIF3S10, EIF3K, EIF3EA, EIF3S6IP, EIF3M	1106	18	12164	6.11011	0.00354931	0.000507817	0.0128949
GOTERM_CC_DIRECT	GO:0005839~proteasome core complex	11	0.612131	2.19885e-05	4.65781	PSMB5, PSMB10, PSMA6L, PSMB7, PSMB6, ZGC:92791, PSMB1, PSMA4, PSMA3, PSMB2, PSMA6B	1106	24	12164	5.04084	0.0083645	0.00104941	0.0304598
GOTERM_CC_DIRECT	GO:0016282~eukaryotic 43S preinitiation complex	9	0.500835	2.99524e-05	4.52357	EIF3D, EIF3JB, EIF3G, EIF3HA, EIF3S10, EIF3K, EIF3EA, EIF3S6IP, EIF3M	1106	16	12164	6.18648	0.0113768	0.00127053	0.0414898
GOTERM_CC_DIRECT	GO:0005874~microtubule	26	1.44686	4.68173e-05	4.32959	DNM2A, KIF22, KIFC1, HAUS6, KATNB1, HOOK1, KIF2C, ATAT1, SI:CH73-199E17.1, KIF6, KIF4, TUBB5, SKA1, TUBA1B, TUBB4B, KIF14, KIF3B, KIF11, TUBA8L, NUSAP1, REEP3B, CENPE, DCTN2, TUBA8L3, SPAST, KIF20A	1106	118	12164	2.42333	0.0177257	0.00178687	0.0648439
GOTERM_CC_DIRECT	GO:0005852~eukaryotic translation initiation factor 3 complex	9	0.500835	5.20774e-05	4.28335	EIF3D, EIF3JB, EIF3G, EIF3HA, EIF3S10, EIF3K, EIF3EA, EIF3S6IP, EIF3M	1106	17	12164	5.82257	0.0196975	0.00180692	0.0721268
GOTERM_CC_DIRECT	GO:0022627~cytosolic small ribosomal subunit	11	0.612131	0.000147262	3.83191	RPS28, RPS29, FAUA, RPS15, RPS26L, ZGC:114188, RPS10, RPS6, RPS4X, RPS5, RPS7	1106	29	12164	4.17173	0.0547051	0.00467722	0.203832
GOTERM_CC_DIRECT	GO:0071013~catalytic step 2 spliceosome	11	0.612131	0.000147262	3.83191	EIF4A3, MAGOH, SNRPD3, SNRPB2, CDC40, SNRPB, SNRPD1, SNRPD2, SF3A1, RBMX, PRPF6	1106	29	12164	4.17173	0.0547051	0.00467722	0.203832
GOTERM_CC_DIRECT	GO:0000502~proteasome complex	15	0.834725	0.000243343	3.61378	PSMB10, PSMA6L, ZGC:92791, PSMA6B, PSMB5, PSMB7, PSMC6, PSMB6, PSMD13, PSMD12, PSMB1, PSMA4, PSMA3, PSMB2, PSMD7	1106	54	12164	3.05505	0.0887775	0.00712589	0.336614
GOTERM_CC_DIRECT	GO:0019013~viral nucleocapsid	11	0.612131	0.000275584	3.55975	HNRNPA0B, HNRNPK, HUG, RAVER1, SNRPD3, SNRPB, SNRPD1, SNRPD2, ELAVL3, HNRNPC, IMP4	1106	31	12164	3.90258	0.0999345	0.00749234	0.381135
GOTERM_CC_DIRECT	GO:0005681~spliceosomal complex	13	0.723428	0.000319364	3.49571	RBM22, TFIP11, GEMIN2, DDX39AB, DDX39AA, CWC15, RBM25B, RBMX, AQR, DHX15, DHX16, SNRPE, PRPF38B	1106	43	12164	3.32503	0.114866	0.00810145	0.441559
GOTERM_CC_DIRECT	GO:0005694~chromosome	24	1.33556	0.000341864	3.46615	H1F0, ZGC:173585, SMC1AL, NUF2, H1FX, NDC80, SETD8A, AURKB, SMC2, BANF1, TOP1L, ESCO2, CTC1, SMC3, ZGC:113983, H2AFVA, SMC4, ZGC:171223, OBFC1, HISTH1L, SKA1, BRD4, GNG5, ERCC6L	1106	118	12164	2.23692	0.122444	0.00813016	0.472598
GOTERM_CC_DIRECT	GO:0005686~U2 snRNP	8	0.445186	0.000430599	3.36593	HTATSF1, SNRPD3, SNRPB2, SNRPB, SNRPD1, SNRPD2, SF3A1, SNRPE	1106	17	12164	5.17562	0.151703	0.00963122	0.594928
GOTERM_CC_DIRECT	GO:0005667~transcription factor complex	18	1.00167	0.000953815	3.02054	E2F5, E2F7, TCF7L1A, FOSAB, TCF7L1B, SOX2, TP53, TP63, TCF7L2, TFDP1A, TFDP1B, JUN, TRPS1, TFDP2, HIF1AL, ARNTL2, ZMP:0000000768, TCF12	1106	82	12164	2.41424	0.305478	0.0200481	1.3134
GOTERM_CC_DIRECT	GO:0019012~virion	11	0.612131	0.00103854	2.98357	HNRNPA0B, HNRNPK, HUG, RAVER1, SNRPD3, SNRPB, SNRPD1, SNRPD2, ELAVL3, HNRNPC, IMP4	1106	36	12164	3.36056	0.327619	0.0206744	1.42929
GOTERM_CC_DIRECT	GO:0005685~U1 snRNP	7	0.389538	0.00135152	2.86918	SNRPD3, SNRPB, SNRPD1, SNRPD2, PRPF39, SNRPE, LUC7L3	1106	15	12164	5.13249	0.403472	0.0255007	1.85629
GOTERM_CC_DIRECT	GO:0000775~chromosome, centromeric region	9	0.500835	0.00159496	2.79725	ZGC:171223, SGOL1, NUF2, NDC80, SKA1, SI:DKEY-57A22.11, ZW10, DSCC1, ERCC6L	1106	26	12164	3.80707	0.456518	0.0286187	2.18723
GOTERM_CC_DIRECT	GO:0046540~U4/U6 x U5 tri-snRNP complex	7	0.389538	0.00199759	2.69949	SNRPB, SNRPD2, PRPF3, SNRPE, PRPF4, SART1, PRPF6	1106	16	12164	4.81171	0.534126	0.0341242	2.73232
GOTERM_CC_DIRECT	GO:0000793~condensed chromosome	4	0.222593	0.0027879	2.55472	NCAPG, CDC14B, BRD4, TMPOA	1106	4	12164	10.9982	0.655777	0.0453095	3.79407
GOTERM_CC_DIRECT	GO:0016592~mediator complex	9	0.500835	0.00342959	2.46476	MED6, MED13A, MED19A, MED28, MED16, MED17, MED12, MED22, MED20	1106	29	12164	3.41323	0.730814	0.0532133	4.64821
GOTERM_CC_DIRECT	GO:0005813~centrosome	16	0.890373	0.00727075	2.13842	ZGC:153146, KIZ, CDC14B, CEP57L1, KATNB1, BRCA2, CEP63, TUBGCP2, DCTN2, OFD1, TUBGCP3, SASS6, NEDD1, IFT81, MASTL, SPAST	1106	83	12164	2.12013	0.93843	0.105511	9.61584
GOTERM_CC_DIRECT	GO:0005871~kinesin complex	12	0.66778	0.00951987	2.02137	KIF14, KIF22, KIF2C, KIFC1, KLC1B, KIF3B, KLC1A, KIF11, KIF6, KIF4, CENPE, KIF20A	1106	55	12164	2.39961	0.974113	0.13111	12.412
GOTERM_CC_DIRECT	GO:0005687~U4 snRNP	4	0.222593	0.0121219	1.91643	SNRPD3, SNRPB, SNRPD1, SNRPE	1106	6	12164	7.33213	0.990523	0.158485	15.5466
GOTERM_CC_DIRECT	GO:0042555~MCM complex	5	0.278242	0.0132818	1.87674	MCM7, MCM2, MCM4, MCM5, MCM6	1106	11	12164	4.99918	0.99395	0.166745	16.9101
GOTERM_CC_DIRECT	GO:0005856~cytoskeleton	37	2.05899	0.0137807	1.86073	KIF22, KIZ, ZGC:153146, HAUS6, IVNS1ABPB, KATNB1, ZGC:109889, CDC42SE1, HOOK1, OFD1, ATAT1, PTK2AA, SI:CH73-199E17.1, TEK, TUBB5, SKA1, MASTL, YES1, TUBA1B, MAP2K6, TUBB4B, EZRB, MSNA, CATIP, ROCK1, CCNF, TUBA8L, NUSAP1, CEP63, TUBA8L3, DCTN2, TRIP10A, SASS6, INVS, ARPC5A, SPAST, ADD1	1106	272	12164	1.49608	0.995013	0.167055	17.4902
GOTERM_CC_DIRECT	GO:0032040~small-subunit processome	8	0.445186	0.015866	1.79953	NOL6, TBL3, WDR36, EMG1, HEATR1, IMP4, FBL, RPS7	1106	30	12164	2.93285	0.997778	0.18425	19.8748
GOTERM_CC_DIRECT	GO:0005682~U5 snRNP	5	0.278242	0.0185135	1.73251	SNRPD3, SNRPB, SNRPD1, SNRPD2, SNRPE	1106	12	12164	4.58258	0.999206	0.205682	22.81
GOTERM_CC_DIRECT	GO:0005657~replication fork	4	0.222593	0.0197927	1.70349	UHRF1, RAD51B, PIF1, TP53	1106	7	12164	6.28468	0.999518	0.212306	24.1923
GOTERM_CC_DIRECT	GO:0005622~intracellular	60	3.3389	0.0220649	1.6563	RPL18, RPL17, RPL14, RAC1A, FAUA, RPL5A, RPL5B, RPLP2, NUTF2L, RHOGD, TRIM44, RND3A, RPL11, TRIM46B, RLBP1B, GTPBP2, GTPBP1, BTR09, EIF2S3, PRPF39, RPS26L, MRPL9, RPS4X, PRPF6, TRIM33, CFL1L, RPLP2L, EEF1A1L1, MRPS17, FTR50, RPL35, RPL36, ZGC:114188, RPL38, RPL39, ARL4AA, MRPL20, RPS28, TRIM35-28, RPS29, RPL32, RPL6, RPL9, RPS20, ZMP:0000000768, RHOAA, CAPN7, BTR29, RPL23A, NFIXB, TRIM24, RPS6, R…	1106	501	12164	1.31715	0.999801	0.227619	26.5909
GOTERM_CC_DIRECT	GO:0000796~condensin complex	3	0.166945	0.0232407	1.63375	NCAPH, NCAPG, SMC2	1106	3	12164	10.9982	0.999874	0.232179	27.8044
GOTERM_CC_DIRECT	GO:0071011~precatalytic spliceosome	6	0.33389	0.0242415	1.61544	SNRPD3, SNRPD1, SNRPD2, SNRNP27, SNRPE, PRPF38B	1106	19	12164	3.47311	0.999915	0.234968	28.8225
GOTERM_CC_DIRECT	GO:0000922~spindle pole	6	0.33389	0.0242415	1.61544	TUBGCP3, NEDD1, ZGC:171223, KATNB1, CEP63, TUBGCP2	1106	19	12164	3.47311	0.999915	0.234968	28.8225
GOTERM_CC_DIRECT	GO:0005665~DNA-directed RNA polymerase II, core complex	5	0.278242	0.024857	1.60455	POLR2L, POLR2K, POLR2J, URI1, POLR2D	1106	13	12164	4.23007	0.999933	0.234399	29.442
GOTERM_CC_DIRECT	GO:0005876~spindle microtubule	5	0.278242	0.024857	1.60455	BIRC5A, NUSAP1, AURKA, AURKB, SKA1	1106	13	12164	4.23007	0.999933	0.234399	29.442
GOTERM_CC_DIRECT	GO:0031298~replication fork protection complex	4	0.222593	0.0295584	1.52932	GINS2, CDC45, GINS4, TOP1L	1106	8	12164	5.4991	0.999989	0.266385	34.0117
GOTERM_CC_DIRECT	GO:0035098~ESC/E(Z) complex	4	0.222593	0.0295584	1.52932	SUZ12B, RBBP4, RBB4L, EZH2	1106	8	12164	5.4991	0.999989	0.266385	34.0117
GOTERM_CC_DIRECT	GO:0031965~nuclear membrane	7	0.389538	0.0312179	1.5056	BMB, SEPHS1, TMEM57A, NUP85, NUP35, KPNB1, TEX10	1106	27	12164	2.85138	0.999995	0.272997	35.5581
GOTERM_CC_DIRECT	GO:0000785~chromatin	6	0.33389	0.0364846	1.43789	HMGN2, TP53, TP63, HMGA1A, ESCO2, DSCC1	1106	21	12164	3.14234	0.999999	0.305139	40.2457
GOTERM_CC_DIRECT	GO:0034715~pICln-Sm protein complex	3	0.166945	0.0436936	1.35958	SNRPD3, SNRPD1, SNRPE	1106	4	12164	8.24864	1	0.347317	46.1506
GOTERM_CC_DIRECT	GO:0005938~cell cortex	7	0.389538	0.0497096	1.30356	GLRX3, TRIP10A, DLA, AMOTL2A, CTNNA1, MELK, AXIN1	1106	30	12164	2.56624	1	0.378149	50.6589
GOTERM_CC_DIRECT	GO:0005680~anaphase-promoting complex	4	0.222593	0.0552421	1.25773	ANAPC4, ANAPC15, CDC23, UBE2S	1106	10	12164	4.39928	1	0.403605	54.4932
GOTERM_CC_DIRECT	GO:0019773~proteasome core complex, alpha-subunit complex	4	0.222593	0.0552421	1.25773	PSMA6L, PSMA4, PSMA3, PSMA6B	1106	10	12164	4.39928	1	0.403605	54.4932
GOTERM_CC_DIRECT	GO:0005834~heterotrimeric G-protein complex	7	0.389538	0.0570964	1.24339	GNAIA, SI:DKEY-204F11.64, GNA12A, GNAI1, GNAI2A, GNA13B, GNG5	1106	31	12164	2.48346	1	0.406836	55.7151
GOTERM_CC_DIRECT	GO:0005643~nuclear pore	7	0.389538	0.0651059	1.18638	NUP98, NUP88, TPRB, NUP85, KPNA3, NUP35, KPNA2	1106	32	12164	2.40585	1	0.442603	60.6517
GOTERM_CC_DIRECT	GO:0000228~nuclear chromosome	3	0.166945	0.0684904	1.16437	SMARCB1B, SMARCB1A, RAD21A	1106	5	12164	6.59892	1	0.452436	62.58
GOTERM_CC_DIRECT	GO:0000776~kinetochore	6	0.33389	0.0812351	1.09026	CENPO, ZGC:171223, NUF2, NDC80, SKA1, ERCC6L	1106	26	12164	2.53804	1	0.505192	69.0819
GOTERM_CC_DIRECT	GO:0005829~cytosol	36	2.00334	0.0957497	1.01886	AHCY, ZGC:92606, SNX17, TP63, SAE1, ASNS, HPRT1, PALD1A, RSPO1, CTU1, MAP1LC3B, CTU2, LSG1, CDA, UCK1, YES1, DPYSL2B, DNAJC1, RNF146, PSMD4A, SCOCA, MOCS3, PRTFDC1, NUDT15, TP53, FAM213B, CTNNA1, IRS2A, VCP, BNIP2, RRM2, RAP1B, AACS, KPNA3, SNRPE, KPNA2	1106	308	12164	1.2855	1	0.558705	75.2031
GOTERM_CC_DIRECT	GO:0034719~SMN-Sm protein complex	3	0.166945	0.0966747	1.01469	SNRPD3, SNRPD1, SNRPE	1106	6	12164	5.4991	1	0.554761	75.5522
GOTERM_CC_DIRECT	GO:0030686~90S preribosome	3	0.166945	0.0966747	1.01469	SRFBP1, HEATR1, RPS7	1106	6	12164	5.4991	1	0.554761	75.5522
GOTERM_CC_DIRECT	GO:0005964~phosphorylase kinase complex	3	0.166945	0.0966747	1.01469	PHKG2, PHKG1A, PHKG1B	1106	6	12164	5.4991	1	0.554761	75.5522
GOTERM_CC_DIRECT	GO:0031526~brush border membrane	3	0.166945	0.0966747	1.01469	GNA12A, GNA13B, MFSD10	1106	6	12164	5.4991	1	0.554761	75.5522
unclassified		1115			#NUM!

## Sheet: CC_down
Category	Term	Count	%	PValue	`-log10(Pvalue)	Genes	List Total	Pop Hits	Pop Total	Fold Enrichment	Bonferroni	Benjamini	FDR
GOTERM_CC_DIRECT	GO:0005737~cytoplasm	187	14.1882	3.10504e-08	7.50793	LDHA, METTL21A, MAEA, XPO4, RPS6KAL, FAM110B, PSMC1B, CNOT7, ACBD6, ROCK2A, MVB12A, ATP2B2, TRNAU1APB, DTNBA, CHMP2BB, EIF4EBP2, DYNLL2A, TECRB, ENOPH1, CYHR1, PRKCBB, TBPL1, PTP4A2A, RBFOX2, PAN3, CHAC1, PKIG, NPEPPS, TUBA8L2, NDEL1A, CELF4, CHMP4BB, VPS26A, EMP2, SH3GL2, TRAPPC2, PAK2A, EIF4E3, RALGPS1, TXN2, MID1IP1B, TIPIN, SNRKA, ZGC:55461, NDRG3B, UBE2V1, NDRG3A, PIN4, EIF4EA, TRIM71, CAPZB…	849	1842	12164	1.45452	9.99819e-06	9.99819e-06	4.19403e-05
GOTERM_CC_DIRECT	GO:0005739~mitochondrion	55	4.17299	3.46203e-06	5.46067	CMC1, ZGC:112056, ARID4B, GOT2B, TMEM11, UQCRFS1, GOT2A, MFF, OGDHA, MTG1, DHX34, SLC25A28, RTN4IP1, HMGCL, FUNDC1, LIG3, NDUFC2, COQ6, LETM1, PSEN1, UQCRH, TXN, ADOA, SLC25A39, UQCRB, HADHAA, ELAC2, NDUFB7, MTX3, ZGC:56235, MRPS10, ACAT1, IVD, SLC25A46, ZGC:162944, LIAS, SLC25A42, KIF1BP, FEN1, NDUFA4, MRPS27, MICU1, DNM1L, MRPS23, IMMT, RHOT1A, CS, MAO, AK4, IDH3A, SDHA, MRPL24, SDHB, UQCC3, CO…	849	408	12164	1.9314	0.00111415	0.000557232	0.00467612
GOTERM_CC_DIRECT	GO:0005743~mitochondrial inner membrane	23	1.74507	6.83851e-05	4.16504	NDUFA4, MICU1, ATP5E, NDUFA5, NDUFA3, IMMT, NDUFC2, MPC1, TMEM11, AFG3L2, UQCRFS1, COQ6, SDHA, SDHB, UQCC3, LETM1, UQCRH, SLC25A46, SLC25A28, COX6A1, SLC25A39, SLC25A42, UQCRB	849	128	12164	2.57446	0.0217801	0.00731338	0.0923294
GOTERM_CC_DIRECT	GO:0005742~mitochondrial outer membrane translocase complex	5	0.379363	0.0013081	2.88336	TOMM7, TOMM6, TOMM5, ARID4B, TOMM40	849	8	12164	8.95465	0.343927	0.100009	1.75249
GOTERM_CC_DIRECT	GO:0005741~mitochondrial outer membrane	12	0.91047	0.0022554	2.64678	SNN, MFF, DNM1L, ZGC:56235, MTX3, FUNDC1, RHOT1A, ARID4B, MAO, TOMM40, SMPD5, ZGC:73226	849	59	12164	2.91406	0.516672	0.135334	3.00381
GOTERM_CC_DIRECT	GO:0005768~endosome	16	1.21396	0.00253386	2.59622	TMEM55BA, SLC48A1B, LAMTOR3, MMGT1, SNX6, KIDINS220B, SNX4, SNX3, ZNRF1, MVB12A, CHMP2BB, CHMP4BB, VPS16, SNX12, CLVS2, VPS26A	849	96	12164	2.38791	0.558218	0.127294	3.36882
GOTERM_CC_DIRECT	GO:0005829~cytosol	36	2.73141	0.00285212	2.54483	DNAJA2L, DVL3A, OAZ1A, OAZ1B, AFMID, PRMT1, CHMP2BB, OGDHA, MAP1LC3A, GABARAPA, GNG2, AMD1, GAPDH, GCHFR, LCMT1, PDXKA, GABARAPL2, UAP1, TPI1B, DNM1L, CHAC1, UCK2A, WIPI2, WIPI1, KCTD7, SIRT2, NAE1, GRHPRA, CHMP4BB, KPNA5, PGAM1B, SIAH1, AHCYL1, KPNA4, WDR45, FAM126A	849	308	12164	1.67464	0.601359	0.12312	3.78444
GOTERM_CC_DIRECT	GO:0000790~nuclear chromatin	9	0.682853	0.00339654	2.46896	UBE2A, POLR3GLB, HIST2H2L, JUNBA, TIPIN, ZGC:55512, HAT1, JUNBB, H2AFY	849	37	12164	3.48505	0.665644	0.127981	4.49158
GOTERM_CC_DIRECT	GO:0005856~cytoskeleton	32	2.42792	0.00461791	2.33555	GFAP, MAEA, IVNS1ABPA, EVLB, MID1IP1B, FAM110B, WASF2, ZGC:55461, PIN4, ROCK2A, WASF3B, ZGC:153426, CCDC124, BRK1, SKA2, ZGC:92107, TUBA1A, CCSAPB, USP33, GAPDH, KIF1BP, TUBA1C, PPP4CB, TUBA8L2, ZGC:65894, ACTR2B, NDEL1A, ARPC5LA, TUBA2, TCHP, JAK2B, JAK2A	849	272	12164	1.68558	0.77472	0.152616	6.06051
GOTERM_CC_DIRECT	GO:0005794~Golgi apparatus	31	2.35205	0.00643814	2.19124	TPST1, COPA, ARV1, CDIPT, MMGT1, FAM20B, MDKA, RAB41, GNPTAB, PTGESL, SLC39A7, ZGC:162200, CLVS2, SDF4, SLC30A7, MGAT4B, SULF2B, DNM1L, CHAC1, SORT1B, RFNG, VTI1A, SREBF2, COQ6, PDCD10A, CHST1, PSEN1, CPE, COL4A3BPA, EMP2, TRAPPC2	849	267	12164	1.66349	0.875043	0.187775	8.35448
GOTERM_CC_DIRECT	GO:0005747~mitochondrial respiratory chain complex I	4	0.30349	0.00955303	2.01986	NDUFA3, NDUFB9, NDUFS1, NDUFA11	849	7	12164	8.18711	0.954537	0.244962	12.1601
GOTERM_CC_DIRECT	GO:0005819~spindle	6	0.455235	0.0129581	1.88746	NDEL1A, DVL3A, PIN4, CCSAPB, SIRT2, PPP2R3C	849	21	12164	4.09356	0.985001	0.295298	16.1525
GOTERM_CC_DIRECT	GO:0033178~proton-transporting two-sector ATPase complex, catalytic domain	4	0.30349	0.0145	1.83863	ATP5B, ATP6V1AA, ATP6V1B2, ATP5A1	849	8	12164	7.16372	0.990934	0.303566	17.9045
GOTERM_CC_DIRECT	GO:0005834~heterotrimeric G-protein complex	7	0.531108	0.0184771	1.73337	GNAO1B, GNAO1A, GNAI2B, GNG2, GNG3, RGS7A, GNG13B	849	31	12164	3.23523	0.997534	0.348806	22.2683
GOTERM_CC_DIRECT	GO:0072546~ER membrane protein complex	4	0.30349	0.0206374	1.68534	EMC7, MMGT1, EMC4, EMC2	849	9	12164	6.36775	0.998787	0.360873	24.5477
GOTERM_CC_DIRECT	GO:0000139~Golgi membrane	16	1.21396	0.023897	1.62166	SYS1, TPST1, MGAT4B, MMGT1, CHST2A, FAM20B, RNF175, RAB1BA, PDCD10A, SREBF2, CHST1, GNPTAB, PSEN1, PTGESL, KLHL12, EMP2	849	123	12164	1.86373	0.999585	0.385389	27.87
GOTERM_CC_DIRECT	GO:0031307~integral component of mitochondrial outer membrane	4	0.30349	0.0365198	1.43747	FUNDC2, TOMM7, FUNDC1, RHOT1A	849	11	12164	5.20998	0.999994	0.505731	39.4991
GOTERM_CC_DIRECT	GO:0070469~respiratory chain	5	0.379363	0.0392099	1.4066	NDUFA4, UQCRH, NDUFC2, UQCRFS1, UQCRB	849	19	12164	3.77038	0.999997	0.511073	41.7413
GOTERM_CC_DIRECT	GO:0005749~mitochondrial respiratory chain complex II, succinate dehydrogenase complex (ubiquinone)	3	0.227618	0.0421385	1.37532	SDHA, SDHB, SDHC	849	5	12164	8.59647	0.999999	0.517907	44.0947
GOTERM_CC_DIRECT	GO:0005759~mitochondrial matrix	7	0.531108	0.0459715	1.33751	ALKBH7, C1QBP, CS, ISCUB, HSPD1, AK4, SMPD5	849	38	12164	2.63927	1	0.531254	47.042
GOTERM_CC_DIRECT	GO:0033179~proton-transporting V-type ATPase, V0 domain	4	0.30349	0.0462318	1.33506	ATPV0E2, ATP6V0D1, ATP6V0CB, ATP6V0A1A	849	12	12164	4.77581	1	0.516061	47.2368
GOTERM_CC_DIRECT	GO:0030672~synaptic vesicle membrane	5	0.379363	0.0463972	1.33351	SYNGR3B, SYNGR3A, DNM1L, OTOFA, SYT1A	849	20	12164	3.58186	1	0.501098	47.3603
GOTERM_CC_DIRECT	GO:0005634~nucleus	184	13.9605	0.0563084	1.24943	RNASEN, TMEM18, MAEA, DLX1A, TCF3B, LSM6, XPO4, CNOT7, KDM7AB, PTBP1B, MEF2AA, CTNNB1, ESF1, TRNAU1APB, PROX1B, GATA3, DYNLL2A, EED, H2AFY, ENOPH1, FOXO3A, PRKCBB, TBPL1, PTP4A2A, KRR1, RBFOX2, TADA2A, MTA2, PKIG, BARHL2, LIG3, MED11, HES6, POU3F2A, CELF4, SLU7, TFAP2A, SMARCA2, EMP2, MRPL44, MEAF6, SDAD1, CCNL1B, ONECUT1, ZGC:91944, MID1IP1B, TIPIN, UBE2V1, MAFBA, PIN4, EIF4EA, ZNF330, ZGC:13692…	849	2364	12164	1.11516	1	0.555756	54.2884
GOTERM_CC_DIRECT	GO:0014704~intercalated disc	3	0.227618	0.06033	1.21947	CX43, CDH2, CTNNB1	849	6	12164	7.16372	1	0.56607	56.8506
GOTERM_CC_DIRECT	GO:0034045~pre-autophagosomal structure membrane	3	0.227618	0.06033	1.21947	WIPI2, WIPI1, WDR45	849	6	12164	7.16372	1	0.56607	56.8506
GOTERM_CC_DIRECT	GO:0005750~mitochondrial respiratory chain complex III	3	0.227618	0.06033	1.21947	UQCC3, UQCRC2A, UQCRB	849	6	12164	7.16372	1	0.56607	56.8506
GOTERM_CC_DIRECT	GO:0016593~Cdc73/Paf1 complex	3	0.227618	0.06033	1.21947	LEO1, CDC73, CTR9	849	6	12164	7.16372	1	0.56607	56.8506
GOTERM_CC_DIRECT	GO:0019013~viral nucleocapsid	6	0.455235	0.0611204	1.21381	HNRNPA3, HNRPDL, HNRNPA1B, UTP11L, ELAVL4, HNRNPH1	849	31	12164	2.77305	1	0.556171	57.3384
GOTERM_CC_DIRECT	GO:0005783~endoplasmic reticulum	30	2.27618	0.0685825	1.16379	ZGC:77086, ZGC:85858, MMGT1, OTOFA, ORMDL1, PRKCSH, ZGC:100906, STX18, RNASET2, DAD1, SEP15, RPN1, SLC39A7, PITPNBL, SEC61A1, SGK1, SULF2B, VIMP, SELK, ZGC:73226, SREBF2, CLGN, PSEN1, PTDSS1A, RTN1B, COL4A3BPA, SERP2, ASNA1, SSR2, TRAPPC2	849	312	12164	1.37764	1	0.585175	61.6974
GOTERM_CC_DIRECT	GO:0000932~cytoplasmic mRNA processing body	6	0.455235	0.0762831	1.11757	PAN3, DCP2, LSM6, LSM4, CNOT7, TRIM71	849	33	12164	2.60499	1	0.611832	65.7604
GOTERM_CC_DIRECT	GO:0030126~COPI vesicle coat	3	0.227618	0.0806407	1.09345	COPA, COPB2, ARCN1B	849	7	12164	6.14033	1	0.61974	67.8789
GOTERM_CC_DIRECT	GO:0005890~sodium:potassium-exchanging ATPase complex	3	0.227618	0.0806407	1.09345	ATP1B1B, ATP1B3B, ATP1B3A	849	7	12164	6.14033	1	0.61974	67.8789
GOTERM_CC_DIRECT	GO:0016607~nuclear speck	6	0.455235	0.0845575	1.07285	SRSF1B, THOC7, RNPS1, CASC3, THOC5, ARL6IP4	849	34	12164	2.52837	1	0.625051	69.6789
GOTERM_CC_DIRECT	GO:0019898~extrinsic component of membrane	7	0.531108	0.090505	1.04333	SNX6, SNX4, SNX3, SNX12, WIPI2, WIPI1, WDR45	849	45	12164	2.22871	1	0.638765	72.2343
unclassified		825			#NUM!

## Sheet: MF-up
Category	Term	Count	%	PValue	`-log10(Pvalue)	Genes	List Total	Pop Hits	Pop Total	Fold Enrichment	Bonferroni	Benjamini	FDR
GOTERM_MF_DIRECT	GO:0000166~nucleotide binding	232	12.9104	2.33962e-10	9.63086	KIFC1, RAD51B, MOV10B.1, RAC1A, ATP1A2A, GNA13B, ZGC:162879, SYNCRIP, AURKA, CCT3, AURKB, NONO, TNIKB, TRNAU1APA, CSNK2A2A, SRSF2B, TNIKA, PSKH1, DDX18, RAVER1, SRSF10B, MOS, NME2B.1, NUP35, MAP2K6, MAP2K5, ACVR2AA, ROCK1, GNA12A, RRP7A, LIG1, APOA1BP, POLE, EIF2S3, PIM3, PIM2, SARS2, NME7, MAPK1, RFC4, NME3, ABT1, RAB13, EEF1A1L1, NEK7, FUS, GNAI1, CHEK1, BMPR1AB, TK1, VRK1, GNAIA, GSK3AA, SI:CH…	1204	1740	13289	1.47165	2.21562e-07	2.21562e-07	3.67086e-07
GOTERM_MF_DIRECT	GO:0003723~RNA binding	74	4.11797	4.34555e-10	9.36196	RPL18, NCBP2, CHERP, MOV10B.1, GAR1, SNRPD3, CWC15, SRP68, SNRPD1, EIF4G2A, TRNAU1APA, SBDS, DDX18, CTU1, EIF2S1B, PCBP4, DDX21, RBM48, PKZ, RBFOX1, RBM42, NIP7, MAGOH, FMR1, SI:DKEY-33C12.4, RPS4X, RNASEH2A, SI:CH211-214J24.10, EIF4A3, RCL1, ABT1, UBR5, RPS15, SNRPB, THOC6, MCTS1, NHP2, SNRPE, C1D, AKAP1B, RPL38, KHDRBS1A, RPL39, EIF4EB, PUS7, HNRNPK, EIF3G, HTATSF1, RPL9, HBP1, RPS20, RTCA, RBM…	1204	381	13289	2.14374	4.11523e-07	2.05762e-07	6.81818e-07
GOTERM_MF_DIRECT	GO:0003677~DNA binding	165	9.18197	5.67572e-09	8.24598	XRCC4, RAD51B, STAT5B, XRCC6, INO80, H1FX, IRF1B, TBP, HLX1, MXI1, EF1, ESRRGA, PGR, ZGPAT, PROX1A, HISTH1L, DDX21, ORC6, FOXO3B, GNG5, DNAJC1, H1F0, RCOR2, LIG1, POLE, ZHX3, ZNF1124, TMPOA, FOXN4, RFC5, RFC3, UHRF1, RFC4, HNF4A, TRIM33, RFC1, PAX3A, FBXO18, JUN, SMARCA5, RAD18, TGIF1, TFAP2E, MYNN, DSCC1, POU3F3A, TCF7L1A, FOSAB, SOX2, TCF7L1B, SIX3A, SOX6, MGAA, HLFA, BANF1, H2AFVA, MAFBB, TFDP…	1204	1177	13289	1.5473	5.3749e-06	1.79164e-06	8.90523e-06
GOTERM_MF_DIRECT	GO:0003735~structural constituent of ribosome	46	2.55982	1.31038e-08	7.8826	RPL18, MRPS17, RPL17, RPL14, FAUA, RPL5A, RPL15, RPL5B, RPL35, RPLP2, RPL36, ZGC:114188, RPL38, RPL39, MRPS31, MRPL20, SLC25A24L, RPS28, RPL32, RPS29, RPL6, RPL9, SLC25A22, MRPL16, RPL11, RPS20, RPS27A, MRPL9, RPS26L, RPL23A, RPL24, RPS6, RPS4X, RPS5, RPL28, RPS7, SLC25A38A, SLC25A14, SLC25A44B, UCP2, MRPL27, RPS15, RPS10, RPLP2L, UBA52, DAP3	1204	204	13289	2.48882	1.24092e-05	3.10232e-06	2.05599e-05
GOTERM_MF_DIRECT	GO:0003676~nucleic acid binding	135	7.51252	3.1096e-06	5.5073	NCBP2, POGZA, CHERP, ZNF362B, SI:CH211-216L23.1, DBF4, RBM25B, SYNCRIP, RBM7, NONO, ZGPAT, TRNAU1APA, SRSF2B, DDX18, EIF2S1B, TIA1, SRSF10B, RAVER1, SND1, DDX21, SREK1IP1, RBFOX1, ZGC:153215, RRP7A, FMR1, POLE, SI:DKEY-33C12.4, EXD2, ISG20L2, ZNF1124, RNASEH2A, ZGC:174310, MTF1, TRMT11, NPM1B, EIF4BA, ABT1, ZGC:158320, SMARCA5, MYNN, AKAP1B, FUS, GATAD2AB, ZGC:112083, SNRPB2, VEZF1B, KLF7B, PUS7,…	1204	1013	13289	1.47092	0.00294046	0.000588785	0.00487885
GOTERM_MF_DIRECT	GO:0003682~chromatin binding	27	1.5025	3.29498e-06	5.48215	PBRM1L, ZMYND11, TICRR, SMC1AL, SOX2, TP63, CDC45, BRD4, PRIMPOL, TP53, MCM2, MCM4, RBMX, TMPOA, MCM5, SMC3, NCAPD3, FOXN4, RNF8, EWSR1A, HDAC3, EAF1, TRPS1, KDM8, DNMT1, URI1, UBE2T	1204	109	13289	2.73403	0.00311548	0.000519923	0.0051697
GOTERM_MF_DIRECT	GO:0003743~translation initiation factor activity	17	0.946021	1.41267e-05	4.84996	EIF6, EIF4ENIF1, ZGC:56676, EIF1AD, EIF3S10, EIF2S3, EIF2A, EIF3EA, EIF4EB, EIF3S6IP, EIF3D, EIF3JB, EIF3G, EIF2S1B, EIF3HA, EIF3K, EIF3M	1204	54	13289	3.47473	0.013289	0.00190933	0.0221626
GOTERM_MF_DIRECT	GO:0004298~threonine-type endopeptidase activity	11	0.612131	2.13751e-05	4.67009	PSMB5, PSMB10, PSMA6L, PSMB7, PSMB6, ZGC:92791, PSMB1, PSMA4, PSMA3, PSMB2, PSMA6B	1204	24	13289	5.0588	0.020039	0.00252711	0.0335324
GOTERM_MF_DIRECT	GO:0004386~helicase activity	22	1.22426	5.69507e-05	4.2445	MOV10B.1, UPF1, DDX39AB, DDX39AA, PIF1, BRIP1, INO80, MCM2, MCM5, MCM6, EIF4A3, DDX56, DDX18, MCM7, DDX49, DHX15, DHX16, SUPV3L1, DDX21, GTF2F2A, HELLS, ERCC6L	1204	92	13289	2.63937	0.0525052	0.00597472	0.0893184
GOTERM_MF_DIRECT	GO:0003678~DNA helicase activity	7	0.389538	0.000311059	3.50716	MCM7, PIF1, SUPV3L1, MCM2, MCM4, MCM5, MCM6	1204	12	13289	6.43847	0.255184	0.0290321	0.486938
GOTERM_MF_DIRECT	GO:0004175~endopeptidase activity	12	0.66778	0.000387575	3.41164	PSMB5, PSMB10, PSMA6L, PSMB7, PSMB6, ZGC:92791, PSMB1, PSMA4, PSMA3, PSMB2, FAM76B, PSMA6B	1204	38	13289	3.48549	0.307263	0.0328224	0.606378
GOTERM_MF_DIRECT	GO:0016874~ligase activity	30	1.66945	0.000514362	3.28873	UBE3A, DPH6, PPIL2, SAE1, QARS, CDC34B, RNF181, CDC34A, MUL1A, DTD1, IARS, TMEM129, G2E3, UBE2IB, RNF146, RARS2, LIG1, RNF144AB, UBE2F, UBE2C, SARS2, RNF8, UHRF1, TRIM33, UBR5, SMURF2, RNF19B, AACS, FPGS, UBE2T	1204	168	13289	1.97096	0.385672	0.0397889	0.803994
GOTERM_MF_DIRECT	GO:0016301~kinase activity	81	4.50751	0.000628187	3.20191	SEPHS1, ACVRL1, STK35, DSTYK, TTK, PKMYT1, AURKA, PFKFB4B, AURKB, PHKG1A, PHKG1B, BMPR2B, DCLK2A, TNIKB, MIBP, CSNK2A2A, TNIKA, PSKH1, CDKN1CA, PACSIN2, MOS, NME2B.1, CDK10, MASTL, PKZ, MAP2K6, MAP2K5, PIK3CG, ACVR2AA, SGK3, ROCK1, PHKG2, PIM3, RBKS, PIM2, PBK, CLK4B, CDK5, WEE1, CDK2, ADKA, MARCKSA, NME7, MAPK1, PDIK1L, ACVR2B, NME3, PPM1E, HIPK2, MKNK2B, MELK, PRKAR2AB, NEK7, FGFR3, RPS6KA3B, C…	1204	617	13289	1.44899	0.448481	0.0447435	0.981092
GOTERM_MF_DIRECT	GO:0061630~ubiquitin protein ligase activity	22	1.22426	0.00087829	3.05636	UBE2G1B, UBE3A, RNF144AB, UBE2F, RNF181, TMEM189, UBE2C, CDC34A, RBX1, ANKIB1A, UHRF1, UBE2IB, UBR5, RNF139, RNF25, UBE2W, RNF24, RAD18, SMURF2, RNF19B, UBE2S, UBE2T	1204	111	13289	2.18759	0.564868	0.0577043	1.36919
GOTERM_MF_DIRECT	GO:0003924~GTPase activity	25	1.39121	0.00165708	2.78066	DNM2A, GTPBP2, GTPBP1, MFN1B, GNA12A, GNAI1, GNA13B, ATL3, GTPBP10, TUBA8L, EIF2S3, TUBA8L3, GNAIA, SI:CH73-199E17.1, GNAI2A, EEF2A.1, TUBB5, LSG1, GNL2, TUBA1B, GNL1, EEF1A1L1, GNL3, TUBB4B, GBP1	1204	140	13289	1.97096	0.792071	0.0994088	2.56856
GOTERM_MF_DIRECT	GO:0003689~DNA clamp loader activity	5	0.278242	0.00187014	2.72813	RFC5, RFC3, RFC4, RFC1, DSCC1	1204	7	13289	7.88384	0.830123	0.104876	2.89429
GOTERM_MF_DIRECT	GO:0005524~ATP binding	162	9.01503	0.0022993	2.63841	KIFC1, RAD51B, MOV10B.1, ATP1A2A, STK35, DSTYK, PKMYT1, TTK, INO80, AURKA, AURKB, CCT3, BMPR2B, TNIKB, TNIKA, CSNK2A2A, PSKH1, DDX18, MOS, NME2B.1, DDX21, MAP2K6, MAP2K5, ACVR2AA, CARS, ROCK1, LIG1, PIM3, PIM2, CLK4B, WEE1, SARS2, NME7, RFC5, MAPK1, RFC4, NME3, RFC1, FBXO18, SMARCA5, NEK7, FGFR3, RPS6KA3B, CHEK1, BMPR1AB, TK1, UBE2D4, VRK1, TRIOA, DDX49, GSK3AA, TEK, SUPV3L1, HELLS, ERCC6L, NLK1,…	1204	1443	13289	1.23912	0.886952	0.120351	3.54731
GOTERM_MF_DIRECT	GO:0016740~transferase activity	142	7.90206	0.00306391	2.51372	GNPTG, UGT5E1, STK35, TTK, PKMYT1, DSTYK, AURKA, AURKB, BMPR2B, PRIM1, TNIKB, TNIKA, CSNK2A2A, MIBP, PSKH1, ATAT1, ST3GAL4, PACSIN2, MOS, NME2B.1, MAP2K6, MAP2K5, PIK3CG, ACVR2AA, ZGC:136439, ROCK1, GATM, FUT10, POLE, RBKS, PIM3, PIM2, CLK4B, WEE1, ADKA, MARCKSA, NME7, ESCO2, MAPK1, NME3, TRMT11, UGT5C3, NEK7, FGFR3, RPS6KA3B, ST8SIA1, CHEK1, BMPR1AB, SETD8A, CCBL2, TK1, VRK1, TRIOA, PSMB7, POLE2…	1204	1252	13289	1.25184	0.945305	0.149085	4.70059
GOTERM_MF_DIRECT	GO:0008017~microtubule binding	20	1.11297	0.00322262	2.49179	KIF14, KIF22, KIFC1, KIF3B, KIF11, CEP57L1, KATNB1, NUSAP1, CENPE, KIF2C, MAP1LC3B, KIF6, ZGC:86764, KIF4, SKA1, PRC1A, DPYSL2B, SPAST, KIF20A, PRC1B	1204	107	13289	2.06306	0.95296	0.148607	4.93836
GOTERM_MF_DIRECT	GO:0030515~snoRNA binding	6	0.33389	0.00417852	2.37898	TBL3, NUFIP1, HEATR1, NOP10, IMP4, NHP2	1204	13	13289	5.09417	0.981039	0.179849	6.35868
GOTERM_MF_DIRECT	GO:0003777~microtubule motor activity	13	0.723428	0.00674815	2.17082	KIF14, KIF22, KIFC1, KIF3B, DYNC1LI2, KIF11, CENPE, KIF2C, KLC1B, KLC1A, KIF6, KIF4, KIF20A	1204	60	13289	2.39143	0.998359	0.263128	10.0789
GOTERM_MF_DIRECT	GO:0003697~single-stranded DNA binding	9	0.500835	0.00785947	2.10461	RPA1, RAD51B, CDC45, BRCA2, NUP35, POLR2D, ERCC4, CTC1, RAD51	1204	33	13289	3.01019	0.999431	0.287981	11.6446
GOTERM_MF_DIRECT	GO:0003714~transcription corepressor activity	9	0.500835	0.00948092	2.02315	HDAC3, E2F7, ZHX3, DMAP1, BCOR, TBL1X, TBL1XR1A, NCOR2, DDIT3	1204	34	13289	2.92166	0.999879	0.32445	13.8832
GOTERM_MF_DIRECT	GO:0008013~beta-catenin binding	8	0.445186	0.0106297	1.97348	EAF1, JUN, TCF7L1A, TCF7L1B, MED12, CTNNA1, TCF7L2, AXIN1	1204	28	13289	3.15354	0.99996	0.344053	15.437
GOTERM_MF_DIRECT	GO:0018169~ribosomal S6-glutamic acid ligase activity	12	0.66778	0.0106494	1.97268	RNF8, TMEM129, UHRF1, UBE2IB, TRIM33, RNF144AB, UBE2F, SMURF2, RNF19B, RNF181, RNF146, MUL1A	1204	56	13289	2.36515	0.99996	0.333397	15.4633
GOTERM_MF_DIRECT	GO:0043773~coenzyme F420-0 gamma-glutamyl ligase activity	12	0.66778	0.0106494	1.97268	RNF8, TMEM129, UHRF1, UBE2IB, TRIM33, RNF144AB, UBE2F, SMURF2, RNF19B, RNF181, RNF146, MUL1A	1204	56	13289	2.36515	0.99996	0.333397	15.4633
GOTERM_MF_DIRECT	GO:0070739~protein-glutamic acid ligase activity	12	0.66778	0.0106494	1.97268	RNF8, TMEM129, UHRF1, UBE2IB, TRIM33, RNF144AB, UBE2F, SMURF2, RNF19B, RNF181, RNF146, MUL1A	1204	56	13289	2.36515	0.99996	0.333397	15.4633
GOTERM_MF_DIRECT	GO:0070737~protein-glycine ligase activity, elongating	12	0.66778	0.0106494	1.97268	RNF8, TMEM129, UHRF1, UBE2IB, TRIM33, RNF144AB, UBE2F, SMURF2, RNF19B, RNF181, RNF146, MUL1A	1204	56	13289	2.36515	0.99996	0.333397	15.4633
GOTERM_MF_DIRECT	GO:0008766~UDP-N-acetylmuramoylalanyl-D-glutamyl-2,6-diaminopimelate-D-alanyl-D-alanine ligase activity	12	0.66778	0.0106494	1.97268	RNF8, TMEM129, UHRF1, UBE2IB, TRIM33, RNF144AB, UBE2F, SMURF2, RNF19B, RNF181, RNF146, MUL1A	1204	56	13289	2.36515	0.99996	0.333397	15.4633
GOTERM_MF_DIRECT	GO:0070736~protein-glycine ligase activity, initiating	12	0.66778	0.0106494	1.97268	RNF8, TMEM129, UHRF1, UBE2IB, TRIM33, RNF144AB, UBE2F, SMURF2, RNF19B, RNF181, RNF146, MUL1A	1204	56	13289	2.36515	0.99996	0.333397	15.4633
GOTERM_MF_DIRECT	GO:0070735~protein-glycine ligase activity	12	0.66778	0.0106494	1.97268	RNF8, TMEM129, UHRF1, UBE2IB, TRIM33, RNF144AB, UBE2F, SMURF2, RNF19B, RNF181, RNF146, MUL1A	1204	56	13289	2.36515	0.99996	0.333397	15.4633
GOTERM_MF_DIRECT	GO:0043774~coenzyme F420-2 alpha-glutamyl ligase activity	12	0.66778	0.0106494	1.97268	RNF8, TMEM129, UHRF1, UBE2IB, TRIM33, RNF144AB, UBE2F, SMURF2, RNF19B, RNF181, RNF146, MUL1A	1204	56	13289	2.36515	0.99996	0.333397	15.4633
GOTERM_MF_DIRECT	GO:0003684~damaged DNA binding	9	0.500835	0.0113387	1.94544	RAD1, MSH6, POLI, XRCC6, TP53, TP63, RAD23AA, ERCC4, ERCC1	1204	35	13289	2.83818	0.99998	0.33989	16.3827
GOTERM_MF_DIRECT	GO:0019843~rRNA binding	7	0.389538	0.0114242	1.94217	EMG1, RPL9, MRPL16, RPS4X, RPS5, RPF1, MRPL20	1204	22	13289	3.51189	0.999981	0.331688	16.4962
GOTERM_MF_DIRECT	GO:0004712~protein serine/threonine/tyrosine kinase activity	4	0.222593	0.0120069	1.92057	TTK, DSTYK, AURKA, AURKB	1204	6	13289	7.35825	0.999989	0.335385	17.2651
GOTERM_MF_DIRECT	GO:0070738~tubulin-glycine ligase activity	12	0.66778	0.0121472	1.91552	RNF8, TMEM129, UHRF1, UBE2IB, TRIM33, RNF144AB, UBE2F, SMURF2, RNF19B, RNF181, RNF146, MUL1A	1204	57	13289	2.32366	0.999991	0.329076	17.4493
GOTERM_MF_DIRECT	GO:0016779~nucleotidyltransferase activity	11	0.612131	0.0128467	1.89121	MOCS3, ZGC:136439, CTU1, POLE2, CTU2, POLE, PRIMPOL, POLA1, PAPOLG, TERT, RNGTT	1204	50	13289	2.42822	0.999995	0.335125	18.3617
GOTERM_MF_DIRECT	GO:0003899~DNA-directed RNA polymerase activity	8	0.445186	0.0129429	1.88797	PRIM1, POLR2L, POLR2K, POLR2J, PRIMPOL, ZGC:171971, TWISTNB, POLR2D	1204	29	13289	3.04479	0.999996	0.328316	18.4864
GOTERM_MF_DIRECT	GO:0070740~tubulin-glutamic acid ligase activity	12	0.66778	0.0138002	1.86012	RNF8, TMEM129, UHRF1, UBE2IB, TRIM33, RNF144AB, UBE2F, SMURF2, RNF19B, RNF181, RNF146, MUL1A	1204	58	13289	2.28359	0.999998	0.337174	19.5901
GOTERM_MF_DIRECT	GO:0003700~transcription factor activity, sequence-specific DNA binding	70	3.89538	0.0142693	1.8456	STAT1A, E2F5, INSM1B, E2F7, STAT5B, TP63, IRF1B, MYBL2B, EF1, ESRRGA, PGR, ZGPAT, HSF1, PPARDB, HSF2, HIF1AL, OLIG2, FOXO3B, NFE2L1A, MYCLB, MED12, TP53, ZHX3, CREB1A, CREB1B, DDIT3, FOXN4, MYCA, HNF4A, JUN, TFAP2B, TFAP2E, SPI1A, GATAD2AB, POU3F3A, FOXN2B, FOSAB, TCF7L1A, ZBTB11, TCF7L1B, SOX2, NFYA, MGAA, HLFA, MAFBB, TFDP1A, TFDP1B, ZGC:66474, ZGC:123008, NR2F6A, FLI1A, TFDP2, GATAD2B, ARNTL2,…	1204	586	13289	1.31846	0.999999	0.337965	20.1882
GOTERM_MF_DIRECT	GO:0046982~protein heterodimerization activity	20	1.11297	0.0145261	1.83785	ZGC:173585, SUPT3H, SEPHS1, ZGC:153993, TAF8, POLA2, PMAIP1, MCL1B, ZGC:113983, SCRIB, H2AFVA, CHRAC1, JAM2A, BAXA, APITD1, DR1, PPP1R12A, TCF12, GNG5, NFYBB	1204	123	13289	1.7947	0.999999	0.334731	20.5138
GOTERM_MF_DIRECT	GO:0005200~structural constituent of cytoskeleton	9	0.500835	0.0158378	1.80031	TUBGCP3, SI:CH73-199E17.1, TUBA8L, TUBB5, NDC80, TUBGCP2, TUBA1B, TUBA8L3, TUBB4B	1204	37	13289	2.68477	1	0.350761	22.1576
GOTERM_MF_DIRECT	GO:0016787~hydrolase activity	108	6.01002	0.0176247	1.75388	ACY3.1, MOV10B.1, DUSP8A, ATP1A2A, INO80, SI:DKEY-6N6.2, DCPS, MPPED2A, DDX18, LIPIA, FURINB, PTPN2B, DDX21, DPYSL2B, NUDT1, NOTUM1B, USP1, NUDT5, NUDT15, HDAC10, PPM1DA, ISG20L2, TATDN1, RNASEH2A, PTPRO, PSMA4, FBXO18, PSMA3, PELO, CPSF3L, GPN3, AHCY, ADA, DTD1, PSMB5, PSMB7, PSMB6, PSMB1, DDX49, ARG2, ENTPD8, PSMB2, CDA, SUPV3L1, TRY, HELLS, ERCC6L, ZGC:153169, CPA4, UFSP2, ACY1, ADPRM, PIF1, S…	1204	970	13289	1.2289	1	0.373598	24.3459
GOTERM_MF_DIRECT	GO:0003690~double-stranded DNA binding	7	0.389538	0.0176401	1.7535	MSH6, RAD51B, FOSAB, XRCC6, TP53, TP63, RAD51	1204	24	13289	3.21923	1	0.365883	24.3645
GOTERM_MF_DIRECT	GO:0043738~reduced coenzyme F420 dehydrogenase activity	5	0.278242	0.0183006	1.73753	ZGC:110783, CYB561A3A, HSDL2, OXNAD1, VAT1	1204	12	13289	4.59891	1	0.368903	25.1584
GOTERM_MF_DIRECT	GO:0008748~N-ethylmaleimide reductase activity	5	0.278242	0.0183006	1.73753	ZGC:110783, CYB561A3A, HSDL2, OXNAD1, VAT1	1204	12	13289	4.59891	1	0.368903	25.1584
GOTERM_MF_DIRECT	GO:0052693~epoxyqueuosine reductase activity	5	0.278242	0.0183006	1.73753	ZGC:110783, CYB561A3A, HSDL2, OXNAD1, VAT1	1204	12	13289	4.59891	1	0.368903	25.1584
GOTERM_MF_DIRECT	GO:0043826~sulfur oxygenase reductase activity	5	0.278242	0.0183006	1.73753	ZGC:110783, CYB561A3A, HSDL2, OXNAD1, VAT1	1204	12	13289	4.59891	1	0.368903	25.1584
GOTERM_MF_DIRECT	GO:0043883~malolactic enzyme activity	5	0.278242	0.0183006	1.73753	ZGC:110783, CYB561A3A, HSDL2, OXNAD1, VAT1	1204	12	13289	4.59891	1	0.368903	25.1584
GOTERM_MF_DIRECT	GO:0003887~DNA-directed DNA polymerase activity	6	0.33389	0.0190094	1.72103	POLE2, POLE, POLD2, PRIMPOL, POLA1, POLA2	1204	18	13289	3.67913	1	0.372513	26.0018
GOTERM_MF_DIRECT	GO:0003729~mRNA binding	11	0.612131	0.019072	1.7196	NCBP2, RBFOX1, FMR1, RPL35, RPS26L, RBM25B, CPSF6, RPS5, RBMX, LUC7L3, SLBP	1204	53	13289	2.29078	1	0.366118	26.0759
GOTERM_MF_DIRECT	GO:0004842~ubiquitin-protein transferase activity	24	1.33556	0.024426	1.61215	LNX2B, UBE3A, RNF144AB, PPIL2, PRP19, MUL1A, BIRC5A, RNF8, ANKIB1A, UHRF1, G2E3, FBXL14A, WDSUB1, UBR5, UBE2W, SMURF2, KLHL24B, RNF19B, ZYG11, KEAP1A, TRAF4A, UBE2S, RNF146, UBE2T	1204	165	13289	1.60544	1	0.435144	32.1589
GOTERM_MF_DIRECT	GO:0008094~DNA-dependent ATPase activity	5	0.278242	0.0245771	1.60947	RAD51B, RBBP4, RAD54L, TOP2A, RAD51	1204	13	13289	4.24514	1	0.429407	32.3236
GOTERM_MF_DIRECT	GO:0043914~NADPH:sulfur oxidoreductase activity	5	0.278242	0.0245771	1.60947	ZGC:110783, CYB561A3A, HSDL2, OXNAD1, VAT1	1204	13	13289	4.24514	1	0.429407	32.3236
GOTERM_MF_DIRECT	GO:0031625~ubiquitin protein ligase binding	9	0.500835	0.028465	1.54569	UBE2G1B, UBE2IB, UBE2W, UBE2F, UBE2C, TMEM189, UBE2S, CDC34A, UBE2T	1204	41	13289	2.42284	1	0.470587	36.4343
GOTERM_MF_DIRECT	GO:0043015~gamma-tubulin binding	4	0.222593	0.0292914	1.53326	TUBGCP3, CEP57L1, BRCA2, TUBGCP2	1204	8	13289	5.51869	1	0.472627	37.2774
GOTERM_MF_DIRECT	GO:0003720~telomerase activity	4	0.222593	0.0292914	1.53326	PRIM1, CTU1, PRIMPOL, TERT	1204	8	13289	5.51869	1	0.472627	37.2774
GOTERM_MF_DIRECT	GO:0019901~protein kinase binding	6	0.33389	0.0360219	1.44343	DLG1L, CCNB3, PPP1R12C, PPP1R12A, CCNA2, AXIN1	1204	21	13289	3.15354	1	0.537936	43.7641
GOTERM_MF_DIRECT	GO:0004675~transmembrane receptor protein serine/threonine kinase activity	5	0.278242	0.0405932	1.39155	BMPR2B, ACVR2AA, ACVR2B, ACVRL1, BMPR1AB	1204	15	13289	3.67913	1	0.573919	47.8057
GOTERM_MF_DIRECT	GO:0001104~RNA polymerase II transcription cofactor activity	7	0.389538	0.0423388	1.37326	MED6, MED13A, MED19A, MED17, MED12, MED22, MED20	1204	29	13289	2.66419	1	0.581746	49.2759
GOTERM_MF_DIRECT	GO:0004004~ATP-dependent RNA helicase activity	10	0.556483	0.0571819	1.24274	EIF4A3, DDX56, DDX18, DDX49, DDX39AB, DDX39AA, DHX15, DHX16, SUPV3L1, DDX21	1204	55	13289	2.0068	1	0.687043	60.3016
GOTERM_MF_DIRECT	GO:0043138~3'-5' DNA helicase activity	3	0.166945	0.0680628	1.16709	GINS2, CDC45, GINS4	1204	5	13289	6.62243	1	0.743935	66.9116
GOTERM_MF_DIRECT	GO:0001047~core promoter binding	3	0.166945	0.0680628	1.16709	INSM1B, E2F7, RBMX	1204	5	13289	6.62243	1	0.743935	66.9116
GOTERM_MF_DIRECT	GO:0042393~histone binding	7	0.389538	0.0819251	1.08658	RNF8, ZMYND11, UHRF1, BRPF1, SMARCA4A, BRD4, NCAPD3	1204	34	13289	2.2724	1	0.801888	73.8449
GOTERM_MF_DIRECT	GO:0004689~phosphorylase kinase activity	3	0.166945	0.0960907	1.01732	PHKG2, PHKG1A, PHKG1B	1204	6	13289	5.51869	1	0.846786	79.5074
GOTERM_MF_DIRECT	GO:0001106~RNA polymerase II transcription corepressor activity	3	0.166945	0.0960907	1.01732	SIN3B, TFAP2B, URI1	1204	6	13289	5.51869	1	0.846786	79.5074
GOTERM_MF_DIRECT	GO:0016462~pyrophosphatase activity	3	0.166945	0.0960907	1.01732	PRUNE, LSG1, GMPS	1204	6	13289	5.51869	1	0.846786	79.5074
unclassified		1008			#NUM!

## Sheet: MF-down
Category	Term	Count	%	PValue	`-log10(Pvalue)	Genes	List Total	Pop Hits	Pop Total	Fold Enrichment	Bonferroni	Benjamini	FDR
GOTERM_MF_DIRECT	GO:0003824~catalytic activity	57	4.32473	1.29745e-05	4.88691	ALDOCA, LDHA, SLC3A2A, ALDOCB, HINT1, GOT2B, CAD, CKBB, ACSS2, GOT2A, ACSL3B, GOT1, HDC, MAN2B1, HMGCL, GAD1B, ZGC:158423, ELP3, GLULB, ACAA2, GLULA, MDH1AA, PKMA, SYN2B, HADHAA, PPME1, BCAT2, PFKFB3, LANCL1, NFS1, SPTLC2A, ACAT1, ACLYA, IMPDH1B, GAD2, SYN1, SLC27A1A, CWF19L1, LANCL2, CKMT1, ZGC:92030, LIAS, UQCRC2A, PGGT1B, PPM1LA, FEN1, TPI1B, SULF2B, ACACA, RIMKLA, PPM1BB, SLC27A2A, ACSL4A, GT…	900	461	13289	1.82568	0.0114296	0.0114296	0.020181
GOTERM_MF_DIRECT	GO:0046961~proton-transporting ATPase activity, rotational mechanism	8	0.60698	0.000594552	3.22581	ATP5E, ATPV0E2, ATP6V1AA, ATP6V1H, ATP5A1, ATP6V0CB, ATP6V0A1A, ATP6V1F	900	23	13289	5.13585	0.409585	0.231615	0.920886
GOTERM_MF_DIRECT	GO:0019894~kinesin binding	5	0.379363	0.00116833	2.93244	SYBU, KIFAP3A, KIF1BP, SPAG9A, KIFAP3B	900	8	13289	9.22847	0.645037	0.291955	1.80206
GOTERM_MF_DIRECT	GO:0030170~pyridoxal phosphate binding	11	0.834598	0.0013957	2.85521	GAD1B, GAD2, GOT1, HDC, PYGMB, CBSB, NFS1, PROSC, GOT2B, SPTLC2A, GOT2A	900	49	13289	3.31472	0.709877	0.266086	2.14921
GOTERM_MF_DIRECT	GO:0016820~hydrolase activity, acting on acid anhydrides, catalyzing transmembrane movement of substances	5	0.379363	0.00199071	2.70099	ATP5B, ATP6V1AA, ATP6V1H, ATP6V1B2, ATP5A1	900	9	13289	8.20309	0.828904	0.297497	3.05226
GOTERM_MF_DIRECT	GO:0008137~NADH dehydrogenase (ubiquinone) activity	7	0.531108	0.00274984	2.56069	NDUFS7, NDUFB7, NDUFB9, NDUFC2, NDUFS3, NDUFS1, NDUFAF2	900	22	13289	4.69813	0.912814	0.334102	4.19306
GOTERM_MF_DIRECT	GO:0000166~nucleotide binding	147	11.1533	0.00275276	2.56023	CAMK2B1, CAMK2D2, RPS6KAL, FAM20B, HBS1L, PSMC1B, RBM5, CKBB, RAB11BA, PTBP1B, ROCK2A, SEPT5A, DDX27, HM:ZEH0351, ATP2B2, TRNAU1APB, DDX23, DHX37, NSFA, DHX34, VPS4B, NME2B.2, PRKCBB, PABPN1, RBFOX2, PAN3, RBM14A, ATP1A1B, EFTUD2, RBM14B, LIG3, CDKL5, TUBA8L2, KIF5AA, TIAL1, CELF4, JAK2B, MAPK7, JAK2A, PAK2A, ATP2B3B, RAC3B, CSNK1G2A, RAC3A, ZGC:55461, SNRKA, GNA11B, HNRNPA3, ACLYA, ZGC:66101, SE…	900	1740	13289	1.24743	0.91304	0.294537	4.19743
GOTERM_MF_DIRECT	GO:0015078~hydrogen ion transmembrane transporter activity	8	0.60698	0.00396816	2.40141	ZGC:171957, ATPV0E2, ATP6V1AA, ATP5L, ATP6V0D1, ATP6V0CB, ATP6V0A1A, ATP5G3B	900	31	13289	3.81047	0.970483	0.356188	5.99771
GOTERM_MF_DIRECT	GO:0016209~antioxidant activity	5	0.379363	0.00467388	2.33032	SEPW1, FAM213AA, PRDX6, PRDX3, SOD1	900	11	13289	6.71162	0.984248	0.369471	7.02846
GOTERM_MF_DIRECT	GO:0009055~electron carrier activity	9	0.682853	0.00740927	2.13022	SDHB, IVD, SDHC, CYC1, PTGESL, NDUFS1, NDUFAF2, ETFB, COX7A2A	900	43	13289	3.09047	0.998625	0.482583	10.9246
GOTERM_MF_DIRECT	GO:0005200~structural constituent of cytoskeleton	8	0.60698	0.0109189	1.96182	ZGC:65894, TUBGCP5, ZGC:153426, TUBA2, ZGC:55461, TUBA1A, TUBA8L2, TUBA1C	900	37	13289	3.19255	0.99994	0.587	15.6999
GOTERM_MF_DIRECT	GO:0016829~lyase activity	13	0.986343	0.0116312	1.93438	GAD1B, ACLYA, ALDOCA, GAD2, ALDOCB, HDC, CBSB, PTGESL, ENO3, APIP, AMD1, HMGCL, ENO1A	900	85	13289	2.25826	0.999969	0.578444	16.6393
GOTERM_MF_DIRECT	GO:0016538~cyclin-dependent protein serine/threonine kinase regulator activity	5	0.379363	0.0120462	1.91915	CCNL1B, FGGY, FAM20B, CCNT1, CCNC	900	14	13289	5.27341	0.999978	0.562193	17.1821
GOTERM_MF_DIRECT	GO:0080130~L-phenylalanine:2-oxoglutarate aminotransferase activity	3	0.227618	0.013098	1.88279	GOT1, GOT2B, GOT2A	900	3	13289	14.7656	0.999992	0.565863	18.5432
GOTERM_MF_DIRECT	GO:0046914~transition metal ion binding	3	0.227618	0.013098	1.88279	APPA, APPB, APLP2	900	3	13289	14.7656	0.999992	0.565863	18.5432
GOTERM_MF_DIRECT	GO:0080025~phosphatidylinositol-3,5-bisphosphate binding	4	0.30349	0.0133582	1.87425	CLVS2, WIPI2, WIPI1, WDR45	900	8	13289	7.38278	0.999993	0.548121	18.8766
GOTERM_MF_DIRECT	GO:0003924~GTPase activity	18	1.36571	0.0134825	1.87023	DNM1L, GNAO1B, EFTUD2, GNAO1A, HBS1L, RHOT1A, ZGC:55461, GNA11B, TUBA8L2, DNM1A, ZGC:65894, ZGC:153426, MTG1, GNAI2B, TUBA2, RALAA, TUBA1A, TUBA1C	900	140	13289	1.89843	0.999994	0.528423	19.0355
GOTERM_MF_DIRECT	GO:0003756~protein disulfide isomerase activity	5	0.379363	0.0196625	1.70636	TMX1, ZGC:77086, ERP44, TXNDC5, ZGC:100906	900	16	13289	4.61424	1	0.644763	26.5756
GOTERM_MF_DIRECT	GO:0016853~isomerase activity	11	0.834598	0.022504	1.64774	ZGC:77086, TPI1B, CWC27, TXNDC5, PPID, PTGESL, PGAM1B, PIN4, TOP2B, ZGC:100906, FKBP1B	900	72	13289	2.25585	1	0.673834	29.8173
GOTERM_MF_DIRECT	GO:0008121~ubiquinol-cytochrome-c reductase activity	3	0.227618	0.0250239	1.60164	UQCRH, UQCRFS1, UQCRQ	900	4	13289	11.0742	1	0.69326	32.5796
GOTERM_MF_DIRECT	GO:0004069~L-aspartate:2-oxoglutarate aminotransferase activity	3	0.227618	0.0250239	1.60164	GOT1, GOT2B, GOT2A	900	4	13289	11.0742	1	0.69326	32.5796
GOTERM_MF_DIRECT	GO:0008607~phosphorylase kinase regulator activity	3	0.227618	0.0250239	1.60164	ELP3, FGGY, FAM20B	900	4	13289	11.0742	1	0.69326	32.5796
GOTERM_MF_DIRECT	GO:0008565~protein transporter activity	9	0.682853	0.0250505	1.60118	COG3, AP2B1, ZGC:162858, VPS35, KPNA5, VPS26BL, KPNA4, VPS26A, TNPO3	900	53	13289	2.50736	1	0.674982	32.6082
GOTERM_MF_DIRECT	GO:0003725~double-stranded RNA binding	4	0.30349	0.0258566	1.58743	RNASEN, TARBP2, ZNF346, MRPL44	900	10	13289	5.90622	1	0.668873	33.4697
GOTERM_MF_DIRECT	GO:0003723~RNA binding	37	2.80728	0.0261838	1.58197	RNASEN, EIF4E3, HDLBPA, LSM6, CNOT7, ZNF346, EIF4EA, TRIM71, YBX1, PTBP1B, STAU2, EIF2D, STAU1, TRNAU1APB, RNASET2, PCBP2, KRR1, KHDRBS2, RBM4.1, RNPS1, LRRC47, CASC3, ELAVL4, UPF3A, TARBP2, METTL14, PUF60B, DCP2, SRSF1B, CELF4, KHSRP, RBMX2, RBM19, THOC7, THOC5, ADAR, MRPL44	900	381	13289	1.43393	1	0.656491	33.8165
GOTERM_MF_DIRECT	GO:0003743~translation initiation factor activity	9	0.682853	0.0277275	1.55709	EIF4E3, EIF4EBP2, EIF4A1B, EIF3HB, EIF4A2, EIF5, EIF4EA, EIF2B4, EIF2D	900	54	13289	2.46093	1	0.661489	35.4298
GOTERM_MF_DIRECT	GO:0051287~NAD binding	7	0.531108	0.0321176	1.49326	ZGC:136929, GAPDHS, GRHPRA, PHGDH, GAPDH, SIRT2, IDH3A	900	36	13289	2.87108	1	0.700347	39.8191
GOTERM_MF_DIRECT	GO:0004129~cytochrome-c oxidase activity	6	0.455235	0.0325826	1.48701	NDUFA4, COX8B, COX4I1, COX6A1, COX7A2A, COX6C	900	27	13289	3.28123	1	0.69086	40.2674
GOTERM_MF_DIRECT	GO:0051536~iron-sulfur cluster binding	8	0.60698	0.0412193	1.3849	NDUFS7, SDHB, ELP3, LIAS, ISCUB, UQCRFS1, NDUFS1, ZGC:110319	900	48	13289	2.46093	1	0.761741	48.045
GOTERM_MF_DIRECT	GO:0030165~PDZ domain binding	4	0.30349	0.0529848	1.27585	ATP2B3B, ATP2B2, KIDINS220B, ATP2B1A	900	13	13289	4.54325	1	0.832445	57.1243
GOTERM_MF_DIRECT	GO:0017124~SH3 domain binding	4	0.30349	0.0529848	1.27585	MVB12A, SH3BP5LA, SH3BP5B, EVLB	900	13	13289	4.54325	1	0.832445	57.1243
GOTERM_MF_DIRECT	GO:0031625~ubiquitin protein ligase binding	7	0.531108	0.0558964	1.25262	CUL1B, UBE2A, UBE2G1A, ZGC:55512, UBE2V1, SI:CH211-212O1.2, UBE2NA	900	41	13289	2.52095	1	0.837987	59.1296
GOTERM_MF_DIRECT	GO:0016831~carboxy-lyase activity	4	0.30349	0.0641499	1.1928	GAD1B, GAD2, HDC, AMD1	900	14	13289	4.21873	1	0.868082	64.3476
GOTERM_MF_DIRECT	GO:0016772~transferase activity, transferring phosphorus-containing groups	4	0.30349	0.0762966	1.11749	BCKDK, GNPTAB, CKMT1, CKBB	900	15	13289	3.93748	1	0.904046	70.9043
GOTERM_MF_DIRECT	GO:0004190~aspartic-type endopeptidase activity	4	0.30349	0.0762966	1.11749	HM13, PSEN1, BACE1, CTSD	900	15	13289	3.93748	1	0.904046	70.9043
GOTERM_MF_DIRECT	GO:0016616~oxidoreductase activity, acting on the CH-OH group of donors, NAD or NADP as acceptor	6	0.455235	0.0929414	1.03179	ZGC:136929, LDHA, GRHPRA, PHGDH, MDH1AA, IDH3A	900	36	13289	2.46093	1	0.938455	78.0729
GOTERM_MF_DIRECT	GO:0004843~ubiquitin-specific protease activity	5	0.379363	0.0950611	1.022	USP12A, UCHL1, OTUD5B, OTUD5A, USP33	900	26	13289	2.83953	1	0.937065	78.8566
GOTERM_MF_DIRECT	GO:0005509~calcium ion binding	50	3.79363	0.0995842	1.00181	MYLPFA, SYT4, CLSTN1, PRKCSH, NUCB2A, EFHD2, CAPNS1A, CIB2, ANXA2A, ZGC:92027, PCDH1G31, LETM1, PCDH1G32, PPP3R1B, THBS3A, SPNA2, SGCE, EPD, ZGC:153867, OTOFA, SYT9B, DAG1, PCDH1G29, EHD1A, CDH2, CDH4, ANXA3B, PCDH1A3, NCALDA, PEF1, PCDH1A4, PCDH1A6, GNPTAB, MYLZ3, KCNIP3A, SDF4, MICU1, SULF2B, PVALB6, MYL12.2, CBL, RHOT1A, MYL12.1, PCDH19, NOTCH2, CLGN, S100B, CALM3A, SYT1A, PROZA	900	601	13289	1.22842	1	0.940177	80.4421
unclassified		934			#NUM!

## Sheet: path_up
Category	Term	Count	%	PValue	`-log10(Pvalue)	Genes	List Total	Pop Hits	Pop Total	Fold Enrichment	Bonferroni	Benjamini	FDR
KEGG_PATHWAY	dre04110:Cell cycle	51	2.83806	5.26596e-15	14.2785	YWHABA, E2F5, CDC14B, DBF4, TGFB3, TTK, PKMYT1, GADD45GA, CCNE2, CDC45, MCM7, CDKN1CA, CDKN2C, ORC6, CCNA2, ORC2, CDC6, CDK1, ANAPC4, SKP2, TP53, GADD45BB, MCM2, MCM4, WEE1, CDK2, MCM5, MCM6, MAD2L1, RAD21A, SMC1AL, CHEK1, GADD45AB, GADD45AA, RBX1, TFDP1A, GSK3AA, TFDP2, ZMP:0000000768, BUB3, CDC23, CDC20, CDC27, SMC3, CDC25B, CCNB1, CCNB3, CCNB2, CDKN1BB, PLK1, PCNA	613	138	5436	3.27725	7.20091e-13	7.20091e-13	6.13953e-12
KEGG_PATHWAY	dre03030:DNA replication	24	1.33556	3.12285e-13	12.5054	SI:DKEY-28B4.7, LIG1, POLE, POLA1, MCM2, POLA2, RNASEH2A, RNASEH2B, MCM4, MCM5, RNASEH2C, RPA3, MCM6, RPA1, RFC5, PRIM1, RPA2, RFC3, RFC4, MCM7, RFC1, POLE2, POLD2, PCNA	613	38	5436	5.60076	4.30982e-11	2.15491e-11	3.67562e-10
KEGG_PATHWAY	dre03010:Ribosome	39	2.17028	2.57287e-08	7.58958	RPL18, MRPS17, RPL17, RPL14, FAUA, RPL5A, RPL5B, RPL15, RPL35, RPLP2, RPL36, ZGC:114188, RPL38, RPL39, MRPL20, RPS25, RPS28, RPL32, RPS29, RPL6, RPL9, MRPL16, RPL11, RPS20, RPS27A, MRPL9, RPS26L, RPL23A, RPL24, RPS6, RPS4X, RPS5, RPL28, RPS7, MRPL27, RPS15, RPS10, RPLP2L, UBA52	613	133	5436	2.60035	3.55056e-06	1.18352e-06	3.02807e-05
KEGG_PATHWAY	dre04115:p53 signaling pathway	26	1.44686	7.83048e-08	7.10621	ZGC:153993, CHEK1, GADD45AB, PMAIP1, CCNG2, SESN1, GADD45AA, GADD45GA, GTSE1, CCNE2, BAXA, CDK1, PTENB, PTENA, PPM1DA, TP53, SI:DKEY-42I9.6, GADD45BB, CDK2, BIDA, CCNB1, CCNB3, CCNB2, RRM2, IGFBP3	613	71	5436	3.24739	1.0806e-05	2.70151e-06	9.21586e-05
KEGG_PATHWAY	dre03040:Spliceosome	34	1.89204	4.07074e-06	5.39033	NCBP2, CHERP, HNRNPA1A, CWC15, SNRPB2, SNRPD1, SNRPD2, RBM25B, PRP19, SART1, CTNNBL1, SRSF2B, SRSF10B, CDC40, DHX15, DHX16, RBM22, MAGOH, PRPF3, SF3A1, RBMX, PRPF4, PRPF6, PPIE, EIF4A3, AQR, SRSF4, PUF60A, SNRPB, SNRNP27, THOC2, THOC3, SNRPE, PRPF38B	613	130	5436	2.31929	0.000561605	0.000112346	0.00479084
KEGG_PATHWAY	dre03430:Mismatch repair	12	0.66778	7.41303e-06	5.13	RFC5, RPA1, MSH6, RPA2, RFC3, SI:DKEY-28B4.7, RFC4, RFC1, LIG1, POLD2, PCNA, RPA3	613	22	5436	4.83702	0.00102248	0.000170486	0.00872421
KEGG_PATHWAY	dre03420:Nucleotide excision repair	17	0.946021	1.10608e-05	4.95621	SI:DKEY-28B4.7, LIG1, POLE, RPA3, RBX1, RPA1, RFC5, RPA2, RFC3, RFC4, RFC1, POLE2, POLD2, PCNA, RAD23AA, ERCC4, ERCC1	613	44	5436	3.42622	0.00152524	0.000218034	0.013017
KEGG_PATHWAY	dre03013:RNA transport	37	2.05899	1.5504e-05	4.80956	NCBP2, NUP98, ZGC:56676, EIF3S10, EIF3EA, EIF4EBP3L, EIF3D, SUMO3A, EIF3G, UBE2IB, EIF2S1B, SRRM1, NUP37, NUP35, KPNB1, UPF1, GEMIN2, NUP88, MAGOH, PAIP1, FMR1, EIF2S3, TPRB, NUP85, TACC3, FXR1, PHAX, EIF4A3, EIF3JB, UPF3B, EIF3HA, EIF4BA, THOC6, POP4, THOC2, THOC3, EEF1A1L1	613	156	5436	2.10328	0.00213729	0.000267411	0.0182455
KEGG_PATHWAY	dre00240:Pyrimidine metabolism	28	1.55815	2.87462e-05	4.54142	SI:DKEY-28B4.7, POLR2L, POLR2K, POLR2J, POLA1, POLA2, POLR2D, TK1, PRIM1, TYMS, POLE2, ENTPD8, NME2B.1, CDA, UCK1, TWISTNB, DCTD, ZGC:110540, POLE, PNP5A, NME7, NME3, RRM2, POLD2, RRM1, TXNRD1	613	106	5436	2.34245	0.00395917	0.000440684	0.0338267
KEGG_PATHWAY	dre03008:Ribosome biogenesis in eukaryotes	21	1.16861	0.000129126	3.88898	NOL6, EIF6, TBL3, RRP7A, GAR1, EMG1, UTP15, HEATR1, NOP10, FBL, RCL1, CSNK2A2A, SBDS, WDR36, LSG1, REXO1, POP4, GNL2, NHP2, IMP4, GNL3	613	74	5436	2.51656	0.0176628	0.00178047	0.151866
KEGG_PATHWAY	dre03050:Proteasome	17	0.946021	0.000240635	3.61864	PSMD4A, PSMB10, PSMA6L, ZGC:92791, PSMA6B, PSMB5, PSMB7, PSMC6, PSMB6, PSMD13, PSMD12, PSMB1, PSMA4, PSMA3, PSMB2, POMP, PSMD7	613	55	5436	2.74098	0.0326662	0.00301469	0.282843
KEGG_PATHWAY	dre04914:Progesterone-mediated oocyte maturation	24	1.33556	0.00250138	2.60182	HSP90AB1, PIK3CG, CDK1, GNAI1, RPS6KA3B, ANAPC4, CDC23, PKMYT1, MAPK10, CDC27, CDK2, CDC25B, CCNB1, PGR, MAPK1, CCNB3, CCNB2, MAD2L1, GNAIA, RPS6KA1, PLK1, GNAI2A, MOS, CCNA2	613	111	5436	1.91738	0.29222	0.028391	2.90459
KEGG_PATHWAY	dre00230:Purine metabolism	35	1.94769	0.00376198	2.42458	SI:DKEY-28B4.7, POLR2L, POLR2K, POLR2J, AMPD3B, POLA1, POLA2, POLR2D, HPRT1, ADA, PRIM1, PRPS1B, PDE6D, POLE2, ENTPD8, NME2B.1, GUCY1A3, TWISTNB, ZGC:110540, ADPRM, POLE, NUDT5, AK3, PDE10A, PNP5A, GMPS, NME7, ADKA, APRT, PRUNE, NME3, RRM2, POLD2, RRM1	613	190	5436	1.63355	0.405558	0.0392203	4.33896
KEGG_PATHWAY	dre03460:Fanconi anemia pathway	13	0.723428	0.0110833	1.95533	POLI, USP1, BRCA2, BRIP1, RAD51, RPA3, RPA1, RPA2, APITD1, FANCI, ERCC4, ERCC1, UBE2T	613	52	5436	2.21697	0.785196	0.10404	12.2931
KEGG_PATHWAY	dre03440:Homologous recombination	9	0.500835	0.0123214	1.90934	RPA1, RPA2, RAD51B, SI:DKEY-28B4.7, POLD2, BRCA2, RAD54L, RAD51, RPA3	613	29	5436	2.7521	0.819299	0.107796	13.5768
KEGG_PATHWAY	dre04114:Oocyte meiosis	24	1.33556	0.0268044	1.57179	YWHABA, CDK1, RPS6KA3B, SMC1AL, ANAPC4, SGOL1, CDC23, CALM2A, PKMYT1, AURKA, CDC20, CDC27, CDK2, SMC3, PPP1CAB, RBX1, CCNE2, PGR, MAPK1, MAD2L1, RPS6KA1, PLK1, PPP2CB, MOS	613	135	5436	1.57651	0.97647	0.208909	27.3685
KEGG_PATHWAY	dre03015:mRNA surveillance pathway	17	0.946021	0.0315608	1.50085	NCBP2, UPF1, MAGOH, MSI2A, RNGTT, PPP1CAB, PPP2R2BB, EIF4A3, UPF3B, PPP2CB, SRRM1, CPSF6, PELO, CPSF4, PAPOLG, CPSF3, CPSF2	613	87	5436	1.7328	0.988033	0.229202	31.4382
KEGG_PATHWAY	dre05132:Salmonella infection	17	0.946021	0.0686519	1.16335	WASLB, DYNC1LI2, WASB, ROCK1, RAC1A, FOSAB, MAPK10, RHOGD, ARPC1B, MAPK1, KLC1B, KLC1A, JUN, IL1B, DYNC1I2A, ARPC5A, ARPC4L	613	96	5436	1.57035	0.999945	0.420315	56.7015
KEGG_PATHWAY	dre00450:Selenocompound metabolism	5	0.278242	0.0792441	1.10103	CTH, SEPHS1, SPS2, TXNRD1, CCBL2	613	15	5436	2.95595	0.999989	0.450995	62.155
KEGG_PATHWAY	dre04520:Adherens junction	17	0.946021	0.0797562	1.09824	NLK1, WASLB, WASB, LMO7A, ACTN4, RAC1A, TCF7L1A, MET, ZGC:109889, CTNNA1, TCF7L2, CTNNA2, MAPK1, CSNK2A2A, ZMP:0000000768, YES1, RHOAA	613	98	5436	1.5383	0.99999	0.436453	62.402

## Sheet: path_down
Category	Term	Count	%	PValue	`-log10(Pvalue)	Genes	List Total	Pop Hits	Pop Total	Fold Enrichment	Bonferroni	Benjamini	FDR
KEGG_PATHWAY	dre00190:Oxidative phosphorylation	41	3.11077	1.02669e-12	11.9886	ATP5E, NDUFB7, ATP5B, NDUFB9, CYC1, ATP6V1B2, UQCRFS1, UQCRQ, NDUFS7, ATP5L, LOC100333064, ATP6V0D1, NDUFS3, UQCRC2A, NDUFS1, COX7A2A, NDUFA4, NDUFA5, NDUFA3, COX8B, NDUFA8, NDUFC2, ATP6V1H, COX4I1, NDUFA10, ATP6V0CB, NDUFA1, NDUFA11, COX6C, ATP6V1F, SDHA, SDHB, ATPV0E2, UQCRH, SDHC, ATP6V1AA, COX6A1, ATP5A1, ATP6V0A1A, UQCRB, ATP5G3B	455	140	5436	3.49884	1.4477e-10	1.4477e-10	1.21295e-09
KEGG_PATHWAY	dre01100:Metabolic pathways	140	10.6222	5.8483e-05	4.23297	LDHA, GDA, ALDOCA, CDIPT, ALDOCB, GOT2B, CKBB, ACSS2, GOT2A, ACSL3B, GOT1, RPN1, NME2B.2, ENOPH1, ZGC:162544, HMGCL, ALDH6A1, NT5C2A, ADKB, MDH1AA, COX6C, PTDSS1A, MGAT5, PCCB, ATP5G3B, HADHAA, PIP5K1BA, CHKA, DNMT3BA, ATP6V1B2, SPTLC2A, ACAT1, ACLYA, GAD2, POLE3, IVD, LIAS, B4GALT6, AMD1, UQCRC2A, MGAT4B, PDXKA, UAP1, COX8B, AK1, ACACA, DNMT3AB, AK4, RIMKLA, IDH3A, GRHPRA, ATPV0E2, ACSL4A, ATP6V…	455	1251	5436	1.33702	0.00821243	0.00411468	0.0690684
KEGG_PATHWAY	dre01200:Carbon metabolism	25	1.89681	7.98036e-05	4.09798	HADHAA, ALDOCA, ALDOCB, GOT2B, ACSS2, GOT2A, ACAT1, GOT1, OGDHA, ENO3, GAPDH, ALDH6A1, TPI1B, GLUD1B, CS, MDH1AA, IDH3A, ENO1A, SDHA, SDHB, SDHC, PHGDH, PKMA, PGAM1B, PCCB	455	125	5436	2.38945	0.0111897	0.00374389	0.0942371
KEGG_PATHWAY	dre00270:Cysteine and methionine metabolism	13	0.986343	0.000107988	3.96662	LDHA, GOT1, CBSB, DNMT3BA, GOT2B, AHCYL1, ENOPH1, AHCYL2, ZGC:162544, APIP, AMD1, GOT2A, MDH1AA	455	42	5436	3.69796	0.0151118	0.00379956	0.1275
KEGG_PATHWAY	dre04260:Cardiac muscle contraction	20	1.51745	0.00033605	3.4736	COX8B, ATP1A1B, CYC1, ATP1B1B, COX4I1, ATP1A3B, UQCRFS1, UQCRQ, ATP1A3A, ATP1B3B, ATP1B3A, COX6C, UQCRH, COX6A1, CACNA2D2B, LOC100333064, ACTC1B, UQCRC2A, UQCRB, COX7A2A	455	97	5436	2.46335	0.0462856	0.00943343	0.39628
KEGG_PATHWAY	dre01230:Biosynthesis of amino acids	18	1.36571	0.000531528	3.27447	GLULB, GLULA, TPI1B, ALDOCA, ALDOCB, BCAT2, CBSB, CS, GOT2B, GOT2A, ENO1A, IDH3A, GOT1, PHGDH, ENO3, PKMA, PGAM1B, GAPDH	455	85	5436	2.53001	0.0722244	0.0124165	0.626132
KEGG_PATHWAY	dre01130:Biosynthesis of antibiotics	35	2.65554	0.000879592	3.05572	HADHAA, LDHA, ALDOCA, ALDOCB, BCAT2, CBSB, GOT2B, ACSS2, ACAT1, GOT2A, ACLYA, GOT1, OGDHA, ENO3, DAO.2, NME2B.2, GAPDH, ACAA2, UAP1, TPI1B, AK1, CS, AK4, MDH1AA, IDH3A, ENO1A, SDHA, SDHB, SDHC, PAPSS2B, PLA2G7, PHGDH, PKMA, PGAM1B, PCCB	455	234	5436	1.78698	0.116688	0.0175691	1.0342
KEGG_PATHWAY	dre00250:Alanine, aspartate and glutamate metabolism	10	0.758725	0.00479693	2.31904	GAD1B, GLULB, GLUD1B, GAD2, GLULA, GOT1, CAD, GOT2B, GOT2A, RIMKLA	455	40	5436	2.98681	0.492366	0.0812575	5.52227
KEGG_PATHWAY	dre04145:Phagosome	24	1.82094	0.00486566	2.31286	DYNC1I1, ZGC:55461, ATP6V1H, ATP6V1B2, ATP6V0CB, TUBA8L2, ATP6V1F, RAB7, ZGC:123077, CORO1A, STX12, ZGC:65894, ATPV0E2, ZGC:153426, STX18, SI:BUSM1-266F07.1, ATP6V1AA, TUBA2, THBS3A, TUBA1A, ATP6V0D1, TUBA1C, ATP6V0A1A, SEC61A1	455	156	5436	1.83804	0.497285	0.073568	5.59932
KEGG_PATHWAY	dre00020:Citrate cycle (TCA cycle)	8	0.60698	0.0171253	1.76636	ACLYA, SDHA, SDHB, OGDHA, SDHC, CS, MDH1AA, IDH3A	455	33	5436	2.8963	0.912454	0.216167	18.4592
KEGG_PATHWAY	dre01210:2-Oxocarboxylic acid metabolism	6	0.455235	0.0172857	1.76231	GOT1, BCAT2, CS, GOT2B, GOT2A, IDH3A	455	19	5436	3.77282	0.914445	0.200292	18.6162
KEGG_PATHWAY	dre00630:Glyoxylate and dicarboxylate metabolism	8	0.60698	0.0200646	1.69757	GLULB, GLULA, GRHPRA, CS, PCCB, ACAT1, MDH1AA, AFMID	455	34	5436	2.81112	0.942609	0.21192	21.2938
KEGG_PATHWAY	dre03040:Spliceosome	19	1.44158	0.0219317	1.65893	SNRPA1, HNRNPA1B, CCDC12, EFTUD2, LSM6, SNW1, WBP11, SF3B6, SF3A2, HNRNPA3, SRSF5A, SRSF5B, DDX23, SRSF1B, SRSF7A, USP39, LSM4, SLU7, TXNL4A	455	130	5436	1.74614	0.956141	0.213782	23.0472
KEGG_PATHWAY	dre04114:Oocyte meiosis	19	1.44158	0.0308477	1.51078	CUL1B, PPP2R1A, MAP2K1, ANAPC13, CAMK2B1, RPS6KAL, CAMK2D2, CALM2B, CALM1A, YWHAH, CALM1B, CALM3B, YWHABL, SLKA, CALM3A, PPP3R1B, PPP3CB, PPP3CA, SMC1A	455	135	5436	1.68147	0.987942	0.270629	30.938
KEGG_PATHWAY	dre00360:Phenylalanine metabolism	5	0.379363	0.0389547	1.40944	GOT1, MAO, GOT2B, GOT2A, MIF	455	16	5436	3.73352	0.996311	0.311677	37.4625
KEGG_PATHWAY	dre04261:Adrenergic signaling in cardiomyocytes	25	1.89681	0.0393527	1.40503	ATP2B3B, CREB3L3L, CAMK2B1, CAMK2D2, CALM2B, ATP2B1A, ATP2B2, GNAI2B, ACTC1B, PIK3R1, AKT2, PIK3R3B, PPP2R1A, ATP1A1B, ATP1B1B, ATP1A3B, CALM1A, ATP1A3A, ATP1B3B, ATP1B3A, CALM3B, CALM1B, CALM3A, CACNA2D2B, PPP2R3C	455	198	5436	1.50849	0.99652	0.297987	37.7677
KEGG_PATHWAY	dre04141:Protein processing in endoplasmic reticulum	23	1.74507	0.0436257	1.36026	CUL1B, ZGC:77086, UBE2G1A, DERL1, VIMP, DNAJC5GA, UFD1L, UBQLN4, PRKCSH, MARCH6, ZGC:100906, ERLEC1, SI:CH73-147O17.1, ZGC:175088, HSP90B1, XBP1, TXNDC5, DAD1, RPN1, SEC24C, SSR2, SEC61A1, UBE2E1	455	180	5436	1.52659	0.998144	0.309242	40.9604
KEGG_PATHWAY	dre00220:Arginine biosynthesis	6	0.455235	0.0448021	1.3487	GLULB, GLUD1B, GLULA, GOT1, GOT2B, GOT2A	455	24	5436	2.98681	0.99844	0.301663	41.8127
KEGG_PATHWAY	dre04910:Insulin signaling pathway	22	1.6692	0.0509777	1.29262	PRKAB1A, HRASB, PIK3R3B, EXOC7, MAP2K1, CBL, GRB2A, PRKAB2, CALM2B, ACACA, PDPK1B, CALM1A, TSC1B, EIF4EA, RAPGEF1B, CALM1B, CALM3B, CALM3A, RHEB, CRK, PIK3R1, AKT2	455	173	5436	1.5193	0.999375	0.321786	46.1049
KEGG_PATHWAY	dre04142:Lysosome	19	1.44158	0.0532961	1.2733	AGA, CLTA, LAPTM4A, CLTCB, HEXB, SORT1B, ATP6V1H, AP4M1, ATP6V0CB, SLC11A2, NPC1, GNPTAB, AP3M2, GNSA, CTSD, MAN2B1, ATP6V0D1, ATP6V0A1A, CTSF	455	144	5436	1.57637	0.999557	0.320312	47.6399
KEGG_PATHWAY	dre00910:Nitrogen metabolism	5	0.379363	0.0574141	1.24098	GLULB, GLUD1B, GLULA, CA8, CA2	455	18	5436	3.31868	0.999761	0.327668	50.2682
KEGG_PATHWAY	dre04068:FoxO signaling pathway	21	1.59332	0.065841	1.1815	PRKAB1A, HRASB, PIK3R3B, GABARAPL2, SGK1, MAP2K1, KLF2A, GRB2A, PRKAB2, PDPK1B, HOMER1B, HOMER2, ZGC:73226, SOD2, PRMT1, S1PR1, PLK3, GABARAPA, FOXO3A, PIK3R1, AKT2	455	168	5436	1.49341	0.999932	0.353715	55.2741
KEGG_PATHWAY	dre00640:Propanoate metabolism	6	0.455235	0.0693912	1.1587	HADHAA, ALDH6A1, LDHA, ACSS2, PCCB, ACAT1	455	27	5436	2.65495	0.999961	0.356529	57.2414
KEGG_PATHWAY	dre00010:Glycolysis / Gluconeogenesis	11	0.834598	0.0802025	1.09581	GAPDHS, ALDOCA, LDHA, TPI1B, ALDOCB, ENO3, PKMA, PGAM1B, ACSS2, GAPDH, ENO1A	455	73	5436	1.80027	0.999992	0.388084	62.7549
KEGG_PATHWAY	dre00400:Phenylalanine, tyrosine and tryptophan biosynthesis	3	0.227618	0.083324	1.07923	GOT1, GOT2B, GOT2A	455	6	5436	5.97363	0.999995	0.387794	64.221
